# Supplementary material for: Linkage and Association Mapping for Two Major Traits Used in the Maritime Pine Breeding Program: Height Growth and Stem Straightness
Source: PLoS One. 2016 Nov 2;11(11):e0165323. doi: 10.1371/journal.pone.0165323 (PMC5091878; doi:10.1371/journal.pone.0165323)
Supplement: S1 Data — (XLSX) [file pone.0165323.s001.xlsx]

## Sheet: Readme
	This file contains the datasets of the F2 mapping population and of the LD mapping population. For the F2 population, SNP information are detailed in table S1. For the LD mapping population, SNP information are detailed in Plomion et al. 2014 BMC Genomics 15(1): 171. Details about phenotypic data are given in the article

## Sheet: Geno_LD_population
SNP_ID	I001	I002	I003	I004	I005	I006	I007	I008	I009	I010	I011	I012	I013	I014	I015	I016	I017	I018	I019	I020	I021	I022	I023	I024	I025	I026	I027	I028	I029	I030	I031	I032	I033	I034	I035	I036	I037	I038	I039	I040	I041	I042	I043	I044	I045	I046	I047	I048	I049
384_PP2C_246	GG	AG	GG	GG	GG	GG	GG	GG	GG	GG	GG	GG	GG	GG	GG	GG	GG	GG	GG	GG	GG	GG	GG	GG	GG	GG	GG	GG	GG	GG	GG	GG	GG	GG	GG	GG	GG	GG	GG	GG	GG	GG	GG	GG	GG	GG	GG	GG	GG
AJ300737_208	GG	GG	GG	GG	GG	GG	GG	GG	GG	GG	GG	GG	GG	GG	GG	GG	GG	GG	GG	GG	GG	GG	GG	GG	GG	GG	TG	GG	GG	GG	GG	GG	GG	GG	GG	GG	GG	GG	GG	GG	GG	GG	GG	GG	GG	GG	GG	GG	GG
BX666025_170	GG	GG	GG	GG	GG	GG	GG	GG	GG	GG	GG	GG	GG	GG	GG	GG	GG	GG	GG	GG	GG	GG	GG	GG	GG	GG	GG	GG	GG	GG	GG	GG	GG	GG	GG	GG	GG	GG	AG	GG	GG	GG	GG	GG	GG	GG	GG	GG	GG
F51TW9001ARTXE_215	AA	AA	AA	AA	AA	AA	AA	AA	AA	AA	AA	AA	AA	AA	AA	AA	AA	AA	AA	AA	AA	AA	AA	AA	AA	AA	AA	AA	AA	AA	AA	AA	AA	AA	AA	AA	AA	AA	AA	AA	AA	AA	AA	AA	AA	AA	AA	AA	AA
F51TW9001B0OJP_1031	AA	AA	AA	AA	AA	AA	AA	AA	AA	AA	GA	AA	AA	AA	AA	AA	AA	AA	AA	AA	AA	AA	AA	AA	AA	AA	AA	AA	AA	AA	AA	AA	AA	AA	AA	AA	AA	AA	AA	AA	AA	AA	AA	AA	AA	AA	AA	AA	AA
F51TW9001BF8Q1_922	GG	GG	GG	GG	GG	GG	GG	GG	GG	GG	GG	GG	GG	GG	GG	GG	GG	GG	GG	GG	GG	GG	GG	GG	GG	GG	GG	GG	GG	GG	GG	GG	GG	GG	GG	GG	GG	GG	GG	GG	GG	GG	GG	GG	GG	GG	GG	GG	GG
F51TW9002F0Y1N_372	GG	GG	GG	GG	GG	GG	GG	GG	GG	GG	GG	GG	GG	GG	GG	GG	GG	GG	GG	GG	GG	GG	GG	GG	GG	GG	GG	GG	GG	GG	GG	GG	GG	GG	GG	GG	GG	GG	GG	GG	GG	GG	GG	GG	GG	GG	GG	GG	GG
F51TW9002IL17Y_407	GG	GG	GG	GG	GG	GG	GG	GG	GG	GG	GG	GG	GG	GG	GG	GG	GG	GG	GG	GG	GG	GG	GG	GG	GG	GG	GG	GG	GG	GG	GG	GG	GG	GG	GG	GG	GG	GG	GG	GG	GG	GG	GG	GG	GG	GG	GG	GG	GG
F51TW9002J5J48_374	GG	GG	GG	GG	GG	GG	GG	GG	GG	GG	GG	GG	GG	GG	GG	GG	GG	GG	GG	GG	GG	GG	GA	GG	GG	GG	GG	GG	GG	GG	GG	GG	GG	GG	GG	GG	GG	GG	GG	GG	GG	GG	GG	GG	GG	GG	GG	GG	GG
FN695702_1314	CC	CC	CC	CC	CC	CC	CC	CC	CC	CC	CC	CC	CC	TC	CC	CC	CC	CC	CC	CC	CC	CC	CC	CC	CC	CC	CC	CC	CC	CC	CC	CC	CC	CC	CC	CC	CC	CC	CC	CC	CC	CC	CC	CC	CC	CC	CC	CC	CC
F51TW9001BRYVK_201	GG	GG	GG	GG	GG	GG	GG	GG	GG	GG	GG	GG	GG	GG	GG	GG	GG	GG	GG	GG	GG	GG	GG	GG	GG	GG	GG	GG	GG	GG	GG	GG	GG	GG	GG	GG	GG	GG	GG	GG	GG	GG	GG	GG	GG	GG	GG	GG	GG
384_HDZ31_1324	CC	CC	CC	CC	CC	CC	CC	CC	CC	CC	CC	CC	CC	CC	CC	CC	CC	CC	CC	CC	CC	CC	CC	CC	CC	CC	CC	CC	CC	CC	CC	CC	CC	CC	CC	CC	CC	CC	CC	CC	CC	CC	CC	CC	CC	CC	CC	CC	CC
384_HDZ31_2138	TT	TT	TT	TT	TT	TT	TT	TT	TT	TT	TT	TT	TT	TT	TT	TT	TT	TT	TT	TT	TT	TT	TT	TT	TT	TT	TT	TT	TT	TT	TT	TT	TT	TT	TT	TT	TT	TT	TT	TT	TT	TT	TT	TT	TT	TT	TT	TT	TT
384_Korrigan_1036	CC	CC	CC	CC	CC	CC	CC	CC	CC	CC	CC	CC	CC	CC	CC	CC	CC	CC	CC	CC	CC	CC	CC	CC	CC	CC	CC	CC	CC	CC	CC	CC	CC	CC	CC	CC	CC	CC	CC	CC	CC	CC	CC	CC	CC	CC	CC	CC	CC
384_Korrigan_2019	GG	GG	GG	GG	GG	GG	GG	GG	GG	GG	GG	GG	GG	GG	GG	GG	GG	GG	GG	GG	GG	GG	GG	GG	GG	GG	GG	GG	GG	GG	GG	GG	GG	GG	GG	GG	GG	GG	GG	GG	GG	GG	GG	GG	GG	GG	GG	GG	GG
384_Korrigan_255	CC	CC	CC	CC	CC	CC	CC	CC	CC	CC	CC	CC	CC	CC	CC	CC	CC	CC	CC	CC	CC	CC	CC	CC	CC	CC	CC	CC	CC	CC	CC	CC	CC	CC	CC	CC	CC	CC	CC	CC	CC	CC	CC	CC	CC	CC	CC	CC	CC
384_Korrigan_758	CC	CC	CC	CC	CC	CC	CC	CC	CC	CC	CC	CC	CC	CC	CC	CC	CC	CC	CC	CC	CC	CC	CC	CC	CC	CC	CC	CC	CC	CC	CC	CC	CC	CC	CC	CC	CC	CC	CC	CC	CC	CC	CC	CC	CC	CC	CC	CC	CC
384_Korrigan_864	TT	TT	TT	TT	TT	TT	TT	TT	TT	TT	TT	TT	TT	TT	TT	TT	TT	TT	TT	TT	TT	TT	TT	TT	TT	TT	TT	TT	TT	TT	TT	TT	TT	TT	TT	TT	TT	TT	TT	TT	TT	TT	TT	TT	TT	TT	TT	TT	TT
AL750651_377	AA	AA	AA	AA	AA	AG	AA	AA	AA	AA	AA	AA	AA	AA	AA	AA	AA	AA	AA	AA	AA	AA	AA	AA	AA	AA	AA	AA	AA	AA	AA	AA	AA	AA	AA	AA	AA	AA	AA	AA	AA	AA	AA	AA	AA	AA	AA	AA	AA
AL750706_784	CC	CC	CC	CC	CC	CC	CC	CC	CC	CC	CC	CC	CC	CC	CC	CC	CC	CC	CC	CC	CC	CC	CC	CC	CC	CC	CC	CC	CC	CC	CC	CC	CC	CC	CC	CC	CC	CC	CC	CC	CC	CC	CC	CC	CC	CC	CC	CC	CC
BX253443_1200	AA	AA	AA	AA	AA	AA	AA	AA	AA	AA	AA	AA	AA	AA	AA	AA	AA	AA	AA	AA	AA	AA	AA	AA	AA	AA	AA	AA	AA	AA	AA	AA	AA	AA	GA	AA	AA	AA	AA	AA	AA	AA	AA	AA	AA	AA	AA	AA	AA
BX784271_918	GG	GG	GG	GG	GG	GG	GG	GG	GG	GG	GG	GG	GG	GG	GG	GG	GG	GG	GG	GG	GG	GG	GG	GG	GG	GG	GG	GG	GG	GG	GG	GG	GG	GG	GG	GG	GG	GG	GG	GG	GG	GG	GG	GG	GG	GG	GG	GG	GG
CR354662_1289	GG	GG	GG	GG	GG	GG	GG	GG	GG	GG	GG	GG	GG	GG	GG	GG	GG	GG	GG	GG	GG	GG	GG	GG	GG	GG	GG	GG	GG	GG	GG	GG	GG	GG	GG	GG	GG	GG	GG	GG	GG	GG	GG	GG	GG	GG	GG	GG	GG
F51TW9001AGJXJ_682	CC	CC	CC	CC	CC	CC	CC	CC	CC	CC	CC	CC	CC	CC	CC	CC	CC	CC	CC	CG	CC	CC	CC	CC	CC	CC	CC	CC	CC	CC	CC	CC	CC	CC	CC	CC	CC	CC	CC	CC	CC	CC	CC	CC	CC	CC	CC	CC	CC
384_Korrigan_1687	TT	TT	TT	TT	TT	TT	TT	TT	TT	TT	TT	TT	TT	TT	TT	TT	TT	TT	TT	TT	TT	TT	TT	TT	TT	TT	TT	TT	TT	TT	TT	TT	TT	TT	TT	TT	TT	TT	TT	TT	TT	TT	TT	TT	TT	TT	TT	TT	TT
384_PAL1_P31_256	AA	AA	AA	AA	AA	AA	AA	AA	AA	AA	AA	AA	AA	AA	AA	AA	AA	AA	AA	AA	AA	AA	AA	AA	AA	AA	AA	AA	AA	AA	AA	AA	AA	AA	AA	AA	AA	AA	AA	AA	AA	AC	AA	AA	AA	AA	AA	AA	AA
384_PAL1_P31_704	TT	TT	TT	TT	TT	TT	TT	TT	TT	TT	TT	TT	TT	TC	TT	TT	TT	TT	TT	TT	TT	TT	TT	TT	TT	TT	TT	TT	TT	TT	TT	TT	TT	TT	TT	TT	TT	TT	TT	TT	TT	TT	TT	TT	TT	TT	TT	TT	TT
AL750505_2540	AA	AA	AA	AA	GA	AA	AA	AA	AA	AA	AA	AA	AA	AA	AA	AA	AA	AA	AA	AA	AA	AA	AA	AA	AA	AA	AA	AA	AA	AA	AA	AA	AA	GA	AA	AA	AA	AA	AA	AA	AA	AA	AA	AA	AA	AA	AA	AA	AA
BX250696_354	GG	GG	GG	GG	GG	GG	GG	GG	GG	GG	GG	GG	GG	GG	GG	GG	GG	GG	GG	GG	GG	GG	GG	GG	GG	GG	GG	GG	GG	GG	GG	GG	GG	GG	GG	GG	GG	GG	GG	GG	GG	GG	GG	GG	AG	GG	GG	GG	GG
BX678229_455	AA	AA	AA	AA	AA	AA	AA	AA	AA	AA	AA	AA	AA	AA	AA	AA	AA	AA	AA	AA	AA	AA	AA	AA	AA	AA	AA	AA	AA	AA	AA	AA	AA	AA	AA	AA	AA	AA	AA	AA	AA	AA	AA	AA	AA	AA	AA	AA	AA
CT578714_2353	TT	TT	TT	TT	TT	TT	TT	TT	TT	TT	TT	TT	TT	TT	TT	TT	TT	TT	TT	TT	TT	TT	TT	TT	TT	TT	TT	TT	TT	TT	TT	TT	TT	TT	TT	TT	TT	TT	TT	TT	TT	TT	TT	TT	TT	TT	TT	TT	TT
F51TW9001AJZEQ_1161	AA	AA	AA	AA	AA	AA	AA	AA	AA	AA	AA	AA	AA	AA	AA	AA	AA	AA	AA	AA	AA	AA	AA	AA	AA	AA	AA	AA	AA	AA	AA	AA	AA	AA	AA	AA	AA	AA	AA	AA	AA	AA	AA	AA	AA	AA	AA	AA	AA
384_C4H2_280	GG	GG	GG	GG	GG	GG	GG	GG	GG	GG	GG	GG	GG	GG	GG	GG	GG	GG	AG	GG	GG	GG	GG	GG	GG	GG	GG	GG	GG	GG	GG	GG	AG	GG	GG	GG	GG	GG	GG	GG	GG	GG	GG	GG	GG	GG	GG	GG	GG
384_Myb14_800	GG	GG	GG	GG	GG	GG	GG	GG	GG	GG	GG	AG	GG	GG	GG	GG	GG	GG	GG	GG	GG	GG	GG	GG	GG	GG	GG	GG	GG	GG	GG	GG	GG	GG	AG	GG	GG	GG	GG	GG	GG	GG	GG	GG	GG	GG	GG	GG	GG
BX255474_763	GG	GG	GG	GG	GG	GG	GG	GG	GG	GG	GG	GG	GG	GG	GG	GG	GG	GG	GG	GG	GG	GG	GG	GG	GG	GG	GG	GG	GG	GG	GG	GG	GG	GG	GG	GG	GG	GG	GG	GG	GG	GG	GG	GG	GG	GG	GG	GG	GG
CT576288_893	TT	TT	TT	TT	TT	TT	TT	TT	TT	TT	TT	TT	TT	TT	TT	TT	TC	TT	TT	TT	TT	TT	TT	TT	TT	TT	TT	TT	TT	TT	TT	TT	TT	TT	TT	TT	TT	TT	TT	TT	TT	TT	TT	TT	TT	TT	TC	TT	TT
F51TW9001CNV83_137	TT	TT	TT	TT	TT	TT	TT	TT	TT	TT	TT	TT	TT	TT	TT	TT	TT	TT	TT	TT	TT	TT	TT	TT	TT	TT	TT	TT	TT	TT	TT	TT	TT	TT	TT	TT	TT	TT	TT	TT	TT	TT	TT	TT	TT	TT	TT	TT	TT
F5X2MQL01BWL0O_138	AA	AA	AA	AA	AA	AA	AA	AA	AA	AA	AA	AA	AA	AA	AA	AA	AA	TA	AA	AA	AA	AA	AA	AA	AA	AA	AA	AA	AA	AA	AA	AA	AA	AA	AA	AA	AA	AA	AA	AA	AA	AA	AA	AA	AA	AA	AA	AA	AA
BX677167_749	CC	CC	CC	CC	CC	CC	CC	CC	CC	CC	CC	CC	CC	CC	CC	CC	CC	CC	CC	CC	CC	CC	CC	CC	CC	CC	CC	CC	CC	CC	CC	CC	CC	CC	CC	CC	CC	CC	CC	CC	CC	CC	CC	CC	CC	CC	CC	CC	CC
COS_BX679726_3390	TT	TT	TT	TT	TT	TT	TC	TT	TT	TC	TT	TT	TT	TT	TT	TT	TT	TT	TC	TT	TT	TT	TT	TT	TT	TT	TT	TT	TT	TT	TT	TT	TT	TT	TT	TT	TT	TT	TT	TT	TT	TT	TT	TT	TT	TT	TT	TT	TT
F51TW9001A1C30_13	TT	TT	TT	TT	TT	TT	TT	TT	TT	TT	TC	TT	TT	TT	TT	TT	TT	TT	TT	TT	TT	TT	TT	TT	TT	TT	TT	TT	TT	TT	TT	TC	TT	TT	TT	TT	TT	TT	TT	TT	TT	TT	TT	TT	TT	TT	TT	TT	TT
F51TW9001AEPDJ_1226	TT	TT	TT	TT	TT	TT	TT	TT	TT	TT	TT	TT	TT	TT	TT	TT	TC	TC	TT	TT	TT	TT	TT	TT	TT	TT	TT	TT	TT	TT	TT	TT	TT	TT	TT	TT	TT	TT	TT	TT	TT	TT	TT	TT	TT	TT	TT	TT	TT
BX250285_878	AA	AA	AA	AA	AG	AG	AA	AA	AA	AA	AA	AA	AA	AA	AA	AA	AA	AG	AA	AA	AA	AA	AA	AA	AA	AA	AA	AA	AA	AA	AA	AA	AA	AA	AA	AA	AA	AA	AA	AA	AA	AA	AA	AA	AA	AA	AA	AA	AA
AL750161_387	CC	CC	CC	CC	CC	CC	CC	CC	CC	GC	CC	CC	CC	CC	CC	CC	CC	CC	CC	CC	CC	CC	CC	CC	CC	CC	CC	CC	CC	CC	GC	CC	CC	CC	CC	CC	CC	CC	CC	CC	CC	CC	CC	CC	CC	CC	CC	CC	CC
BX248784_69	TT	TT	TT	TT	TT	TT	TT	TT	TT	TT	TT	TT	TT	TT	TG	TT	TT	TT	TT	TT	TT	TT	TT	TT	TT	TT	TT	TT	TT	TT	TT	TT	TT	TT	TT	TT	TT	TT	TT	TT	TT	TT	TT	TT	TT	TT	TT	TT	TG
BX253366_599	GG	GG	GG	GG	GG	AG	GG	GG	GG	GG	GG	GG	GG	GG	GG	GG	GG	GG	GG	GG	GG	GG	GG	GG	GG	GG	GG	GG	GG	GG	GG	GG	GG	GG	GG	GG	GG	GG	GG	GG	GG	GG	GG	GG	GG	GG	GG	GG	GG
F51TW9001AKVJI_1186	GG	GG	GG	GG	AG	GG	GG	GG	GG	GG	GG	GG	GG	GG	GG	GG	GG	GG	GG	AG	GG	GG	GG	GG	GG	GG	GG	GG	GG	GG	GG	GG	GG	GG	GG	GG	GG	GG	GG	GG	GG	GG	GG	GG	GG	GG	GG	GG	GG
F51TW9001BQ0U8_711	GG	GG	GG	GG	GG	GG	GG	GG	GG	GG	GG	GG	GG	GG	GG	GG	GG	GG	GG	GG	GG	GG	GG	GG	GG	GG	GG	GG	GG	GG	GG	GG	GG	GG	GG	GG	GG	GG	GG	GG	GG	GG	GG	GG	GG	GG	GG	GG	GG
F51TW9001DFKN8_1766	TT	TT	TT	TT	TT	TT	TT	TT	TT	TC	TT	TT	TT	TT	TT	TT	TT	TT	TT	CC	TT	TT	TT	TT	TT	TT	TC	TT	TT	TT	TT	TT	TT	TT	TT	TT	TT	TT	TT	TT	TT	TT	TT	TT	TT	TT	TT	TT	TT
F51TW9001DFKN8_1997	CC	CC	CC	CC	CC	CC	CC	CC	CC	TC	CC	CC	CC	CC	CC	CC	CC	CC	CC	TT	CC	CC	CC	CC	CC	CC	TC	CC	CC	CC	CC	CC	CC	CC	CC	CC	CC	CC	CC	CC	CC	CC	CC	CC	CC	CC	CC	CC	CC
F51TW9001AKVJI_1337	AA	AA	AA	AA	AT	AA	AA	AA	AA	AA	AA	AA	AA	AA	AA	AA	AA	AA	AA	AT	AA	AA	AA	AA	AA	AA	AA	AA	AA	AA	AA	AA	AA	AA	AA	AA	AA	AA	AA	AA	AA	AA	AA	AA	AA	AA	AA	AA	AA
384_Pp1_104	GG	GG	GG	GG	GG	GG	GG	GG	GG	GG	GG	GG	GG	GG	GG	GG	GG	GG	GG	AG	GG	GG	GG	GG	GG	GG	GG	GG	GG	GG	GG	GG	GG	GG	GG	GG	GG	GG	GG	GG	GG	AG	GG	GG	GG	GG	GG	GG	GG
AL749773_102	TT	TT	TT	TG	TT	TT	TT	TT	TG	TT	TT	TT	TT	TT	TT	TT	TT	TT	TT	TT	TT	TT	TT	TT	TT	TT	TT	TT	TT	TT	TT	TT	TT	TT	TT	TT	TT	TT	TT	TT	TT	TT	TT	TT	TT	TT	TT	TT	TT
AL750778_661	TT	TT	TT	TT	TT	TT	TT	TT	TT	TT	TT	TT	TT	TT	TT	TT	TT	TT	TT	TT	TT	TT	TT	TT	TT	TT	TT	TC	TT	TT	TT	TT	TC	TT	TT	TT	TC	TT	TT	TT	TT	TT	TT	TT	TT	TT	TT	TT	TT
AL750778_751	CC	CC	CC	CC	CC	CC	CC	CC	CC	CC	CC	CC	CC	CC	CC	CC	CC	CC	CC	CC	CC	CC	CC	CC	CC	CC	CC	TC	CC	CC	CC	CC	TC	CC	CC	CC	TC	CC	CC	CC	CC	CC	CC	CC	CC	CC	CC	CC	CC
BX255070_320	TT	TT	TT	TT	TT	TT	TT	TT	TT	TT	TT	TT	TT	TT	TT	TT	TT	TT	TT	TT	TT	TT	TT	TT	TT	TT	TT	TT	TT	TT	TT	TT	TT	TT	TT	TT	TT	TT	TT	TT	TT	TT	TT	TT	TT	TT	TT	TT	TT
F51TW9001BGWUR_1020	TT	TT	TT	TT	TT	TT	TT	TT	TT	TC	TT	TT	TT	TT	TT	TT	TT	TT	TT	TT	TT	TT	TT	TT	TT	TT	TT	TT	TT	TT	TT	TT	TT	TT	TT	TT	TT	TT	TT	TT	TT	TT	TT	TT	TT	TT	TT	TT	TT
384_LP3_3_298	GG	GG	GG	GG	GG	GG	GG	GG	GG	GG	GG	GG	GG	GG	GG	GG	GG	GG	GG	GG	GG	GG	GG	GG	GG	GG	GG	GG	GG	GG	GC	GG	GG	GG	GG	GG	GG	GG	GG	GG	GG	GG	GG	GG	GG	GG	GG	GG	GG
384_PR_AGP4_1188	GG	GG	GG	GG	GG	GG	GG	GG	GG	GG	GG	GG	GG	AG	GG	GG	GG	GG	GG	GG	GG	GG	GG	GG	GG	GG	GG	GG	GG	GG	GG	GG	GG	GG	GG	GG	GG	GG	GG	GG	GG	GG	GG	GG	GG	GG	GG	AG	GG
BX252758_894	GG	GG	GG	GG	AG	AG	GG	GG	GG	GG	GG	GG	GG	GG	GG	GG	GG	AG	GG	GG	GG	GG	GG	GG	GG	GG	GG	GG	GG	GG	GG	GG	GG	GG	GG	GG	GG	GG	GG	GG	GG	GG	GG	GG	GG	GG	GG	GG	GG
COS_AL750557_124	GG	GG	GG	GG	GG	GG	AG	GG	GG	GG	AG	GG	GG	GG	GG	GG	GG	GG	GG	GG	GG	GG	GG	GG	GG	GG	GG	GG	GG	GG	GG	GG	GG	GG	GG	GG	GG	GG	GG	GG	GG	GG	GG	AG	GG	GG	GG	GG	GG
COS_BX250644_2894	TT	TT	TT	TT	TT	TT	TT	TT	TT	TC	TT	TT	TT	TT	TT	TT	TT	TT	TT	TT	TT	TT	TT	TT	TT	TT	TT	TT	TT	TT	TT	TT	TT	TT	TT	TT	TT	TT	TT	TT	TT	TT	TT	TT	TT	TT	TT	TT	TT
CT582062_335	AA	AA	AA	AA	AA	AA	AA	AA	AA	AA	AA	AA	AA	AA	AA	AA	AG	AA	AA	AA	AA	AA	AA	AA	AA	AA	AA	AA	AA	AA	AA	AG	AA	AA	AA	AA	AA	AA	AA	AG	AA	AA	AA	AG	AA	AA	AA	AA	AA
F51TW9001BRYVK_292	CC	CC	CC	AC	CC	CC	CC	CC	CC	CC	CC	CC	CC	CC	CC	CC	CC	CC	CC	CC	AC	CC	CC	CC	CC	CC	CC	CC	CC	CC	CC	CC	CC	CC	CC	CC	AC	CC	CC	CC	CC	CC	CC	CC	CC	CC	CC	CC	CC
F51TW9001C1OP3_1215	GG	GG	GG	GG	GG	GG	GG	GG	GG	GG	GG	GG	GG	GG	GG	AG	AG	GG	GG	GG	GG	GG	GG	GG	GG	GG	GG	GG	GG	GG	GG	GG	GG	GG	GG	GG	GG	GG	GG	GG	GG	GG	GG	GG	GG	GG	GG	GG	GG
F51TW9001BIPF5_764	TT	TT	TT	TT	TT	TT	TT	TT	TT	TT	TT	TT	TT	TT	TT	TT	TT	TT	TT	TT	TT	TT	TT	TT	TT	TT	TT	TT	TT	TT	TT	AT	TT	TT	TT	TT	TT	TT	TT	TT	TT	TT	TT	TT	AT	TT	TT	TT	TT
384_PR_AGP4_1303	GG	GG	GG	GG	GG	GG	GG	GG	GG	GG	GG	GG	GG	TG	GG	GG	GG	GG	GG	GG	TG	GG	GG	GG	GG	GG	GG	GG	GG	GG	GG	GG	GG	GG	GG	GG	GG	GG	GG	GG	GG	GG	GG	GG	GG	GG	GG	TG	GG
AL750959_782	GG	GG	GG	GG	GG	GG	GG	GG	GG	GG	GG	GG	GG	GG	GG	GG	GG	GG	GG	GG	GG	GG	GG	GG	GG	GG	GG	GG	GG	GG	GG	GG	GG	GG	GG	GG	GG	GG	GG	GG	GG	GG	GG	GG	GG	GG	GG	GG	GG
BX251150_9	AA	AA	AA	AG	AA	AA	AA	AA	AA	AA	AA	AA	AA	AA	AA	AA	AA	AA	AG	AA	AA	AA	AA	AA	AA	AA	AA	AA	AA	AG	AA	AA	AA	AA	AG	AG	AA	AG	AA	AA	AA	AA	AA	AA	AA	AA	AA	AA	AA
AL750533_77	CC	CC	CC	CC	CC	CC	CC	CC	CC	CC	CC	CC	CC	CC	CC	CC	CC	CC	CC	CC	CC	CC	CC	CC	CC	TT	CC	CC	CC	CC	CC	CC	CC	CC	TC	CC	CC	CC	CC	CC	CC	CC	CC	CC	CC	CC	CC	CC	CC
BX251492_214	GG	GG	GG	GG	GG	GG	GG	GG	GG	GG	GG	GG	GG	GG	GG	GG	GG	GG	GG	GG	GC	GG	GG	GG	GC	GG	GG	GG	GG	GG	GG	GG	GG	GG	GG	GG	GG	GG	GG	GG	GG	GC	GG	GG	GG	GG	GC	GG	GG
384_COBRA1_1054	TT	TT	TT	TT	TT	TT	TT	TT	TT	TT	TC	TT	TT	TT	TT	TT	TT	TT	TT	TT	TT	TT	TT	TT	TT	TT	TT	TT	TT	TT	TC	TT	TT	TT	TT	TT	TT	TT	TT	TT	TT	TT	TT	TT	TT	TT	TT	TT	TC
BX251127_932	TT	TT	TT	TT	TT	TT	TT	TT	TT	TT	TT	TT	TT	TT	TT	TT	TT	TT	TT	TT	TT	TT	TT	TT	TT	TT	TT	TT	TT	TT	TT	TT	TT	TC	TT	TT	TT	TT	TT	TT	TT	TT	TT	TT	TT	TT	TT	TT	TT
BX665968_1054	GG	TG	GG	GG	GG	GG	GG	GG	GG	GG	GG	GG	GG	GG	GG	GG	GG	GG	GG	GG	GG	GG	GG	GG	GG	GG	GG	GG	GG	TG	GG	GG	GG	GG	GG	GG	GG	GG	GG	GG	GG	GG	GG	GG	GG	GG	GG	GG	GG
F51TW9001A671I_318	TT	TT	TT	TT	TT	TT	TT	TT	TT	TT	TT	TT	TT	TC	TT	TT	TC	TT	TT	TT	TT	TT	TT	TT	TT	TC	TT	TT	TT	TT	TT	TT	TT	TT	TT	TT	TT	TT	TT	TT	TT	TT	TC	TT	TT	TT	TT	TT	TT
FN695696_762	TT	TT	TT	TT	TT	TT	TT	TT	TT	TT	TT	TT	TC	TC	TC	TT	TT	TT	TT	TT	TT	TT	TT	TT	TT	TT	TC	TT	TT	TT	TC	TT	TT	TT	TT	TT	TT	TT	TT	TT	TT	TT	TT	TT	TC	TT	TT	TT	TT
BX251127_1070	TT	TT	TT	TT	TT	TT	TT	TT	TT	TT	TT	TT	TT	TT	TT	TT	TT	TT	TT		TT	TT	TT	TT	TT	TT	TT	TT	TT	TT	TT	TT	TT	TC	TT	TT	TT	TT	TT	TT	TT	TT	TT	TT	TT	TT	TT	TT	TT
CR392669_100	CC	CC	CC	CC	CC	CC	CC	CC	CC	CC	CC	CC	CC	CC	CC	CC	CC	CC	CC	CC	CC	CC	CC	CC	CC	CC	CC	CC	CC	CC	CC	CC	AC	CC	AC	CC	CC	CC	CC	CC	CC	CC	AC	CC	AC	CC	CC	CC	CC
384_PFK_203	GG	GG	GG	GG	GG	GG	GG	GG	GG	GG	GG	GG	GG	GG	GG	GG	GG	GG	GG	GG	GG	GG	GG	GG	GG	GG	GG	GG	GG	GG	GG	GG	GG	GG	GG	GG	GG	GG	AG	GG	GG	GG	GG	GG	GG	AG	GG	AG	GG
384_PFK_39	AA	AA	AA	AA	AA	AA	AA	AA	AA	AA	AA	AA	AA	AA	AA	AA	AA	AA	AA	AA	AA	AA	AA	AA	AA	AA	AA	AA	AA	AA	AA	AA	AA	AA	AA	AA	AA	AA	AG	AA	AA	AA	AA	AA	AA	AG	AA	AG	AA
BX248976_843	AA	AA	TA	AA	AA	AA	AA	AA	TA	AA	AA	AA	AA	AA	AA	AA	AA	AA	AA	AA	AA	AA	AA	AA	AA	AA	AA	TA	AA	AA	AA	AA	AA	TA	AA	TA	AA	AA	AA	AA	AA	AA	AA	AA	AA	AA	AA	AA	AA
BX249219_1415	TC	TT	TT	TT	TT	TT	TC	TT	TT	TT	TT	TT	TT	TT	TT	TT	TT	TT	TT	TT	TT	TT	TT	TT	TT	TT	TT	TT	TT	TT	TT	TT	TT	TT	TT	TT	TT	TT	TC	TT	TT	TT	TT	TT	TC	TC	TT	TT	TT
CT575893_1455	AA	AA	AA	AA	AA	AA	AA	AA	AA	AA	AA	AA	AC	AA	AA	AA	AA	AA	AA	AA	AA	AA	AA	AA	AA	AA	AA	AA	AA	AA	AA	AA	AA	AA	AA	AA	AA	AA	AA	AA	AC	AA	AA	AA	AA	AA	AA	AA	AA
F51TW9001AXNT8_418	CC	CC	CC	CC	CC	CC	CC	CC	CC	CC	CC	CC	CC	CC	CC	CC	CC	CC		CC	CC	CC	CC	CC	CC	CC	CC	CC	CC	CC	CC	CC	CC	CC	CC	CC	CC	CC	CC	CC	CC	CC	CC	CC	AC	CC	CC	AC	CC
384_Myb2_1553	TT	TT	TT	TC	TT	TT	TT	TT	TT	TT	TT	TT	TT	TC	TC	TT	TT	TT	TT	TT	TT	TT	TC	TT	TT	TT	TT	TT	TT	TT	TT	TT	TT	TT	TC	CC	TT	TT	TT	TT	TT	TC	TT	TT	TT	TT	TT	TT	TT
BX249539_50	GG	GG	GG	GG	GG	GG	GG	GG	GG	GG	GG	GG	AG	GG	GG	GG	GG	GG	GG	GG	GG	GG	GG	GG	GG	GG	GG	GG	GG	GG	GG	GG	GG	GG	GG	GG	AG	GG	GG	GG	GG	GG	GG	GG	GG	GG	AG	GG	GG
BX250409_8	CC	CC	CC	CC	CC	CC	CC	CC	CC	CC	CC	AC	CC	CC	CC	CC	CC	CC	CC	CC	CC	CC	CC	CC	CC	CC	CC	CC	AC	CC	CC	CC	CC	CC	CC	CC	CC	CC	CC	CC	CC	CC	AC	CC	CC	CC	CC	CC	CC
CT574660_444	AA	AA	AA	AA	AA	AG	AA	AA	AA	AA	AA	AA	AA	AA	AA	AA	AA	AA	AA	AA	AG	AA	AA	AA	AA	AA	AA	AA	AA	AA	AA	AG	AA	AA	AA	AA	AA	AA	AA	AA	AA	AA	AA	AG	AA	AA	AA	AA	AA
384_SCL1_318	TT	TT	TT	TC	TT	TT	TT	TT	TT	TT	TT	TT	TT	TT	TC	TT	TT	TT	TC	TT	TT	TT	TT	TT	TT	TT	TT	TT	TT	CC	TT	TT	TT	TT	TT	TT	TT	TT	TT	TT	TT	TT	TT	TT	TT	TT	TT	TT	TT
CT576754_534	TT	TT	TT	TT	TT	TT	TT	TT	TT	TT	TT	TT	TT	TT	TT	TT	TT	TT	TG	TT	TT	TT	TT	TT	TT	TT	TT	TT	TT	TT	TT	TT	TT	TT	TT	TT	TT	TG	TG	TT	TT	TT	TT	TT	TT	TT	TT	TT	TT
384_SCL1_663	AA	AA	AA	AG	AA	AA	AA	AA	AA	AA	AA	AA	AA	AA	AG	AA	AA	AA	AG	AA	AA	AA	AA	AA	AA	AA	AA	AA	AA	GG	AA	AA	AA	AA	AA	AA	AA	AA	AA	AA	AA	AA	AA	AA	AA	AA	AA	AA	AA
BX252459_56	GG	GG	GG	GG	GG	TG	GG	GG	GG	GG	GG	GG	GG	GG	GG	GG	GG	GG	GG	GG	GG	GG	GG	GG	GG	TG	GG	GG	GG	TG	GG	GG	TG	GG	GG	GG	GG	TG	GG	GG	GG	GG	GG	GG	GG	GG	GG	GG	GG
BX252459_981	AA	AA	AA	AA	AA	AG	AA	AA	AA	AA	AA	AA	AA	AA	AA	AA	AA	AA	AA	AA	AA	AA	AA	AA	AA	AG	AA	AA	AA	AG	AA	AA	AG	AA	AA	AA	AA	AG	AA	AA	AA	AA	AA	AA	AA	AA	AA	AA	AA
COS_F51TW9001AWYO2_672	CC	CC	CC	CC	CC	CC	CC	CC	CC	CC	CC	CC	CC	CC	CC	CC	CC	CC	CC	CC	CC	CC	CC	CC	CC	CC	CC	CC	CC	TC	CC	CC	CC	CC	CC	CC	CC	CC	CC	CC	CC	CC	CC	CC	CC	CC	CC	CC	CC
384_CCoAomt1_1426	AG	GG	GG	GG	GG	GG	GG	AG	GG	GG	GG	GG	GG	GG	GG	GG	GG	GG	GG	GG	AG	AG	AG	GG	GG	AG	GG	GG	GG	GG	GG	GG	GG	GG	GG	GG	GG	GG	GG	GG	GG	GG	GG	GG	GG	GG	GG	GG	GG
AL749719_1197	AA	AA	AG	AA	AA	AA	AA	AA	AA	AA	AA	AA	AA	AA	AA	AA	AA	AA	AA	AA	AA	AA	AG	AA	AA	AA	AA	AA	AA	AA	AA	AA	AA	AA	AA	AA	AA	AA	AA	AG	AA	AA	AA	AA	AA	AA	AA	AA	AG
BX251976_1622	AG	AA	AA	AA	AA	AA	AA	AA	AA	AA	AA	AA	AA	AA	AA	AA	AG	AA	AA	AA	AA	AA	AA	AA	AA	AA	AA	AA	AA	AA	AA	AA	AA	AA	AA	AA	AA	AA	AA	AA	AA	AA	AA	AA	AG	AG	AA	AA	AA
CT575939_609	CC	CC	CC	CC	CC	CC	CC	CC	CC	CC	AC	CC	CC	CC	CC	CC	CC	CC	CC	CC	CC	CC	CC	CC	CC	CC	CC	CC	CC	CC	CC	CC	CC	CC	CC	CC	CC	CC	CC	CC	CC	CC	CC	AC	AC	CC	CC	CC	CC
F51TW9001BM2FG_622	CC	CC	CC	CC	CC	CC	CC	CC	CC	CC	CC	CC	CC	TC	CC	CC	CC	CC	TC	CC	CC	CC	CC	CC	CC	CC	TC	CC	CC	CC	CC	TC	CC	CC	CC	CC	CC	CC	CC	CC	CC	CC	CC	CC	CC	CC	CC	CC	CC
F51TW9001AMRX9_2238	GG	GG	GG	GG	GG	GG	GG	GG	GG	GA	GA	GA	GG	GG	GG	GG	GG	GG	GG	GG	GG	GG	GG	GG	GG	GG	GG	GG	GG	GG	GA	GG	GA	GA		GG	GG	GG	GG	GG	GG	GG	GG	GG	GG	GG	GG	GG	GG
CR394211_570	GG	GG	GG	GG	GG	GG	GG	GG	GG	GG	GG	GG	GG	GG	AG	GG	GG	GG	GG	GG	GG	GG	GG	GG	GG	GG	GG	AG	GG	GG	GG	GG	GG	GG	GG	GG	AG	AG	GG	GG	AG	GG	GG	GG	GG	GG	GG	GG	GG
F51TW9001APVNZ_838	GG	GG	GG	AG	GG	GG	GG	GG	GG	GG	GG	GG	AG	GG	GG	GG	GG	GG	AG	GG	GG	GG	GG	GG	GG	GG	GG	GG	GG	GG	AG	GG	GG	GG	GG	AG	GG	GG	GG	GG	GG	GG	GG	GG	GG	GG	GG	GG	GG
F51TW9002H66S3_804	AA	AA	AG	AA	AA	AA	AA	AA	AA	AA	AA	AA	AA	AA	AA	AA	AA	AA	AG	AA	AA	AA	AA	AA	AA	AA	AA	AA	AA	AA	AA	AA	AA	AA	AA	AA	AA	AA	AA	AA	AA	AA	AA	AA	AA	AA	AA	AA	AA
F51TW9001BUY1L_637	TT	TT	TT	TT	TT	TT	TT	TT	TT	TG	TT	TT	TT	TT	TT	TT	TT	TT	TT	TT	TT	TT	TT	TT	TT	TT	TG	TT	TG	TT	TT	TT	TT	TT	TT	TG	TT	TT	TT	TT	TT	TT	TT	TT	TT	TG	TT	TT	TT
384_C4H2_1860	CC	CC	CC	CC	CC	CC	CC	CC	CC	TC	CC	CC	CC	CC	CC	CC	CC	CC	TC	CC	CC	CC	CC	CC	TC	CC	CC	CC	CC	CC	CC	CC	TT	CC	CC	TC	CC	TC	CC	CC	CC	TC	CC	CC	CC	CC	CC	CC	CC
384_Myb2_1136	CC	CC	CC	CC	CC	CC	CC	CC	CC	CC	CC	CC	CC	CC	CC	CC	CC	CC	CC	CC	CC	CC	CC	CC	CC	GC	CC	CC	GC	CC	CC	CC	CC	CC	GC	CC	CC	CC	CC	CC	GC	CC	CC	CC	CC	CC	CC	CC	CC
384_Myb2_1811	TT	TT	TT	TT	TT	TT	TT	TT	TT	TT	TT	TT	TT	TT	TT	TT	TT	TT	TT	TT	TT	TT	TT	TT	TT	TC	TT	TT	TC	TT	TT	TT	TT	TT	TC	TT	TT	TT	TT	TT	TC	TT	TT	TT	TT	TT	TT	TT	TT
AL749729_527	CC	CC	CC	CC	CC	CC	CC	CC	CC	CC	CC	CC	CC	CC	CC	CC	CC	CC	CC	CC	CC	CC	CC	CC	CC	CC	CC	CC	CC	TC	CC	CC	CC	CC	CC	CC	CC	CC	CC	CC	CC	CC	CC	CC	CC	CC	CC	CC	CC
AL750473_140	CC	CC	CC	CC	CC	AC	CC	CC	CC	CC	CC	CC	CC	CC	CC	CC	CC	CC	CC	CC	CC	CC	CC	AC	AC	CC	CC	CC	CC	CC	CC	CC	CC	CC	CC	CC	CC	CC	CC	CC	CC	CC	CC	CC	CC	CC	CC	CC	CC
BX249122_145	AA	AA	AA	AA	AG	AA	AG	AA	AA	AA	AA	AA	AA	GG	AA	AA	AA	AG	AA	AA	AA	AA	AA	AG	AA	AA	AA	AA	AA	AA	AA	AA	AA	AA	AA	AA	AA	AA	AA	AA	AA	AA	AA	AA	AA	AA	AA	AA	AA
CT576407_1037	GG	GG	CG	GG	GG	GG	GG	CG	GG	GG	GG	GG	GG	GG	CG	GG	GG	GG	GG	GG	CG	CC	GG	GG	CG	GG	GG	GG	CG	CG	GG	GG	GG	GG	GG	GG	GG	GG	GG	GG	GG	GG	GG	GG	GG	GG	GG	GG	GG
F51TW9001BUY1L_2133	GG	GG	GG	GG	GG	GG	GG	GG	GG	TG	GG	GG	GG	GG	GG	GG	GG	GG	GG	GG	GG	GG	GG	GG	GG	GG	TG	GG	TG	GG	GG	GG	GG	GG	GG	TG	GG	GG	GG	GG	GG	GG	GG	GG	GG	TG	GG	GG	GG
F51TW9001BUY1L_407	CC	CC	CC	CC	CC	CC	CC	CC	CC	TC	CC	CC	CC	CC	CC	CC	CC	CC	CC	CC	CC	CC	CC	CC	CC	CC	TC	CC	TC	CC	CC	CC	CC	CC	CC	TC	CC	CC	CC	CC	CC	CC	CC	CC	CC	TC	CC	CC	CC
F51TW9001CS0QT_1391	GG	GG	GG	GG	GG	GA	GG	GG	GG	GG	GG	GG	GG	GG	GA	GG	GG	GG	GG	GG	GG	GG	GG	GG	GG	GG	GA	GG	GG	GG	GG	GG	GG	GG	GG	GG	GG	GG	GG	GG	GG	GG	GG	GG	GG	GG	GG	GG	GG
F51TW9002FUMZ6_622	AA	AA	AA	AA	AA	AA	AA	AA	AA	AA	AA	AA	AA	AA	AA	AA	AA	AA	AA	AA	AA	AT	AA	AA	AA	AA	AA	AA	AA	AA	AA	AA	AA	AA	AA	AA	AA	AA	AA	AA	AA	AA	AA	AA	AA	AA	AA	AT	AA
BX679170_714	AG	GG	GG	GG	GG	GG	GG	GG	GG	GG	GG	GG	GG	GG	GG	GG	AG	GG	GG	GG	GG	GG	GG	GG	GG	GG	GG	GG	GG	GG	GG	GG	GG	GG	GG	GG	GG	GG	GG	GG	GG	GG	GG	GG	GG	GG	GG	GG	GG
BX681189_825	TT	TT	TT	TT	TT	TT	TT	TT	TC	TT	TT	TT	TT	TT	TT	TT	TT	TT	TT	TT	TT	TT	TT	TT	TT	TT	TT	TT	TT	TT	TT	TT	TT	TT	TC	TT	TT	TT	TT	TT	TT	TT	TT	TC	TT	TT	TT	TT	TT
CT577769_1605	CC	CC	CC	CC	CC	CC	CC	CC	CC	CC	CC	CC	CC	CC	CC	CC	TC	CC	CC	TC	CC	CC	TC	CC	TC	CC	CC	CC	CC	CC	CC	TC	TC	CC	CC	TC	CC	CC	CC	CC	TC	CC	CC	TT	CC	CC	CC	CC	CC
FN693043_707	CC	CC	CC	CC	CC	CC	CC	CC	CC	CC	CC	CC	CC	CC	CC	CC	CC	CC	CC	CC	CC	CC	TC	CC	CC	CC	TC	CC	CC	CC	CC	CC	CC	CC	CC	CC	CC	CC	CC	CC	CC	CC	CC	CC	CC	CC	CC	CC	CC
384_COBRA3_644	CC	GC	CC	CC	CC	CC	GC	CC	CC	CC	CC	CC	CC	CC	CC	GC	CC	CC	CC	CC	GC	CC	CC	CC	CC	CC	CC	CC	CC	CC	CC	CC	CC	CC	CC	CC	CC	CC	CC	CC	CC	CC	CC	CC	CC	CC	CC	CC	CC
BX248860_97	GG	GG	GG	GG	GG	GG	GG	AG	AG	GG	GG	GG	GG	GG	GG	GG	GG	GG	GG	GG	GG	GG	GG	GG	GG	GG	GG	AG	GG	GG	GG	GG	GG	GG	GG	GG	GG	GG	AG	GG	GG	GG	GG	GG	GG	GG	GG	GG	GG
BX677712_1239	TT	TC	TT	TT	TT	TT	TT	TT	TT	TC	TT	TT	TT	TT	TT	TC	TT	TT	TT	TT	TT	TT	TT	TT	TT	TT	TT	TT	TT	TT	TT	TT	TT	TC	TC	TT	TT	TT	TT	TT	TT	TT	TT	TT	TT	TC	TT	TT	TT
CR392140_763	GG	GG	GG	AG	GG	GG	GG	GG	GG	GG	AG	GG	GG	GG	GG	GG	AG	GG	GG	GG	GG	GG	GG	GG	GG	GG	GG	GG	GG	GG	GG	GG	AG	GG	GG	GG	GG	GG	GG	GG	AG	GG	GG	AG	GG	GG	GG	GG	GG
F51TW9001AWL6Q_466	AA	AA	AA	AA	CC	AA	AA	AA	AA	AA	AA	AA	AA	AA	AC	AA	AC	AA	AA	AC	AC	AA	AA	AA	AA	AA	AC	AA	AA	AA	AA	AA	AC	AA	AA	AA	AA	AA	AA	AA	AA	AA	AA	AA	AA	AA	AA	AA	AA
BX250497_2008	AA	AA	AA	AA	AA	AA	AA	AA	AA	AA	AC	AA	AA	AA	AA	AA	AA	AA	AA	AC	AA	AA	AA	AA	AA	AA	AA	AA	AA	AA	AA	AA	AA	AA	AA	AA	AA	AA	AA	AA	AC	AA	AA	AA	AA	AA	AA	AA	AA
F51TW9002GDHJJ_579	AA	AA	AA	AA	AA	AA	AA	AA	AA	AA	AA	AA	AC	AA	AA	AA	AA	AA	AA	AA	AA	AC	AA	AA	AA	AA	AC	AA	AA	AA	AA	AA	AA	AA	AA	AA	AA	AA	AC	AA	AA	AA	AA	AA	AA	AA	AA	AA	AA
384_CesA3_54	GG	GG	GG	GG	GG	GG	GG	GG	GG	GG	GG	GG	GG	GG	GG	TG	GG	GG	GG	GG	TG	GG	GG	GG	GG	GG	TG	GG	GG	TG	TG	GG	GG	GG	GG	GG	GG	GG	GG	GG	GG	GG	GG	TG	GG	GG	GG	GG	GG
384_COBRA1_749	GG	GG	GG	GG	GC	GG	GG	GG	GG	GG	GG	GG	GC	GG	GC	GG	GG	GG	GG	GG	GG	GG	GG	GG	GG	GG	GC	GG	GG	GG	GG	GG	GG	GC	GG	GG	GG	GG	GG	GG	GG	GC	GG	GG	GG	GC	GG	GC	GG
384_COBRA2_346	TT	TT	TT	TT	TG	TT	TT	TT	TT	TT	TT	TT	TG	TT	TG	TT	TT	TT	TT	TT	TT	TT	TT	TT	TT	TT	TG	TT	TT	TT	TT	TT	TT	TG	TT	TT	TT	TT	TT	TT	TT	TG	TT	TT	TT	TG	TT	TG	TT
384_COBRA2_399	GG	GG	GG	GG	TG	GG	GG	GG	GG	GG	GG	GG	TG	GG	TG	GG	GG	GG	GG	GG	GG	GG	GG	GG	GG	GG	TG	GG	GG	GG	GG	GG	GG	TG	GG	GG	GG	GG	GG	GG	GG	TG	GG	GG	GG	TG	GG	TG	GG
384_COBRA2_555	AA	AA	AA	AA	AG	AA	AA	AA	AA	AA	AA	AA	AG	AA	AG	AA	AA	AA	AA	AA	AA	AA	AA	AA	AA	AA	AG	AA	AA	AA	AA	AA	AA	AG	AA	AA	AA	AA	AA	AA	AA	AG	AA	AA	AA	AG	AA	AG	AA
384_COBRA2_603	TT	TT	TT	TT	TC	TT	TT	TT	TT	TT	TT	TT	TC	TT	TC	TT	TT	TT	TT	TT	TT	TT	TT	TT	TT	TT	TC	TT	TT	TT	TT	TT	TT	TC	TT	TT	TT	TT	TT	TT	TT	TC	TT	TT	TT	TC	TT	TC	TT
BX678478_989	GG	GG	GG	GG	GG	GG	GG	GG	TG	GG	GG	TG	TG	GG	GG	GG	GG	GG	GG	GG	GG	GG	GG	GG	GG	GG	GG	GG	GG	GG	GG	GG	GG	GG	GG	TG	GG	GG	GG	GG	GG	GG	GG	GG	GG	GG	GG	GG	GG
BX784243_247	CC	CC	CC	AC	CC	CC	CC	CC	CC	AC	CC	CC	CC	CC	CC	CC	CC	CC	CC	CC	CC	CC	CC	CC	CC	CC	CC	CC	CC	CC	CC	CC	CC	CC	AC	CC	CC	CC	CC	CC	AC	CC	CC	CC	CC	CC	CC	CC	CC
F51TW9001A1NYW_148	GG	GG	GG	GG	GG	GG	GG	GG	GG	AG	GG	GG	GG	GG	GG	GG	GG	GG	GG	GG	GG	GG	GG	GG	GG	GG	GG	GG	GG	GG	AG	GG	GG	GG	GG	GG	GG	GG	GG	AG	GG	GG	GG	AG	GG	GG	GG	GG	GG
F51TW9001A5A5N_74	TC	TT	TT	TT	TT	TT	TC	TT	TT	TC	TC	TT	TT	TT	TT	TT	TT	CC	TT	TT	TT	TT	TT	TT	TT	TT	TT	TT	TT	TT	TC	TT	TT	TT	TC	TT	TT	TT	TT	TT	TT	TT	TT	TT	TT	TT	TT	TT	TT
384_COBRA1_184	AA	AA	AA	AA	AG	AA	AA	AA	AA	AA	AA	AA	AG	AA	AG	AA	AA	AA	AA	AA	AA	AA	AA	AA	AA	AA	AG	AA	AA	AA	AA	AA	AA	AG	AA	AA	AA	AA	AA	AA	AA	AG	AA	AA	AA	AG	AA	AG	AA
BX252821_26	CC	CC	CC	CC	CC	CC	CC	GC	CC	GG	CC	CC	CC	CC	CC	CC	CC	CC	CC	CC	CC	CC	CC	GC	CC	CC	CC	CC	CC	CC	CC	CC	CC	CC	CC	CC	CC	CC	CC	GC	GC	CC	CC	GC	CC	GC	CC	CC	CC
BX678275_1404	GG	AG	AG	GG	GG	GG	GG	GG	GG	GG	GG	GG	GG	GG	AG	GG	GG	AG	GG	GG	GG	GG	GG	GG	GG	GG	GG	GG	GG	GG	GG	GG	GG	GG	GG	GG	GG	AG	GG	GG	GG	GG	GG	GG	GG	GG	AG	GG	GG
COS_CR393283_1676	TT	TT	TT	TT	TT	TC	TT	TT	TT	TT	CC	TT	TT	TT	TT	TT	TT	TC	TT	TT	TT	TC	TT	TT	TT	TT	TT	TT	TT	TT	TT	TC	TT	TT	TT	TT	TT	TT	TT	TT	TT	TT	TT	TT	TC	TT	TT	TT	TT
COS_CR393283_1700	TT	TT	TT	TT	TT	TC	TT	TT	TT	TT	CC	TT	TT	TT	TT	TT	TT	TC	TT	TT	TT	TC	TT	TT	TT	TT	TT	TT	TT	TT	TT	TC	TT	TT	TT	TT	TT	TT	TT	TT	TT	TT	TT	TT	TC	TT	TT	TT	TT
CR393065_424	GG	GG	GG	GG	GG	GG	GG	GG	GG	GG	GG	GG	GG	GG	GG	GG	GG	GG	GG	AG	GG	GG	AG	GG	AG	GG	GG	GG	GG	GG	GG	GG	AG	GG	GG	GG	AG	GG	GG	AG	GG	GG	GG	GG	GG	GG	GG	GG	GG
CT576638_303	TG	GG	GG	GG	GG	GG	GG	GG	GG	GG	GG	GG	GG	GG	GG	GG	GG	GG	GG	GG	GG	GG	GG	GG	GG	GG	GG	GG	GG	GG	GG	GG	GG	GG	GG	GG	GG	GG	GG	GG	GG	GG	GG	GG	TG	GG	TG	GG	GG
F51TW9001C02WO_10	TT	TT	TT	TT	TT	TT	TT	TT	TT	TT	TT	TT	TT	TT	TT	TT	TT	TT	TT	TT	TT	TT	TT	TT	TT	TT	TT	TT	TC	TT	TC	TT	TC	TT	TT	TT	TC	TT	TC	TT	TT	TT	TT	TC	TT	TT	CC	TC	TT
F51TW9001CC1S9_113	AG	GG	GG	AG	GG	GG	GG	GG	GG	AG	GG	GG	GG	GG	GG	GG	GG	GG	GG	GG	GG	GG	GG	GG	GG	AG	GG	GG	GG	GG	GG	GG	AG	GG	GG	GG	GG	GG	GG	GG	GG	AG	GG	AG	GG	GG	GG	GG	AG
F51TW9002HSTUZ_128	CC	CC	CC	TC	CC	CC	CC	CC	CC	TC	CC	CC	CC	CC	CC	CC	CC	CC	CC	CC	CC	CC	CC	CC	CC	CC	CC	CC	CC	TC	CC	CC	CC	CC	CC	CC	CC	CC	CC	CC	CC	CC	CC	CC	CC	CC	CC	CC	CC
F51TW9002HSTUZ_48	GG	GG	GG	GC	GG	GG	GG	GG	GG	GC	GG	GG	GG	GG	GG	GG	GG	GG	GG	GG	GG	GG	GG	GG	GG	GG	GG	GG	GG	GC	GG	GG	GG	GG	GG	GG	GG	GG	GG	GG	GG	GG	GG	GG	GG	GG	GG	GG	GG
FM945910_1660	AA	AA	AA	AA	AA	AA	AA	AA	AA	AA	AA	AA	AA	AA	AA	AA	AA	AA	AA	AA	AA	AA	AA	AA	AA	AA	AA	AA	AA	AA	AA	AA	AA	AA	AA	AA	AA	AG	AA	AA	AA	AA	AA	AA	GG	AA	AA	AA	AA
F51TW9001AP54L_664	CC	CC	CC	CC	CC	TC	CC	TC	CC	CC	CC	CC	CC	CC	CC	CC	CC	CC	TC	CC	CC	CC	TC	CC	CC	CC	TC	CC	CC	TT	CC	CC	CC	TT	CC	CC	TC	CC	CC	CC	CC	CC	TC	CC	CC	CC	CC	CC	CC
384_SCL1_1749	AA	AG	AG	AA	AA	AA	AA		AG	AA	AA	AA	AA	AA	AG	AA	AA	AA	AA	AA	AA	AA	AG	AA	AA	AG	AA	AA	AA	AA	AA	AA	AA	AA	AA	AA	AA	AA	AA	AA	AA	AA	AA	AA	AA	AA	AA	AA	AA
384_Myb14_527	AA	AA	AG	AA	AA	AA	AA	AA	AA	AA	AA	AA	AA	AA	AA	AA	AA	AA	AA	GG	AA	AA	AA	AA	AA	AA	AA	AA	AG	AG	AA	AA	AA	AA	AA	AA	AA	AA	AA	AA	AA	AA	AA	AG	AA	AA	AA	AA	AG
384_Myb14_706	CC	CC	GC	CC	CC	CC	CC	CC	CC	CC	CC	CC	CC	CC	CC	CC	CC	CC	CC	GG	CC	CC	CC	CC	CC	CC	CC	CC	GC	GC	CC	CC	CC	CC	CC	CC	CC	CC	CC	CC	CC	CC	CC	GC	CC	CC	CC	CC	GC
384_PHY_N_25	GG	GG	GG	GG	GG	GG	GG	GG	GC	GG	GG	GG	GG	GG	GG	GG	GG	GG	GG	GG	GG	GG	GG	GC	GG	GG	GG	GG	GG	GC	GG	GG	GG	GG	GC	GG	GG	GG	GG	GG	GG	GG	GG	GC	GG	GG	GG	GG	GG
AL750167_154	CC	CC	CC	CC	CC	TC	CC	CC	CC	CC	TT	CC	CC	CC	TC	CC	CC	TC	CC	CC	CC	TC	CC	CC	CC	CC	CC	CC	CC	CC	CC	TC	CC	CC	CC	CC	CC	CC	CC	CC	CC	CC	CC	CC	TC	CC	CC	CC	CC
AL750167_641	TT	TT	TT	TT	TT	TG	TT	TT	TT	TT	GG	TT	TT	TT	TG	TT	TT	TG	TT	TT	TT	TG	TT	TT	TT	TT	TT	TT	TT	TT	TT	TG	TT	TT	TT	TT	TT	TT	TT	TT	TT	TT	TT	TT	TG	TT	TT	TT	TT
BX000588_1918	GG	GG	GG	GG	GG	GG	GG	GG	GG	TG	GG	GG	GG	GG	TG	GG	GG	TG	GG	GG	GG	GG	TG	TG	GG	GG	GG	TG	GG	GG	GG	GG	GG	GG	GG	GG	GG	GG	GG	GG	GG	GG	GG	TG	TG	GG	TG	GG	GG
BX000588_2006	GG	GG	GG	GG	GG	GG	GG	GG	GG	AG	GG	GG	GG	GG	AG	GG	GG	AG	GG	GG	GG	GG	AG	AG	GG	GG	GG	AG	GG	GG	GG	GG	GG	GG	GG	GG	GG	GG	GG	GG	GG	GG	GG	AG	AG	GG	AG	GG	GG
BX000588_230	GG	GG	GG	GG	GG	GG	GG	GG	GG	CG	GG	GG	GG	GG	CG	GG	GG	CG	GG	GG	GG	GG	CG	CG	GG	GG	GG	CG	GG	GG	GG	GG	GG	GG	GG	GG	GG	GG	GG	GG	GG	GG	GG	CG	CG	GG	CG	GG	GG
BX252245_679	GG	GG	GG	GG	GG	GG	GG	GG	GG	GG	GG	GG	GG	GG	GG	GG	GG	AG	AG	AG	GG	GG	AG	GG	AG	AG	GG	GG	GG	GG	AG	GG	GG	AG	GG	GG	GG	GG	GG	GG	GG	GG	GG	GG	AG	GG	GG	AG	GG
CR392761_425	GG	GG	GG	GG	GG	GG	GG	AG	GG	GG	AG	GG	GG	GG	GG	GG	GG	GG	GG	GG	GG	GG	GG	GG	GG	GG	GG	GG	GG	GG	GG	GG	GG	GG	GG	GG	GG	GG	GG	GG	GG	AG	GG	GG	GG	AG	AG	GG	AG
384_CAD_1114	AG	GG	GG	GG	GG	GG	GG	GG	GG	GG	GG	GG	GG	GG	GG	GG	GG	GG	GG	GG	GG	GG	GG	GG	GG	GG	GG	AG	AG	GG	GG	GG	GG	AG	GG	GG	AG	GG	GG	GG	GG	GG	GG	GG	GG	GG	GG	GG	GG
384_COBRA1_595	TT	TT	TT	TT	TT	TT	TT	TT	TT	TT	TC	TT	TT	TT	TC	TT	TT	TT	TT	TT	TT	TT	TC	TT	TT	TT	TT	TT	TT	TT	TC	TT	TT	TC	TT	TT	TC	TT	TT	TT	TT	TT	TT	TT	TT	TT	TC	TT	TC
BX680257_845	CC	CC	CC	CC	CC	CC	CC	CC	CC	CC	CC	CC	CC	TC	CC	CC	CC	CC	CC	CC	CC	CC	TC	CC	CC	CC	CC	TC	CC	CC	CC	TC	CC	CC	CC	CC	CC	CC	CC	TC	CC	CC	CC	CC	CC	CC	TC	CC	CC
CT580245_295	TT	TT	TT	TT	TT	TT	TT	TT	TT	TT	TT	TT	TT	TT	AT	TT	TT	TT	TT	TT	TT	TT	TT	TT	TT	AT	TT	TT	TT	TT	AT	AT	AT	TT	TT	TT	TT	TT	AT	TT	TT	TT	TT	AT	TT	TT	TT	TT	TT
F51TW9001ANHGA_1470	TT	TT	TT	TG	TG	TT	TT	TT	TT	TT	TG	TT	TT	TT	TT	TT	TT	TT	TT	TT	TT	TT	TT	TT	TT	TT	TT	TT	TG	TT	TT	TT	TT	TT	TT	TT	TT	TG	TT	TG	TT	TT	TT	TG	TT	TT	TT	TT	TT
AL751176_1004	TT	TT	TT	TT	TT	TT	TT	TC	TC	TT	TT	TT	TC	TT	TT	TT	TT	TC	TC	TC	TT	TT	TT	TT	TT	TT	TT	TC	TT	TT	TT	TT	TT	TC	TT	TT	TT	TT	TT	TT	TT	TT	TT	TT	TT	TT	TT	TT	TT
F51TW9001B4T2Q_216	TC	CC	CC	CC	CC	CC	CC	CC	CC	CC	CC	CC	CC	CC	CC	TC	CC	CC	CC	CC	TC	TC	CC	CC	CC	CC	CC	CC	CC	CC	CC	CC	CC	CC	CC	CC	CC	CC	CC	CC	CC	CC	CC	CC	CC	CC	CC	CC	CC
BX251506_599	AA	AG	AA	AG	AA	AA	AA	AA	AA	AG	AA	AG	AA	AA	AA	AA	AA	AA	AG	AG	AA	AG	AA	AA	AA	AA	AA	AA	AG	AA	AG	AG	AA	AA	AA	AA	AA	AA	AA	AA	AA	AA	AG	AA	AG	AA	AA	AA	AA
BX681064_2164	AA	AA	AA	AA	AA	AA	AA	AA	AA	AA	AA	AA	AA	AA	AA	AA	AA	AA	AA	AA	AA	AA	AA	AA	AA	AA	AA	AA	AA	AA	AA	AA	AA	AT	AA	TT	AA	AA	AT	AT	AA	AA	AA	AA	AA	AA	AA	AA	AA
BX681064_828	AA	AA	AA	AA	AA	AA	AA	AA	AA	AA	AA	AA	AA	AA	AA	AA	AA	AA	AA	AA	AA	AA	AA	AA	AA	AA	AA	AA	AA	AA	AA	AA	AA	AG	AA	GG	AA	AA	AG	AG	AA	AA	AA	AA	AA	AA	AA	AA	AA
CT575784_492	GG	GG	GG	GG	GG	GG	AG	GG	GG	GG	GG	AG	GG	GG	GG	GG	GG	GG	GG	GG	GG	GG	GG	GG	GG	GG	GG	AG	AG	AG	GG	AG	AG	GG	GG	GG	GG	GG	GG	AG	AG	GG	GG	GG	GG	GG	GG	AG	GG
CT576896_625	GG	GG	GG	GG	GG	GG	AG	GG	GG	AA	GG	GG	GG	GG	GG	AG	GG	GG	GG	AG	GG	GG	GG	GG	GG	AG	GG	GG	GG	GG	GG	GG	GG	GG	GG	AG	GG	GG	GG	AG	GG	GG	AG	GG	GG	GG	GG	GG	GG
CT578552_1570	GG	GG	GG	GG	GG	GG	TG	GG	GG	GG	GG	GG	GG	GG	GG	GG	GG	GG	GG	GG	GG	GG	GG	GG	TG	TG	GG	GG	TT	GG	GG	TG	GG	GG	GG	GG	GG	GG	GG	GG	GG	GG	GG	GG	GG	GG	GG	GG	TG
CT579997_326	GG	AG	GG	GG	GG	GG	GG	GG	GG	GG	GG	GG	GG	GG	GG	GG	GG	GG	GG	AA	GG	AG	GG	GG	AG	GG	GG	GG	GG	AG	GG	GG	GG	GG	GG	GG	GG	AG	GG	GG	GG	AG	GG	GG	GG	GG	GG	GG	GG
F51TW9001A9NCI_426	GG	GG	GG	GG	GG	GG	GG	GG	GG	GG	TG	GG	GG	GG	GG	GG	GG	GG	GG	GG	GG	GG	GG	GG	GG	GG	GG	TG	GG	GG	GG	GG	GG	TG	GG	GG	GG	GG	GG	TG	GG	GG	GG	GG	GG	GG	TG	GG	GG
CT574735_1676	AA	AA	AA	AA	AA	AC	AA	AA	AA	AA	AA	AA	AA	AA	AA	AC	AA	AC	AA	AA	AA	AA	AA	AA	AA	AA	AA	AA	AC	AA	AA	AA	AA	AA	AA	AA	AA	AA	AA	AA	AA	AC	AA	AA	AA	AA	AA	AA	AC
BX250573_1332	AA	AA	AA	AA	AA	AA	AA	AA	AA	AA	AA	AA	GA	AA	AA	GA	AA	AA	AA	AA	AA	AA	AA	AA	AA	AA	GA	AA	AA	AA	AA	AA	GA	AA	AA	AA	AA	AA	AA	AA	AA	AA	AA	AA	AA	AA	AA	AA	AA
CT578526_301	TC	TT	TT	TT	TT	TT	TT	TT	TT	TC	TT	TT	TT	TT	TT	TC	TT	TC	TT	TT	TT	TC	TC	TT	TT	TT	TC	TT	TT	TT	TC	TT	TT	TC	TT	TT	TT	TT	TC	TT	TT	TT	TC	TT	TT	TT	TT	TC	TT
CT581353_523	AC	CC	AC	CC	CC	CC	CC	CC	AC	CC	CC	AC	CC	CC	CC	CC	CC	CC	CC	CC	CC	CC	AC	CC	CC	CC	CC	CC	CC	CC	CC	CC	CC	CC	CC	CC	AC	CC	CC	CC	CC	AC	CC	CC	CC	CC	CC	CC	CC
FN695045_110	GG	GG	GG	AG	AG	GG	GG	GG	GG	GG	GG	GG	GG	GG	GG	GG	GG	AG	GG	GG	GG	GG	GG	GG	GG	GG	GG	GG	GG	GG	GG	GG	GG	GG	AG	GG	GG	GG	GG	GG	GG	GG	AG	GG	GG	GG	GG	GG	GG
384_Myb2_1129	TC	TT	TC	TC	TT	TT	TT	TT	TT	TT	TT	TC	TT	TT	TT	TT	TT	TT	TT	TT	TT	TT	TC	TC	TC	TT	TT	TT	TT	TT	TT	TT	TT	TT	TT	TT	TT	TT	TT	TT	TT	TT	TT	TC	TC	TT	TC	TT	TT
384_Myb2_337	TC	TT	TC	TC	TT	TT	TT	TT	TT	TT	TT	TC	TT	TT	TT	TT	TT	TT	TT	TT	TT	TT	TC	TC	TC	TT	TT	TT	TT	TT	TT	TT	TT	TT	TT	TT	TT	TT	TT	TT	TT	TT	TT	TC	TC	TT	TC	TT	TT
384_Myb2_526	AT	AA	AT	AT	AA	AA	AA	AA	AA	AA	AA	AT	AA	AA	AA	AA	AA	AA	AA	AA	AA	AA	AT	AT	AT	AA	AA	AA	AA	AA	AA	AA	AA	AA	AA	AA	AA	AA	AA	AA	AA	AA	AA	AT	AT	AA	AT	AA	AA
384_Myb2_727	TC	CC	TC	TC	CC	CC	CC	CC	CC	CC	CC	TC	CC	CC	CC	CC	CC	CC	CC	CC	CC	CC	TC	TC	TC	CC	CC	CC	CC	CC	CC	CC	CC	CC	CC	CC	CC	CC	CC	CC	CC	CC	CC	TC	TC	CC	TC	CC	CC
384_Myb2_784	TG	TT	TG	TG	TT	TT	TT	TT	TT	TT	TT	TG	TT	TT	TT	TT	TT	TT	TT	TT	TT	TT	TG	TG	TG	TT	TT	TT	TT	TT	TT	TT	TT	TT	TT	TT	TT	TT	TT	TT	TT	TT	TT	TG	TG	TT	TG	TT	TT
384_Myb2_942	AG	AA	AG	AG	AA	AA	AA	AA	AA	AA	AA	AG	AA	AA	AA	AA	AA	AA	AA	AA	AA	AA	AG	AG	AG	AA	AA	AA	AA	AA	AA	AA	AA	AA	AA	AA	AA	AA	AA	AA	AA	AA	AA	AG	AG	AA	AG	AA	AA
F51TW9001BKZIN_1533	CC	CC	CC	CC	AC	CC	CC	CC	AC	CC	CC	CC	CC	AC	CC	CC	CC	CC	AC	CC	AC	CC	CC	AC	AC	AA	CC	CC	CC	CC	CC	CC	CC	CC	CC	CC	CC	CC	CC	CC	CC	CC	CC	CC	CC	AC	CC	CC	AC
F51TW9002J1WGY_647	CC	CC	CC	CC	CC	CC	CC	CC	CC	CC	CC	CC	CC	CC	TC	CC	CC	CC	TC	CC	CC	CC	CC	CC	CC	CC	CC	CC	CC	CC	CC	CC	CC	CC	CC	CC	CC	CC	CC	CC	TC	CC	CC	TC	CC	CC	CC	CC	CC
BX679022_43	CC	CC	CC	AC	CC	AC	CC	CC	CC	CC	AC	CC	CC	CC	CC	CC	CC	AC	CC	CC	CC	CC	CC	CC	CC	CC	CC	CC	CC	CC	CC	AC	CC	CC	CC	AC	CC	AC	CC	AC	CC	AC	CC	CC	CC	CC	CC	CC	CC
CT575732_751	AA	AA	AA	AA	AA	AA	AA	AA	AA	AA	AA	AA	AA	AG	AA	AA	AA	AA	AA	AA	AG	AA	AA	AG	AA	AG	AA	AA	AA	AA	AA	AA	AA	AA	AA	AA	AG	AA	AA	AA	AA	AA	AA	AA	AA	AA	AA	AA	AA
BX678275_1195	CC	TC	TC	CC	CC	CC	CC	TC	CC	CC	CC	CC	CC	CC	TC	TC	CC	TC	CC	CC	CC	CC	CC	CC	CC	CC	CC	CC	CC	CC	CC	CC	CC	CC	CC	CC		TC	CC	CC	CC	CC	CC	CC	CC	CC	TC	CC	CC
F51TW9001EAEEA_778	GG	GA	GG	GG	GG		GG	GG	GG	GA	GG	GG	GG	GG	GG	GA	GG	GA	GG	GG	GG	GG	GG	GG	GG	GG	GG	GA	GA	GG	GG	GA	GG	GG	GG	GG	GG	GG	GG	GG	GG	GG	GA	GG	GG	GG	GG	GG	GG
AL750578_636	AA	AA	AG	AA	AA	AG	AA	GG	AA	AA	AA	AA	AA	AG	AG	AA	AA	AA	AA	AA	AA	AG	AA	AA	AA	AG	AG	AA	AA	AA	AA	AG	AA	AA	AA	AG	AA	AA	AA	AA	AA	AA	AA	AA	AA	AA	AA	AA	AG
BX000687_273	AG	GG	GG	GG	GG	AG	GG	AG	GG	GG	GG	GG	GG	GG	GG	GG	GG	GG	GG	AG	GG	GG	GG	GG	GG	GG	GG	GG	GG	GG	GG	AG	GG	GG	GG	GG	AG	GG	GG	GG	GG	GG	GG	GG	GG	GG	GG	GG	GG
BX254543_1290	TT	TT	TT	TT	TT	TC	TT	TT	TT	TT	TT	TT	TT	TT	TT	TT	TT	TT	TT	TT	TT	TC	TC	TT	TC	TT	TT	TT	TT	TT	TC	TT	TT	TT	TT	TT	TC	TT	TT	TC	TT	TT	TT	TT	TT	TT	TT	TT	TT
CT579684_857	CC	CC	CC	CC	CC	CC	CC	CC	TC	TC	CC	CC	CC	TC	CC	CC	CC	CC	CC	CC	CC	CC	CC	CC	CC	CC	CC	CC	CC	CC	CC	CC	CC	CC	CC	TC	CC	CC	CC	TC	TC	CC	CC	CC	CC	CC	CC	CC	CC
F51TW9001BEO52_318	TT	TT	TT	TT	TT	TC	TC	TT	TC	TT	TT	TC	TT	TT	TT	TT	TT	TT	TT	TT	TT	TT	TT	TT	TT	TT	TT	TT	TT	TT	TT	TT	TC	TT	TT	TT	TT	TT	TT	TT	TT	TT	TT	TT	TT	TT	TT	TT	TT
FN706107_727	AA	AA	AA	AA	AA	AA	AA	AA	AA	AC	AA	AA	AA	AA	AA	AC	AA	AC	AA	AA	AA	AA	AA	AA	AA	AA	AA	AA	AA	AA	AA	AA	AC	AA	AA	AA	AC	AA	AA	AA	AC	AA	AA	AC	AA	AA	AA	AA	CC
F51TW9001CP6QI_592	TT	TT	TT	TT	TT	TC	TT	TT	TC	TT	TT	TT	TC	TC	TT	TT	TT	TT	TT	TT	TT	TT	TT	TT	TT	TT	TT	TC	TT	TT	CC	TT	TT	TT	TC	TT	TT	TT	TT	TT	TT	TT	TT	TT	TT	TT	TT	TT	TT
384_CAD_455	TC	TT	TT	TT	TC	TT	TT	TT	TT	TT	TT	TT	TT	TT	TT	TT	TT	TT	TT	TT	TT	TT	TT	TT	TT	TT	TT	TC	TC	TT	TT	TT	TT	TC	TT	TT	TC	TT	TT	TT	TT	TT	TT	TT	TT	TT	TT	TT	TT
BX248904_88	TT	TT	TT	TT	TT	TT	TT	TT	TT	TT	TC	CC	TT	TT	TT	TC	TT	TT	TT	TT	TT	TC	TT	TT	TT	TT	TT	TT	TT	TT	TT	TT	TT	TT	TT	TT	TT	TT	TC	CC	TT	TT	TC	TT	TT	TT	TT	TT	TT
CT576765_641	GG	TG	GG	GG	GG	GG	GG	GG	GG	TG	GG	TG	GG	GG	GG	GG	GG	GG	TG	GG	GG	TG	GG	GG	TG	GG	GG	TG	GG	GG	GG	TG	GG	GG	GG	GG	GG	TG	GG	GG	GG	GG	GG	GG	GG	GG	GG	GG	GG
F51TW9001AU1PL_1065	GG	GG	GG	GG	GG	GG	GG	GG	GG	GG	GG	GG	GG	GG	GG	GG	GG	GG	GG	GG	GG	GC	GG	GG	GG	GG	GG	GC	GG	GG	GC	GG	GG	GG	GG	GG	GG	GC	GG	GG	GC	GC	GG	GG	GG	GG	GG	GG	GG
F51TW9001B8SKH_714	GG	GG	GG	GG	GG	GG	GG	GG	GA	GG	GG	GG	GG	GG	GA	GG	GG	GA	GA	GG	GG	GG	GG	GA	GG	GG	GG	GG	GG	GG	GG	GG	GG	GG		GG	GA	GG	GG	GG	GG	GA	GG	GG	GG	GG	GA	GA	GA
AL750907_589	AA	AA	AA	AA	AA	AG	AA	AA	AG	AA	AA	AA	AA	AG	AA	AA	AG	AA	AA	AA	AA	AA	AA	AA	AA	AG	AG	AA	AA	AG	AA	AA	AA	AA	AA	AA	AA	AG	AA	AA	AA	AG	AG	AG	AG	AA	AA	AA	AA
F51TW9001A34NZ_175	AG	GG	GG	GG	GG	AG	AG	GG	GG	GG	GG	GG	GG	GG	GG	GG	GG	AG	GG	AA	GG	GG	GG	GG	GG	GG	AG	GG	GG	GG	GG	GG	GG	AG	GG	GG	GG	GG	GG	GG	GG	GG	GG	GG	GG	AG	GG	GG	AG
F51TW9001AVHMT_1530	CC	CC	CC	CC	CC	CC	CC	CC	CC	CC	CC	CC	CC	CC	CC	CC	CC	CC	CC	CC	CC	TC	CC	TC	CC	CC	CC	CC	CC	CC	CC	CC	CC	CC	TC	CC	TC	TC	TC	CC	CC	TC	CC	CC	CC	CC	CC	CC	CC
F51TW9001EB1VI_280	GG	GG	GG	GG	GG	GG	GG	GG	GG	AG	GG	AG	GG	GG	GG	GG	GG	AG	GG	GG	GG	GG	AG	GG	GG	AG	AG	AG	GG	GG	GG	GG	GG	AG	GG	GG	GG	GG	GG	GG	GG	AG	GG	AG	GG	GG	GG	GG	GG
F51TW9001EH69P_1446	AA	TA	TA	AA	TA	AA	AA	AA	AA	AA	AA	TA	AA	AA	AA	AA	AA	AA	AA	TA	TA	AA	AA	AA	AA	AA	AA	AA	AA	AA	TA	AA	AA	TA	TA	TA	AA	TA	AA	AA	AA	AA	AA	AA	AA	TA	TA	AA	AA
F51TW9001EH69P_1482	TT	TC	TC	TT	TC	TT	TT	TT	TT	TT	TT	TC	TT	TT	TT	TT	TT	TT	TT	TC	TC	TT	TT	TT	TT	TT	TT	TT	TT	TT	TC	TT	TT	TC	TC	TC	TT	TC	TT	TT	TT	TT	TT	TT	TT	TC	TC	TT	TT
F51TW9002G60WU_1423	AA	AA	AA	AA	AA	AA	AA	AA	AA	AA	AA	AA	AA	AG	AA	AA	AA	AA	AG	AA	AG	AA	AA	AA	AA	AA	AA	AA	AA	AG	AG	AA	AA	AA	AA	AA	AA	AG	AA	AA	AG	AA	AA	AA	AA	AG	AA	AG	AA
BX667537_552	CC	CC	CC	TC	CC	CC	CC	CC	CC	CC	CC	CC	TC	CC	CC	CC	CC	CC		CC	CC	CC	CC	CC	CC	TC	TC	CC	CC	CC	CC	CC	CC	TC	CC	CC	CC	CC	CC	CC	TC	TC	CC	TC	CC	TC	CC	TC	CC
F51TW9001CP6QI_541	TT	TT	TT	TT	TT	TC	TT	TT	TC	TT	TT	TT	TC	TC	TT	TT	TT	TT	TT	TT	TT	TT	TT	TT	TT	TT	TT	TC	TT	TT		TT	TT	TT	TC	TT	TT	TT	TT	TT	TT	TT	TT	TT	TT	TT	TT	TT	TT
384_PR_AGP4_47	CC	CC	CC	CC	CC	CC	CC	CC	CC	CC	CC	CC	CC	CC	CC	CC	CC	CC	CC	TC	CC	CC	TC	CC	TC	CC	CC	CC	CC	TC	TC	CC	CC	CC	CC	TC	CC	TC	CC	TC	CC	TC	CC	CC	TC	CC	TC	CC	CC
AL750158_746	CC	CC	TC	CC	CC	CC	CC	CC	CC	CC	TC	CC	CC	CC	TC	CC	CC	CC	CC	TT	CC	CC	CC	TC	CC	CC	CC	CC	CC	TC	TC	CC	CC	CC	CC	CC	CC	CC	CC	CC	CC	CC	CC	CC	CC	CC	TC	CC	CC
AL750350_1506	GG	GG	GG	GG	GG	GG	GG	GG	GG	GG	GG	GG	GG	GG	TG	TG	GG	GG	TG	TG	GG	GG	TG	GG	GG	GG	GG	GG	GG	GG	GG	GG	GG	GG	GG	GG	GG	GG	GG	GG	GG	TG	TG	GG	GG	GG	GG	GG	GG
BX251403_747	CC	TC	TC	CC	CC	CC	CC	CC	CC	CC	CC	CC	CC	TC	CC	CC	CC	CC	CC	CC	CC	CC	CC	CC	CC	TC	TC	CC	CC	CC	CC	CC	CC	CC	CC	CC	TC	CC	CC	CC	CC	CC	CC	CC	TC	CC	CC	CC	TC
CT574848_720	GG	GG	GG	GG	GG	GG	GG	GG	GG	GG	GG	AG	GG	GG	GG	GG	GG	GG	GG	GG	GG	AG	AG	GG	GG	GG	GG	GG	GG	GG	GG	AG	GG	AA	GG	GG	GG	GG	GG	GG	GG	GG	GG	AG	GG	GG	AG	AG	AG
F51TW9001CXCFT_71	AA	AA	AA	AA	AA	AA	AA	AG	AG	GG	AA	AA	AA	AG	AG	AA	AA	AG	AA	AA	AA	AA	AA	AA	AA	AA	AA	AA	AA	AG	AA	AA	AA	AA	AA	AG	AA	AA	AA	AA	AA	AA	AA	AG	AA	AA	AA	AA	AA
F5V9AAZ01CYTT0_457	GG	GG	GG	TG	GG	GG	GG	GG	TT	TG	GG	GG	GG	GG	GG	GG	GG	TG	GG	GG	GG	GG	GG	GG	TG	GG	GG	GG	GG	TT	GG	TT	GG	TG	GG	GG	GG	GG	GG	GG	GG	TG	GG	TG	TG	TG	GG	GG	GG
CT581055_94	AA	AA	AA	AA	AA	AC	AA	AC	AA	AA	AA	AA	AA	AA	AA	AA	AA	AC	AA	AA	AA	AC	AA	AA	AA	AA	AC	AA	AA	AA	AA	CC	AA	AC	AA	AA	AA	AA	AA	AA	AA	AA	AC	AA	AA	AC	AA	AA	AC
BX249699_624	TT	TT	TT	TC	TT	TT	TT	TT	TT	TT	TT	TT	TT	TC	TC	TT	TC	TT	TT	TC	TT	TC	TT	TC	TT	TT	TT	TT	TT	TT	TC	TT	TT	TC	TT	TC	TC	TT	TT	TT	TT	TT	TT	TC	TT	TT	TC	TT	TT
F51TW9001B47T6_804	GG	GG	GG	GG	AG	GG	GG	AA	GG	GG	GG	GG	GG	GG	GG	GG	AA	GG	GG	GG	AG	GG	GG	GG	GG	GG	AG	GG	GG	GG	GG	GG	GG	GG	GG	AG	GG	AG	GG	GG	AG	GG	GG	GG	GG	GG	AG	GG	AG
F51TW9002HAJQV_1415	CC	TC	CC	CC	CC	CC	CC	CC	CC	CC	TC	TC	CC	CC	CC	CC	CC	CC	CC	CC	TC	CC	CC	CC	TC	TC	CC	CC	TC	CC	CC	TC	CC	CC	CC	CC	CC	CC	TC	CC	CC	CC	TC	CC	CC	CC	CC	CC	CC
BX251638_582	GG	AG	GG	GG	GG	GG	AG	GG	GG	AG	GG	GG	AG	GG	AG	GG	AG	GG	AG	GG	GG	GG	GG	GG	AG	AG	AA	GG	GG	AG	GG	GG	GG	GG	AG	GG	GG	GG	GG	GG	AG	GG	GG	GG	AG	GG	GG	GG	GG
BX254072_595	AA	AA	AA	AA	AA	AA	AA	AA	AA	AT	AA	AA	AA	AA	AA	AA	AT	AA	AA	AT	AA	AT	AA	AA	AA	AA	AA	AA	AA	AA	AA	AA	AA	AA	AA	AA	AA	AT	AA	AT	AA	AA	AA	AA	AA	AA	AA	AA	AA
CT576106_142	GG	GG	GG	GG	GG	GG	GG	GG	GG	GG	GG	GG	GG	GG	GG	GG	GG	GG	GG	GG	GG	CG	GG	GG	GG	GG	GG	GG	GG	GG	CG	GG	GG	GG	CG	GG	GG	CG	GG	GG	CG	GG	GG	GG	GG	CG	GG	GG	GG
CT578821_2078	GG	TG	GG	GG	GG	GG	GG	GG	GG	TG	GG	GG	GG	GG	GG	GG	GG	GG	TG	GG	GG	GG	TG	GG	TG	GG	TG	GG	TG	GG	GG	GG	TG	GG	GG	GG	GG	GG	GG	GG	GG	GG	GG	GG	GG	GG	GG	GG	GG
F51TW9001AM6TF_1079	CC	CC	CC	CC	CC	CC	CC	CC	TC	CC	CC	CC	CC	CC	TC	CC	CC	TC	CC	CC	CC	CC	CC	CC	CC	CC	CC	CC	CC	CC	CC	CC	CC	CC	CC	CC	CC	CC	TC	CC	CC	CC	CC	CC	CC	CC	CC	TC	CC
F51TW9001EF7LL_118	CC	CC	CC	CC	CC	CC	CC	TC	CC	CC	CC	CC	CC	CC	CC	CC	TC	CC		CC	CC	CC	CC	CC	TT	TC	CC	CC	CC	CC	CC	CC	TC	CC	CC	CC	CC	TC	CC	CC	CC	CC	CC	CC	TC	CC	CC	CC	CC
BX253034_208	GG	GG	CG	GG	CG	GG	GG	GG	GG	CG	GG	CG	CG	GG	GG	GG	GG	GG	GG	CC	GG	GG	CG	GG	CG	GG	GG	GG	GG	GG	GG	GG	CC	GG	CG	GG	GG	GG	GG	GG	CC	GG	GG	GG	GG	GG	GG	GG	GG
BX677525_408	CC	CC	GC	CC	GC	CC	CC	CC	CC	GC	CC	GC	GC	CC	CC	CC	CC	CC	CC	GG	CC	CC	GC	CC	GC	CC	CC	CC	CC	CC	CC	CC	GG	CC	GC	CC	CC	CC	CC	CC	GG	CC	CC	CC	CC	CC	CC	CC	CC
F51TW9001BXK1Y_894	GG	GG	GG	GG	AG	AG	GG	GG	GG	AG	GG	GG	GG	GG	GG	AG	GG	GG	GG	GG	GG	GG	AG	GG	GG	GG	GG	AG	GG	GG	GG	GG	GG	GG	AG	AG	GG	GG	GG	GG	GG	GG	GG	GG	AG	AG	GG	GG	AG
F51TW9001D7K5Q_858	GG	GG	GG	GG	GG	GG	AA	GG	AG	GG	GG	GG	GG	GG	GG	GG	GG	GG	AG	AG	GG	AG	GG	GG	GG	GG	GG	AA	GG	AG	GG	GG	GG	GG	AA	GG	AG	AG	GG	GG	GG	GG	GG	GG	GG	AG	AG	AG	GG
F51TW9001DHK1J_591	CC	TC	CC	CC	CC	CC	TC	CC	CC	CC	CC	CC	CC	CC	CC	TC	TC	CC	CC	CC	CC	CC	TC	TC	CC	CC	CC	CC	CC	CC	CC	CC	CC	CC	CC	CC	CC	CC	CC	CC	TC	CC	CC	CC	CC	CC	CC	CC	CC
F51TW9001A5NYL_781	CC	TC	TC	CC	CC	CC	CC	TC	CC	CC	CC	CC	CC	CC	CC	CC	CC	CC	CC	CC	CC	CC	CC	CC	CC	CC	CC	TC	CC	CC	TC	TC	CC	TC	CC	CC	TC	CC	CC	CC	TC	CC	TC	CC	CC	CC	CC	CC	TC
CT577615_715	TC	TC	TT	TT	TT	TC	TT	TC	TC	TC	TT	TT	TT	TT	TC	TC	TC	TT	CC	TT	TT	TT	TT	TT	TT	TC	TT	TT	TT	TT	TT	TT	TT	TT	TC	TT	TT	TC	TT	TT	TC	TT	TT	TT	TT	TC	TC	TT	TT
384_Korrigan_1801	TT	AA	TT	TT	TT	TT	TT	TT	TT	TT	TT	TT	TT	TT	TT	TT	TA	TT	TT	TT	TT	TT	TT	TT	TT	TT	TA	TT	TT	TT	TT	TA	TT	TT	TT	TA	TT	TT	TA	TT	TT	TT	TT	TA	TA	TT	TT	TT	TA
AL750412_1357	CC	CC	CC	TC	CC	CC	CC	CC	CC	CC	CC	CC	CC	CC	CC	CC	TC	CC	TC	CC	TC	CC	CC	CC	TC	CC	CC	CC	CC	CC	CC	CC	CC	CC	CC	CC	CC	CC	CC	CC	CC	CC	CC	CC	CC	CC	CC	CC	CC
BX249990_430	TT	TC	TT	TT	TT	TT	TT	TT	TT	TT	TC	TT	TT	TT	TT	TT	TC	TT	TT	TT	TC	TT	TT	TT	TT	TT	CC	TT	TT	TC	TT	TT	TT	TT	TT	TT	TT	TC	TT	TT	TT	TC	TT	TT	TT	TT	TT	TT	TC
BX251004_1512	AA	AC	AA	AA	AC	AA	AA	AA	AA	AC	AA	AA	AA	AC	AC	AA	AA	AA	AA	AC	AA	AC	AA	AA	AA	AA	AA	AA	AA	AC	AA	AC	AA	AA	AA	AC	AA	AC	AA	AA	AA	AA	AC	AC	AA	AA	AA	AA	AA
BX252668_1394	CC	CC	CC	CC	TC	CC	CC	CC	TC	CC	CC	CC	CC	TC	CC	CC	CC	TC	TC	CC	CC	CC	CC	CC	CC	CC	CC	CC	CC	CC	CC	CC	TC	TC	CC	CC	CC	CC	CC	CC	CC	TC	CC	CC	CC	CC	CC	CC	CC
CT577962_1696	GG	GG	GG	GG	GG	GG	GG	GG	GG	AG	GG	GG	GG	AG	GG	GG	GG	GG	GG	GG	AA	AG	GG	GG	GG	GG	AG	GG	AG	GG	GG	GG	AG	GG	AG	AG	GG	GG	GG	GG	GG	GG	AG	GG	GG	GG	GG	GG	GG
CT580708_503	GG	GG	GG	GG	GG	GG	GG	GG	AG	GG	AG	GG	AG	GG	GG	GG	GG	GG	GG	GG	GG	GG	GG	GG	GG	GG	GG	GG	AG	AG	GG	GG	AG	GG	GG	GG	AG	GG	GG	GG	GG	GG	AG	GG	AG	GG	AG	AG	GG
CT583203_322	AA	TA	TA	AA	TA	AA	AA	AA	AA	TA	AA	AA	AA	TA	AA	AA	AA	AA	AA	AA	AA	AA	AA	AA	TA	TA	AA	AA	TA	AA	AA	AA	TA	TA	AA	AA	AA	AA	TA	AA	AA	AA	AA	TA	AA	AA	TA	AA	AA
F51TW9001A1O3U_1285	GG	GG	GA	GG	GG	GG	GG	GG	GG	GA	GA	GG	GG	GA	GG	GG	GA	GG	GG	GG	GG	GG	GG	GG	GG	GG	GG	GG	GG	GG	GA	GG	GG	GG	GG	GA	GA	GG	GA	GG	GG	GA	GG	GA	GA	GG	GG	GG	GG
F51TW9001A7UUZ_200	CC	TC	CC	TC	CC	CC	CC	CC	TC	CC	CC	CC	CC	CC	CC	CC	CC	CC	TC	CC	CC	CC	CC	CC	CC	CC	TC	CC	TC	CC	CC	CC	TC	CC	CC	CC	CC	CC	CC	CC	CC	TC	CC	CC	CC	CC	CC	CC	CC
F51TW9001A7UUZ_389	GG	AG	GG	AG	GG	GG	GG	GG	AG	GG	GG	GG	GG	GG	GG	GG	GG	GG	AG	GG	GG	GG	GG	GG	GG	GG	AG	GG	AG	GG	GG	GG	AG	GG	GG	GG	GG	GG	GG	GG	GG	AG	GG	GG	GG	GG	GG	GG	GG
F51TW9001A7UUZ_452	CC	TC	CC	TC	CC	CC	CC	CC	TC	CC	CC	CC	CC	CC	CC	CC	CC	CC	TC	CC	CC	CC	CC	CC	CC	CC	TC	CC	TC	CC	CC	CC	TC	CC	CC	CC	CC	CC	CC	CC	CC	TC	CC	CC	CC	CC	CC	CC	CC
F51TW9001A7UUZ_91	GG	TG	GG	TG	GG	GG	GG	GG	TG	GG	GG	GG	GG	GG	GG	GG	GG	GG	TG	GG	GG	GG	GG	GG	GG	GG	TG	GG	TG	GG	GG	GG	TG	GG	GG	GG	GG	GG	GG	GG	GG	TG	GG	GG	GG	GG	GG	GG	GG
F51TW9001B3D81_1185	GG	AG	GG	GG	GG	GG	GG	GG	GG	GG	GG	AG	GG	GG	GG	GG	GG	GG	GG	GG	GG	GG	GG	GG	GG	GG	GG	GG	GG	AG	GG	GG	GG	AG	AG	GG	GG	GG	GG	GG	GG	GG	GG	GG	AG	GG	GG	AA	GG
F51TW9001CACYJ_2389	GG	GG	GG	GG	AG	GG	AG	GG	AG	AG	AG	GG	GG	GG	GG	GG	GG	GG	GG	GG	GG	AG	AG	GG	AG	GG	AG	AG	GG	GG	GG	AG	GG	AG	GG	GG	GG	GG	GG	GG	GG	GG	AG	GG	GG	GG	AG	GG	GG
CT577301_620	AG	AA	AA	AG	AA	AA	AA	AA	AA	AA	AA	AA	AA	AA	AA	AG	AA	AA	AG	AG	AA	AG	AA	AA	AA	AA	AG	AA	AG	AA	AA	AA	AA	AA	AA	AG	AA	AA	AA	AA	AA	AA	AA	AA	AG	AA	AA	AA	AA
AL750653_82	AC	AA	CC	CC	CC	CC	CC	AC	AC	CC	CC	AC	AC	CC	AC	CC	AC	CC	CC	CC	CC	CC	CC	CC	CC	CC	CC	CC	CC	AC	CC	CC	CC	AC	CC	CC	CC	AC	CC	CC	CC	AC	CC	CC	CC	CC	AC	CC	CC
BX249994_1284	TT	TT	AT	TT	TT	TT	TT	TT	AT	TT	TT	TT	TT	TT	AT	TT	TT	AT	AT	TT	AT	AA	AT	TT	TT	TT	TT	AT	TT	TT	TT	TT	AT	TT	AT	TT	TT	AT	AT	TT	TT	TT	AT	TT	TT	TT	TT	TT	AA
COS_BX678722_723	AC	CC	CC	CC	CC	CC	CC	CC	AA	CC	CC	AC	AC	CC	CC	AC	AC	AC	CC	AC	CC	CC	CC	AC	CC	CC	CC	CC	CC	CC	AC	AC	CC	AC	CC	CC	CC	CC	CC	CC	CC	CC	CC	CC	AC	CC	CC	CC	CC
F51TW9001CXU1D_1264	TT	TT	TT	TT	TT	TC	TT	TT	TC	TT	TT	TT	TT	TT	TT	TT	TC	TC	TT	TC	TT	TT	TT	TT	TT	TT	TT	TT	TT	TC	TT	TT	TT	TT	TT	TT	TT	TT	TT	TT	TT	TT	TC	TT	TC	TC	TT	TT	TT
F51TW9002JKXUV_346	AA	AA	AA	AA	AA	AA	AA	AA	AA	AA	AA	AA	AA	AA	AA	AA	AG	AA	AG	AA	AA	AA	AG	AA	AA	AA	AA	AG	AA	AG	AA	AA	AA	AA	AA	AA	AA	AA	AA	AA	AA	AA	AA	AA	AG	AG	AA	AA	AA
F51TW9002JKXUV_518	AA	AA	AA	AA	AA	AA	AA	AA	AA	AA	AA	AA	AA	AA	AA	AA	AC	AA	AC	AA	AA	AA	AC	AA	AA	AA	AA	AC	AA	AC	AA	AA	AA	AA	AA	AA	AA	AA	AA	AA	AA	AA	AA	AA	AC	AC	AA	AA	AA
FN693629_291	TT	TT	TT	TT	TT	TC	TT	TT	TC	TT	TT	TT	TT	TT	TT	TT	TC	TC	TT	TC	TT	TT	TT	TT	TT	TT	TT	TT	TT	TC	TT	TT	TT	TT	TT	TT	TT	TT	TT	TT	TT	TT	TC	TT	TC	TC	TT	TT	TT
AL749685_1034	AA	AA	AA	AG	AA	AA	AA	AA	AG	AA	AG	AA	AA	AG	AG	AA	AG	AA	AA	GG	AA	AA	AA	AA	AA	AA	AA	AA	AA	AA	AA	AA	AG	AA	AA	AA	AA	AG	AA	AA	AG	AA	AA	AA	AA	AA	AA	AG	AA
AL750931_1751	GG	GG	GG	AG	GG	GG	AG	GG	GG	GG	GG	GG	GG	AG	GG	AG	GG	GG	GG	GG	GG	GG	GG	GG	AG	GG	AG	GG	GG	GG	AG	GG	AG	GG	GG	GG	AG	AG	AG	GG	GG	AG	GG	GG	GG	GG	GG	GG	AG
BX676931_1154	TC	CC	CC	CC	CC	TC	CC	CC	CC	CC	CC	CC	CC	CC	CC	CC	CC	CC	CC	TC	CC	TC	CC	CC	CC	CC	CC	CC	CC	CC	CC	CC	TC	CC	CC	CC	CC	TC	CC	CC	TC	TC	CC	CC	CC	CC	CC	CC	CC
BX676931_1295	TC	TT	TT	TT	TT	TC	TT	TT	TT	TT	TT	TT	TT	TT	TT	TT	TT	TT	TT	TC	TT	TC	TT	TT	TT	TT	TT	TT	TT	TT	TT	TT	TC	TT	TT	TT	TT	TC	TT	TT	TC	TC	TT	TT	TT	TT	TT	TT	TT
BX680449_1024	TT	TT	TT	TT	TT	TC	TT	TT	TT	TT	TT	TC	TT	TT	CC	TT	TT	TT	TT	TC	TT	TT	TT	TT	TT	TC	TT	TC	TT	TT	TT	TT	TT	TC	TT	TT	TC	TC	TT	TT	TT	TC	TC	TC	TT	TC	TT	TT	TT
CT575141_463	GG	GG	GG	GG	GG	GG	GG	GG	AG	AG	GG	GG	GG	GG	AG	GG	GG	AG	GG	GG	GG	GG	GG	GG	GG	GG	GG	GG	GG	AG	AG	GG	AG	AG	GG	GG	GG	GG	GG	AG	GG	AG	GG	GG	AG	GG	AG	GG	GG
F51TW9001DBUN7_52	TT	TT	TT	TT	AT	TT	TT	AT	TT	TT	TT	TT	TT	TT	TT	TT	AT	TT	AT	TT	TT	AT	TT	TT	TT	TT	TT	TT	TT	TT	TT	TT	TT	TT	AT	AT	TT	TT	TT	TT	TT	AA	AT	TT	TT	TT	TT	TT	TT
FN694775_756	TT	TT	TT	TT	TT	TT	TT	TT	TT	TT	TT	TT	TT	TT	TT	TC	TT	TC	TT	TT	TT	TT	TC	TT	TT	TT	TC	TC	TT	TT	TT	TC	TT	TT	TT	TT	TT	TT	TT	TT	TC	TT	TT	TC	TT	TC	TT	TC	TT
AL751223_1161	GG	GG	AG	GG	AG	GG	GG	GG	AG	AG	GG	GG	GG	GG	GG	AG	GG	GG	GG	GG	GG	GG	AG	GG	GG	GG	GG	AG	AG	GG	GG	GG	GG	GG	GG	GG	AG	GG	AG	GG	GG	GG	AG	GG	GG	AG	GG	GG	AG
384_CAD_1440	TG	GG	GG	GG	TG	GG	GG	GG	GG	GG	TG	GG	GG	GG	GG	TG	GG	GG	GG	GG	GG	TG	GG	TG	GG	TG	GG	GG	GG	GG	GG	GG	TG	GG	GG	GG	GG	GG	GG	GG	GG	GG	GG	TG	GG	GG	GG	TG	TG
384_CAD_224	CG	CC	CC	CC	CG	CC	CC	CC	CC	CC	CG	CC	CC	CC	CC	CG	CC	CC	CC	CC	CC	CG	CC	CG	CC	CG	CC	CC	CC	CC	CC	CC	CG	CC	CC	CC	CC	CC	CC	CC	CC	CC	CC	CG	CC	CC	CC	CG	CG
AL749591_1543	GG	GG	GG	GG	GG	AG	GG	GG	GG	AG	GG	AG	GG	GG	GG	GG	GG	GG	GG	GG	GG	GG	GG	AG	GG	AG	GG	GG	AA	AG	AG	AG	AG	GG	GG	GG	GG	GG	GG	GG	GG	AG	AG	AG	GG	GG	GG	AG	GG
BX249189_569	CC	CC	CC	TC	CC	CC	CC	TC	CC	CC	CC	CC	CC	CC	CC	CC	CC	TC	TC	CC	CC	TT	CC	CC	CC	CC	TC	CC	CC	CC	TC	CC	CC	CC	CC	TC	CC	CC	TC	CC	CC	CC	CC	CC	CC	CC	CC	CC	CC
CT575141_615	CC	CC	CC	CC	CC	CC	CC	CC	TC	TC	CC	CC	CC	CC	TC	CC	CC	TC	CC	CC	CC	CC	CC	CC	CC	CC	CC	CC	CC	TC	TC	CC	TC	TC	CC	CC	CC	CC	CC	TC	CC	TC	CC	CC	TC	CC	TC	CC	CC
CT576355_160	CC	CC	CC	CC	CC	TC	CC	CC	CC	CC	CC	CC	CC	TC	CC	TC	CC	CC	CC	CC	TC	CC	CC	CC	CC	TC	CC	CC	CC	TC	CC	TC	TC	CC	CC	TC	CC	CC	CC	CC	CC	CC	CC	CC	TC	CC	CC	CC	TC
CT576977_377	GG	GG	GG	GG	CG	GG	GG	GG	GG	CG	GG	GG	GG	CG	CG	GG	GG	GG	GG	GG	CC	CG	GG	CG	GG	CG	GG	GG	GG	GG	GG	GG	GG	CG	GG	GG	GG	GG	GG	CG	CG	GG	GG	GG	CG	GG	CG	GG	GG
F51TW9001B30GU_802	AC	AA	AA	AC	AA	AC	AA	AA	AA	AA	AA	AC	AA	AC	AA	AA	AC	AA	AA	AA	AA	AA	AC	CC	AA	AA	AA	AA	AA	AA	AA	AA	AA	AA	AA	AA	AA	AA	AA	AA	AA	AA	AC	AA	AA	AA	AA	AC	AA
F51TW9001DBUN7_528	AA	AA	AA	AA	AG	AA	AA	AG	AA	AA	AA	AA	AA	AA	AA	AA	AG	AA	AG	AA	AA	AG	AA	AA	AA	AA	AA	AA	AA	AA	AA	AA	AA	AA	AG	AG	AA	AA	AA	AA	AA	GG	AG	AA	AA	AA	AA	AA	AA
FN706172_675	AG	AG	AA	AA	AA	AG	GG	AA	AA	AG	AA	AG	AG	AA	AA	AA	AG	AA	AA	AA	AG	AA	AA	AG	AA	AA	AG	AA	AA	AG	AG	AG	AA	AA	AA	AA	AA	AA	AA	AG	AA	AA	AA	AA	AG	AA	AA	AA	AA
384_PR_AGP4_802	TT	TT	TT	TT	TT	TC	TT	TT	TT	TT	TT	TT	TT	TT	TT	TT	TC	TT	TT	TT	TC	TT	TT	TC	TT	TT	TT	TC	TC	TT	TT	TC	TT	TT	TC	TT	TT	TT	TC	TT	TC	TT	TT	TT	TT	TT	TT	TC	TT
FN706172_892	AG	AG	AA	AA	AA	AG	GG	AA	AA	AG	AA	AG	AG	AA	AA	AA	AG	AA	AA	AA	AG	AA	AA	AG	AA	AA	AG	AA	AA	AG	AG	AG	AA	AA	AA	AA	AA	AA	AA	AG	AA	AA	AA	AA	AG	AA	AA		AA
BX000580_918	TT	TT	TT	TT	TT	TT	TT	TT	TT	TT	TT	TT	AT	TT	TT	TT	TT	TT	TT	AA	AT	TT	AT	AT	TT	AT	TT	TT	TT	TT	AT	TT	TT	AT	TT	TT	TT	TT	TT	TT	TT	TT	AT	TT	TT	TT	TT	TT	TT
384_CCoAomt1_1599	TT	TT	TT	TT	TT	TT	TA	TA	TT	TT	TA	TA	TT	TT	TT	TT	TA	TT	TT	TT	TA	TT	TT	TT	TT	TT	AA	TT	TT	TA	TT	TA	TA	TT	AA	TT	TT	TT	TT	TT	TT	TT	TT	TT	TT	TT	TT	TT	TT
384_COBRA1_413	TT	TT	TT	TT	TC	TT	TT	TT	TT	TT	TC	TT	TC	TT	CC	TT	TT	TT	TT	TT	TT	TT	TC	TT	TT	TT	TC	TT	TT	TT	TC	TT	TT	CC	TT	TT	TC	TT	TT	TT	TT	TC	TT	TT	TT	TC	TC	TC	TC
384_COBRA2_335	TT	TT	TT	TT	TC	TT	TT	TT	TT	TT	TC	TT	TC	TT	CC	TT	TT	TT	TT	TT	TT	TT	TC	TT	TT	TT	TC	TT	TT	TT	TC	TT	TT	CC	TT	TT	TC	TT	TT	TT	TT	TC	TT	TT	TT	TC	TC	TC	TC
BX248963_299	GG	GG	GG	GG	AG	GG	AG	GG	GG	GG	GG	GG	GG	AA	GG	GG	GG	GG	AG	GG	GG	AG	AG	GG	AG	GG	GG	GG	GG	GG	GG	GG	AG	GG	GG	GG	GG	AA	GG	GG	GG	GG	AG	AG	GG	GG	GG	GG	GG
BX250707_612	AG	GG	AG	AG	AG	GG	GG	GG	GG	AG	AG	GG	GG	GG	GG	AG	GG	GG	GG	GG	GG	GG	GG	GG	AG	GG	GG	GG	GG	GG	GG	GG	AG	GG	GG	GG	AA	GG	GG	GG	GG	AG	GG	GG	GG	GG	GG	GG	GG
CR393540_786	GG	GG	GG	GG	GG	GG	GG	GG	GG	CC	GG	GG	GG	GC	GG	GG	GG	GG	GG	GG	CC	GC	GG	GG	GG	GG	GC	GG	GC	GG	GG	GG	GC	GG	GC	GC	GG	GG	GC	GG	GG	GG	GC	GG	GG	GG	GG	GG	GG
CT574752_818	CC	CC	TC	CC	TC	CC	CC	CC	CC	CC	CC	TC	CC	TC	CC	CC	CC	CC	CC	CC	CC	CC	CC	CC	CC	TT	CC	TC	CC	CC	CC	CC	CC	CC	CC	TC	CC	CC	CC	CC	CC	TC	CC	CC	CC	CC	CC	CC	CC
CT578935_1197	TT	TT	TT	TT	TG	TG	TG	TT	TT	TG	TT	TT	TT	TT	TG	TT	TT	TT	TG	TT	TT	TT	TT	TT	TT	TT	TT	TT	TT	TG	TT	TT	TG	TT	TT	TT	TT	TT	TT	TT	TT	TT	TT	TT	TT	TT	TT	TG	GG
F51TW9001BQ4PK_303	CC	CC	AC	CC	CC	CC	CC	AC	CC	AC	AC	CC	CC	CC	CC	CC	AC	AC	CC	AC	AC	CC	CC	CC	CC	AC	CC	CC	CC	CC	CC	AC	AC	CC	CC	AC	CC	CC	CC	CC	CC	CC	CC	AC	CC	CC	AC	CC	CC
F51TW9001BS1AL_1171	GG	GG	GG	GG	GG	GG	GG	GC	GC	GG	GG	GG	GC	GC	GG	GG	GG	GG	GG	GG	GG	GG	GG	GC	GG	GG	GG	GG	GG	GG	GG	GG	GG	GG	GG	GC	GG	GG	GG	GC	GG	GG	GC	GG	GC	GG	GG	GG	GG
FM945531_282	AG	AA	AA	AA	AA	AA	AA	AA	AA	AG	AA	AA	AA	AA	AA	AA	AG	AA	AA	AG	AA	AA	AA	AA	AA	AA	AA	AA	AA	AA	AA	AA	AA	AA	AA	AA	AA	GG	AG	AA	AA	AA	AG	AA	AA	AA	AA	AA	AG
BX249852_405	AG	GG	GG	GG	AG	GG	GG	GG	GG	AG	GG	AG	GG	GG	GG	GG	AG	GG	GG	GG	AG	AG	AG	GG	GG	GG	GG	AA	GG	GG	GG	GG	GG	GG	GG	AG	AG	AA	AG	GG	GG	AG	GG	GG	GG	AG	GG	AG	GG
BX255359_829	AG	AG	GG	GG	AA	GG	AG	AG	AG	GG	AG	AG	GG	GG	GG	GG	AG	GG	GG	GG	GG	GG	GG	GG	GG	GG	GG	GG	GG	AG	GG	GG	GG	GG	GG	GG	GG	GG	AG	AG	GG	GG	AG	GG	GG	GG	GG	AG	AG
BX682440_201	GG	GG	GG	GG	GG	GG	GG	GG	AG	AG	GG	GG	GG	GG	GG	GG	GG	GG	AG	GG	AG	GG	AG	AG	AG	GG	AG	GG	AG	GG	GG	GG	GG	GG	GG	GG	GG	GG	GG	GG	AA	GG	GG	GG	GG	GG	AA	GG	GG
CT583144_538	CC	AA	CC	AC	AC	CC	CC	CC	CC	CC	CC	CC	CC	CC	CC	CC	CC	CC	CC	AC	CC	CC	CC	CC	CC	CC	AC	AC	CC	CC	CC	AC	CC	CC	CC	AC	CC	AA	AC	CC	AC	CC	CC	CC	AC	CC	AC	AC	CC
CT583144_551	CC	TT	CC	TC	TC	CC	CC	CC	CC	CC	CC	CC	CC	CC	CC	CC	CC	CC	CC	TC	CC	CC	CC	CC	CC	CC	TC	TC	CC	CC	CC	TC	CC	CC	CC	TC	CC	TT	TC	CC	TC	CC	CC	CC	TC	CC	TC	TC	CC
F51TW9001A4LHB_1127	GG	GG	GG	GG	AG	AG	GG	GG	GG	GG	GG	GG	GG	GG	GG	GG	GG	GG	GG	GG	GG	GG	GG	GG	GG	GG	AG	GG	GG	GG	GG	AG	GG	AG	AG	GG	AG	GG	AG	GG	GG	GG	AG	GG	AG	GG	GG	AG	GG
F51TW9001AE2WV_826	CC	CC	CC	CC	CC	CC	CC	CC	TC	TC	CC	CC	CC	TC	TC	CC	CC	TC	CC	TC	CC	CC	CC	CC	CC	TC	CC	TC	CC	CC	CC	TC	CC	TC	CC	CC	CC	CC	CC	CC	CC	TC	CC	CC	CC	CC	CC	TC	CC
F51TW9001BAW7V_405	GG	GG	AG	GG	GG	AG	GG	GG	GG	AG	GG	GG	AG	GG	GG	AG	GG	GG	GG	GG	GG	GG	GG	GG	GG	AA	GG	AG	AG	GG	GG	GG	GG	AG	GG	GG	GG	GG	GG	GG	GG	GG	GG	GG	GG	AG	GG	GG	AG
FN693227_305	AA	GG	GG	GG	GG	GG	AG	AG	GG	GG	GG	GG	GG	GG	GG	AG	GG	GG	AG	AG	GG	GG	GG	GG	GG	GG	GG	GG	GG	GG	GG	GG	GG	AG	GG	GG	GG	AA	AG	GG	GG	GG	AG	GG	GG	GG	AG	GG	GG
FN694683_175	AG	AA	AA	AA	AG	AA	AA	AG	AA	AA	AA	AA	AA	AA	AA	AA	AG	AA	AA	AG	AG	AA	AA	AG	AA	AG	AA	AA	AA	AA	AA	AA	AA	AA	AA	AG	AA	AA	AG	AA	AA	AA	AA	AA	AA	AA	AA	AA	AG
FN694683_340	TC	TT	TT	TT	TC	TT	TT	TC	TT	TT	TT	TT	TT	TT	TT	TT	TC	TT	TT	TC	TC	TT	TT	TC	TT	TC	TT	TT	TT	TT	TT	TT	TT	TT	TT	TC	TT	TT	TC	TT	TT	TT	TT	TT	TT	TT	TT	TT	TC
FN695293_1696	AG	AA	AG	AA	AA	AG	AG	AA	AA	AA	AG	AA	AA	AA	AA	AA	AA	AG	AA	AA	AA	AA	AA	AA	AA	AA	AA	AA	AA	AA	AG	AA	AG	AA	AA	AA	AA	AA	AA	AA	AA	AG	AA	AG	AA	AA	AA	AA	AA
F7JJN6E01B467S_150	TC	CC	CC	CC	TC	CC	TC	CC	CC	CC	TC	CC	TT	CC	CC	TC	CC	CC	CC	CC	CC	CC	TC	CC	CC	CC	CC	TC	CC	CC	CC	CC	CC	CC	CC	CC	CC	CC	CC	TC	CC	CC	CC	TC	CC	CC	TC	CC	CC
BX678117_620	AA	AA	AA	AA	AA	AA	AG	AA	AA	AG	AA	AA	AA	AA	AA	AA	AG	AG	AA	AG	AA	AA	AA	AG	AA	AA	AA	AA	AA	AA	AA	AG	AA	AA	AA	AG	AA	AA	AA	AA	AA	AG	AA	AG	AA	AA	AA	AA	AA
BX680420_619	CC	AC	CC	CC	CC	CC	CC	CC	CC	CC	CC	CC	CC	AC	CC	CC	CC	CC	CC	CC	CC	CC	CC	AC	CC	CC	CC	CC	CC	AC	CC	CC	CC	AC	AC	CC	CC	CC	CC	AC	CC	CC	CC	AC	CC	AC	AC	CC	CC
BX680420_734	CC	AC	CC	CC	CC	CC	CC	CC	CC	CC	CC	CC	CC	AC	CC	CC	CC	CC	CC	CC	CC	CC	CC	AC	CC	CC	CC	CC	CC	AC	CC	CC	CC	AC	AC	CC	CC	CC	CC	AC	CC	CC	CC	AC	CC	AC	AC	CC	CC
CT580908_221	CC	CC	TC	CC	CC	CC	CC	TC	CC	CC	CC	TC	CC	CC	CC	TC	CC	CC	CC	CC	TC	CC	CC	CC	CC	CC	TC	CC	CC	CC	CC	CC	CC	CC	CC	TC	CC	CC	TC	CC	CC	CC	CC	CC	CC	CC	CC	CC	CC
F51TW9001CKAF3_207	GG	GG	AG	AG	GG	GG	GG	GG	GG	GG	GG	GG	AG	GG	GG	GG	AG	GG	GG	GG	AG	AG	GG	GG	GG	GG	AG	GG	GG	GG	GG	GG	GG	AA	GG	GG	AG	GG	GG	GG	GG	GG	AG	GG	GG	GG	GG	GG	GG
F51TW9001EFIPQ_1493	TC	TT	TT	TT	TC	TT	TT	TT	TC	TT	TC	CC	TT	TT	TT	TT	TT	TT	TT	TT	TC	TT	TT	TT	TC	TC	TC	TT	TT	TT	TT	TC	TT	TT	TT	TT	TT	TT	TT	TC	TT	TC	TT	TT	TC	TT	TT	TT	TT
F7JJN6E01B467S_381	AT	AA	AA	AA	AT	AA	AT	AA	AA	AA	AT	AA	TT	AA	AA	AT	AA	AA	AA	AA	AA	AA	AT	AA	AA	AA	AA	AT	AA	AA	AA	AA	AA	AA	AA	AA	AA	AA	AA	AT	AA	AA	AA	AT	AA	AA	AT	AA	AA
F7JJN6E01B7BCW_157	TT	TC	TT	TT	TT	TC	TC	TC	TT	TT	TT	TT	TT	TT	TT	TC	TT	TC	TT	TT	TT	TC	TT	TC	TT	TC	TT	TC	TT	TT	TT	TT	TC	TT	TT	TT	TC	CC	TT	TT	TT	TT	TT	TC	TT	TT	TT	TC	TT
FM945531_76	TC	CC	CC	CC	CC	CC	CC	CC	CC	TC	CC	CC	CC	CC	CC	CC	TC	CC	CC	TC	CC	CC	CC	CC	CC	CC	CC	CC	CC	CC	CC	CC	CC	CC	CC	CC	CC	TT	TC	CC	CC	CC	TC	CC	CC	CC	CC	CC	TC
BX679060_1130	AA	AA	AA	AA	AA	AG		AA	AA		AA	AA	AA	GG	AG	AA	AG	AA	AG	AA	AA	AA	AA	AG	AG	AG	AA	AA	AA	AA	AA	AA	AA	AA	AG	AA	AA	AA	AA	AG	AA	AG	AA	AA	AA	AA	AA	AA	AA
384_Pp1_331	TT	TC	TT	TC	TT	TT	TC	TT	TT	TC	TT	TT	TT	TT	TT	TT	TT	TT	TT	CC	TC	TT	TT	TT	TT	TT	TC	TT	TT	TC	CC	TT	TT	TT	TT	TT	TT	TT	TT	TT	TT	CC	TT	TT	TT	TC	CC	TT	TC
BX681008_274	CC	CC	AC	CC	CC	CC	CC	CC	CC	AC	CC	CC	CC	AC	CC	CC	CC	AC	CC	CC	CC	AC	CC	CC	CC	CC	CC	CC	CC	CC	AC	AC	CC	CC	AC	CC	AA	CC	CC	CC	CC	CC	AC	CC	CC	CC	CC	CC	AC
BX682418_77	TT	TT	TT	TT	TT	TT	TT	TT	TT	TT	TT	TT	TC	TT	TC	TT	TC	TT	TT	TC	TT	TT	TT	TT	TT	TC	TT	TT	TT	TC	TT	TT	CC	TT	TT	TT	TC	TT	TT	TT	TT	TC	TT	TT	TT	TT	TT	TT	TC
CT575195_805	GG	GG	GG	GG	GG	GG	GG	CC	GG	CG	CG	GG	CG	GG	CG	GG	GG	GG	GG	GG	GG	CG	GG	GG	GG	CG	CC	GG	GG	GG	GG	CG	GG	GG	GG	CG	GG	GG	GG	CC	CG	CG	GG	GG	GG	GG	GG	GG	CG
F51TW9001A09D3_264	CC	CC	CC	GC	CC	GC	CC	GC	CC	GC	CC	GC	CC	CC	CC	CC	CC	CC	CC	CC	GC	CC	GC	CC	GC	CC	CC	CC	GC	CC	CC	CC	GC	CC	CC	CC	CC	CC	CC	GC	GC	GC	GC	CC	CC	CC	CC	CC	CC
F585NNT02JXS7S_347	GG	GG	AG	AG	GG	AG	AG	AA	GG	AA	GG	AG	GG	GG	GG	GG	AG	GG	GG	GG	GG	GG	AA	GG	GG	GG	GG	AG	GG	GG	GG	AG	GG	GG	GG	GG	GG	GG	GG	GG	GG	GG	AG	AG	GG	GG	GG	GG	GG
FN256887_905	CC	CG	CG	CC	CC	CC	CC	CC	CC	CC	CC	CC	CG	CC	CG	CC	CC	CC	CG	CC	CC	CG	CG	CG	CC	CG	CC	CC	CG	CC	CC	CC	CC	CC	CC	CC	GG	CC	CC	CC	CC	CC	CG	CG	CC	CG	CG	CC	CC
FN706172_122	TC	TC	CC	CC	CC	TC	TT	CC	CC	TC	CC	TC	TC	CC	CC	CC	TT	CC	CC	CC	TC	CC	TC	TC	CC	CC	TC	CC	CC	TC	TC	TC	CC	CC	CC	TC	CC	CC	CC	TC	CC	CC	CC	CC	TC	CC	CC	CC	CC
F51TW9001CA724_209	AA	AA	GA	AA	AA	AA	AA	GA	AA	GA	AA	AA	AA	GA	AA	AA	AA	AA	AA	GA	AA	GA	AA	AA	AA	AA	AA	AA	AA	GA	AA	AA	AA	AA	AA	GA	AA	AA	AA	AA	AA	AA	GA	AA	AA	AA	AA	AA	AA
FN256887_846	AA	AC	AC	AA	AA	AA	AA	AA	AA	AA	AA	AA	AC	AA	AC	AA	AA	AA	AC	AA	AA	AC	AC	AC	AA	AC	AA	AA	AC	AA	AA	AA	AA	AA	AA	AA	CC	AA	AA	AA	AA	AA	AC	AC	AA	AC	AC	AA	AA
F51TW9001EPPCY_579	CC	CC	CC	CC	CC	CC	CC	CC	CC	CC	CC	CC	TC	CC	TC	CC	TC	CC	CC	TC	CC	CC	CC	CC	CC	TC	CC	CC	CC	TC	CC	CC		CC	CC	CC	TC	CC	CC	CC	CC	TC	CC	CC	CC	CC	CC	CC	TC
FN706172_720	AG	AG	AA	AA	AA	AG	GG	AA	AA	AG	AA	AG	AG	AA	AA	AA	GG	AA	AA	AA	AG	AA	AG	AG	AA	AA	AG	AA	AA	AG	AG	AG	AA	AA	AA	AG	AA	AA	AA	AG	AA	AA	AA	AA	AG	AA	AA	AA	AA
AL749631_732	TT	TT	TT	TT	TT	TT	TT	TT	TT	TT	TT	TT	TT	TT	TT	TT	TT	TT	TT	TT	TC	TC	TC	TT	TT	TT	TT	TC	TC	TT	CC	TT	TT	TT	TT	TT	TT	TC	TT	TT	TC	TT	TT	TT	TT	TT	TT	TT	TT
AL751268_665	TA	AA	TA	AA	AA	AA	TA	AA	AA	AA	TA	AA	AA	AA	AA	TA	TA	TA	TA	TT	AA	AA	AA	AA	AA	AA	AA	TA	AA	AA	AA	AA	AA	AA	AA	AA	AA	AA	TA	AA	AA	AA	AA	TA	AA	AA	AA	AA	AA
AL751268_906	TC	TT	TC	TT	TT	TT	TC	TT	TT	TT	TC	TT	TT	TT	TT	TC	TC	TC	TC	CC	TT	TT	TT	TT	TT	TT	TT	TC	TT	TT	TT	TT	TT	TT	TT	TT	TT	TT	TC	TT	TT	TT	TT	TC	TT	TT	TT	TT	TT
CT582973_54	CC	CC	CC	CC	CC	TC	TC	CC	CC	CC	TC	CC	CC	CC	TC	CC	CC	TC	CC	CC	CC	CC	CC	TC	TC	CC	CC	TC	CC	CC	CC	TC	CC	CC	TC	CC	CC	TC	CC	CC	TC	CC	CC	CC	CC	TC	CC	CC	CC
F51TW9001BQGTZ_93	TT	TT	TT	TT	AT	TT	TT	TT	TT	AT	TT	AT	TT	AT	TT	TT	AT	TT	TT	TT	TT	TT	TT	AT	TT	AT	TT	AT	TT	TT	TT	TT	TT	TT	TT	TT	TT	AT	TT	TT	TT	AT	AT	TT	AT	TT	TT	TT	AT
F51TW9001CBE6N_708	AG	GG	AG	AA	GG	AG	GG	AG	AG	AG	AG	GG	GG	AA	AA	GG	GG	GG	GG	AG	AG	GG	GG	GG	GG	GG	GG	GG	GG	AG	GG	AG	GG	GG	GG	GG	GG	GG	GG	GG	GG	GG	GG	GG	GG	GG	GG	GG	GG
F51TW9001CGCIN_314	CC	CC	CC	CC	CC	CC	CC	CC	CC	CC	CC	CC	CC	TT	CC	TC	CC	TC	CC	CC	TC	TC	CC	CC	TC	CC	TC	CC	CC	CC	TC	CC	TC	CC	CC	TC	TT	CC	TC	CC	CC	CC	CC	CC	TC	CC	TC	CC	CC
F51TW9001CGCIN_488	TT	TT	TT	TT	TT	TT	TT	TT	TT	TT	TT	TT	TT	GG	TT	TG	TT	TG	TT	TT	TG	TG	TT	TT	TG	TT	TG	TT	TT	TT	TG	TT	TG	TT	TT	TG	GG	TT	TG	TT	TT	TT	TT	TT	TG	TT	TG	TT	TT
F51TW9001CGCIN_520	AA	AA	AA	AA	AA	AA	AA	AA	AA	AA	AA	AA	AA	CC	AA	AC	AA	AC	AA	AA	AC	AC	AA	AA	AC	AA	AC	AA	AA	AA	AC	AA	AC	AA	AA	AC	CC	AA	AC	AA	AA	AA	AA	AA	AC	AA	AC	AA	AA
F51TW9002FHTPT_231	CC	CC	CC	CC	CC	CC	CC	CC	AC	CC	CC	AC	CC	CC	CC	CC	CC	CC	CC	CC	CC	AC	CC	CC	CC	CC	CC	AC	CC	CC	CC	CC	CC	CC	AC	CC	AC	CC	AC	AC	CC	AC	CC	CC	CC	CC	AC	AC	AC
FN694732_631	TT	TC	TT	TT	TT	TT	TT	CC	TT	CC	TC	TC	TT	TT	TT	TT	TC	TT	TC	TT	TC	TT	TT	TT	TT	TT	TC	TT	TT	TT	TT	TC	TT	TT	TT	TT	TT	TC	TT	TT	TC	TT	TT	TT	TT	TT	TT	TT	TT
FN695269_96	TC	TT	TT	TT	TT	TT	TT	TC	TT	TT	TT	TT	TC	TT	TT	TT	TT	TT	TC	TT	TT	TT	TT	TT	TT	TT	TT	TC	TT	TC	TC	TT	TT	TT	TT	TT	TT	TT	TT	TT	TT	TT	TT	TT	TT	TC	TT	CC	TC
FN695650_384	TT	TT	TT	TT	TT	TT	TT	TT	TC	TT	TT	TC	TT	TT	TC	TT	TT	CC	TT	TT	TT	TC	TT	TT	TT	TC	TT	TC	TT	TC	TT	TT	TT	TC	TC	TC	TT	TT	TT	TT	TC	TC	TT	TT	TT	TT	TC	TT	TT
AL750495_652	GG	GG	TG	GG	GG	TG	TG	TG	TG	TG	GG	GG	GG	GG	TG	GG	GG	GG	GG	GG	GG	GG	GG	GG	TG	GG	GG	GG	GG	TG	TG	GG	GG	GG	GG	GG	GG	GG	TG	GG	GG	TG	TG	TT	GG	GG	GG	GG	GG
F51TW9001A074I_1012	AG	GG	AG	AG	AG	GG	AG	GG	GG	GG	GG	GG	GG	AG	GG	AG	GG	GG	GG	GG	AG	AG	GG	GG	GG	AG	AG	GG			GG	GG	GG	AG	GG	GG	GG	AG	GG	GG	GG	GG	GG	GG	GG	GG	GG	AG	GG
AL749862_292	AA	AA	AA	TA	TA	AA	AA	AA	TA	TA	AA	AA	AA	AA	AA	AA	AA	AA	AA	TA	AA	TA	TA	AA	AA	AA	AA	TA	AA	AA	AA	AA	TA	TA	AA	AA	AA	AA	TA	TA	AA	TA	AA	AA	TA	AA	AA	TA	AA
BX249988_154	GG	GG	TG	GG	TG	TG	TG	GG	GG	GG	GG	TG	TG	TG	GG	TT	GG	GG	GG	GG	GG	GG	GG	TT	TG	GG	TT	GG	TT	TG	GG	GG	GG	GG	TG	GG	GG	TG	GG	GG	GG	GG	GG	TG	GG	GG	GG	GG	GG
BX250210_161	AG	AA	AA	AA	AG	AG	AA	AA	AA	AA	AG	AA	AG	AA	AA	AA	AA	AA	AA	AA	AA	AA	AA	AG	AA	AA	AG	AA	AA	AA	AG	AA	AG	AA	AA	AG	AA	AA	AA	AG	AA	AA	AA	AA	AA	AA	AA	AG	AA
BX250210_70	AG	AA	AA	AA	AG	AG	AA	AA	AA	AA	AG	AA	AG	AA	AA	AA	AA	AA	AA	AA	AA	AA	AA	AG	AA	AA	AG	AA	AA	AA	AG	AA	AG	AA	AA	AG	AA	AA	AA	AG	AA	AA	AA	AA	AA	AA	AA	AG	AA
BX677688_1044	AG	AA	AG	AG	AA	AG	AG	AA	AG	AA	AA	AG	AA	AA	AA	AA	AA	AA	AG	AA	AA	AA	AA	AA	AG	AA	AA	AA	AA	AA	AG	AG	AA	AA	AA	AA	AA	AA	AA	AA	AG	AG	AA	AG	AA	GG	AA	AA	AA
CT575317_245	TC	TT	TC	TT	TT	TC	TT	TT	TT	TT	TC	TC	TT	TT	TT	TT	TT	TT	TC	TT	TT	TT	TT	TT	TC	TT	TT	TT	TC	TT	TT	TC	TC	TT	TT	TT	TT	TC	TT	TT	TT	TT	TT	TT	TT	TT	TT	TT	TT
F51TW9001A074I_730	AG	AA	AG	AG	AG	AA	AG	AA	AA	AA	AA	AA	AA	AG	AA	AG	AA	AA	AA	AA	AG	AG	AA	AA	AA	AG	AG	AA	AA	AA	AA	AA	AA	AG	AG	AA	AA	AG	AA	AA	AA	AA	AA	AA	AA	AA	AA	AG	AA
F51TW9001B30GU_779	AG	AG	GG	AG	GG	AG	GG	GG	GG	GG	GG	AG	GG	AG	GG	AG	AG	GG	GG	GG	GG	GG	AG	AA	GG	GG	GG	GG	GG	GG	GG	GG	GG	GG	GG	GG	GG	GG	GG	GG	GG	GG	AG	GG	AG	GG	GG	AG	GG
F51TW9001BIO8Q_763	AA	AA	AA	AA	AA	AA	AG	AA	AG	AA	AA	AA	AA	AA	AA	AA	AA	AA	AA	AA	AA	AG	AA	AA	AA	AA	AA	AA	AA	AG	AG	AA	AA	AA	AA	AA	AA	AA	AG	AA	AA	AA	AG	AG	AA	AA	AA	AA	AG
FM945590_192	TT	TC	TT	TC	TT	TT	TC	TT	TT	TC	TT	TT	TC	TC	TT	TT	TT	TT	TT	TT	TT	TT	TT	TC	TC	TT	TT		TC	TT	TC	TT	TC	TT	TT	TT	TT	TT	TT	TT	TT	TT	TC	TC	TT	TT	TT	TC	TT
384_CCoAomt1_2972	TT	TT	TT	TT	TT	TT	TT	TT	TC	TT	TT	TC	TT	TC	TC	TC	TT	TT	TT	CC	TT	TT	TT	TT	TT	TT	TT	TT	TC	TT	TT	TT	TT	TT	TT	TT	TT	TC	TT	TT	TT	TC	TT	TT	TC	TT	TC	TT	TC
AL750709_2635	AA	AA	AC	AC	AA	AA	AA	AC	AA	AA	AA	AA	AA	AA	AA	AC	AA	AA	AA	AA	AA	AC	AA	AC	AA	AA	AA	AA	AA	AC	AA	AC	AC	AC	AA	AA	AC	AA	AA	AC	AA	AA	AA	AC	AA	AA	AA	CC	AA
BX249137_1527	TT	TC	TC	TT	TT	TT	TT	TC	TT	CC	TC	TT	TT	TT	TT	TT	TT	TT	TT	TT	TT	TC	TC	TT	TT	TT	TT	TT	TT	TT	TT	TT	TT	TT	TC	TT	TC	TT	TC	TT	TT	TT	TT	TT	TC	TT	TC	TT	TC
BX249337_150	CC	GC	CC	CC	CC	CC	CC	GC	CC	CC	CC	CC	CC	CC	GC	CC	GG	CC	GC	CC	CC	CC	CC	CC	GC	GC	CC	CC	CC	GC	CC	CC	GC	GC	GC	CC	CC	GC	CC	CC	CC	CC	CC	CC	GC	CC	GC	CC	CC
BX249337_247	AA	AG	AA	AA	AA	AA	AA	AG	AA	AA	AA	AA	AA	AA	AG	AA	GG	AA	AG	AA	AA	AA	AA	AA	AG	AG	AA	AA	AA	AG	AA	AA	AG	AG	AG	AA	AA	AG	AA	AA	AA	AA	AA	AA	AG	AA	AG	AA	AA
BX249337_385	CC	TC	CC	CC	CC	CC	CC	TC	CC	CC	CC	CC	CC	CC	TC	CC	TT	CC	TC	CC	CC	CC	CC	CC	TC	TC	CC	CC	CC	TC	CC	CC	TC	TC	TC	CC	CC	TC	CC	CC	CC	CC	CC	CC	TC	CC	TC	CC	CC
BX249383_343	TT	TT	TT	TT	TT	TC	TC	TC	TT	TT	TT	TC	TT	TC	TC	TT	TT	TT	TT	TT	TT	TT	TT	TT	TC	TT	TT	TT	TT	TC	TT	TC	CC	TC	TT	TT	TT	TT	TT	TC	TC	TT	TT	TT	TC	TT	TC	TT	TT
BX680655_503	GG	GG	GG	GG	AG	AG	GG	GG	GG	GG	GG	GG	GG	GG	GG	GG	GG	GG	AG	GG	GG	AG	AG	GG	GG	GG	GG	GG	GG	GG	GG	GG	AG	GG	GG	GG	GG	GG	GG	AG	GG	GG	GG	GG	GG	GG	GG	GG	AG
CT576574_1910	TC	CC	CC	CC	CC	CC	TC	CC	CC	TC	CC	CC	CC	CC	CC	CC	CC	TC	TC	CC	TC	CC	CC	CC	TC	CC	CC	CC	CC	CC	TC	TC	CC	TC	TC	CC	TC	CC	TC	CC	CC	CC	CC	CC	CC	CC	CC	CC	CC
CT576574_2013	AG	GG	GG	GG	GG	GG	AG	GG	GG	AG	GG	GG	GG	GG	GG	GG	GG	AG	AG	GG	AG	GG	GG	GG	AG	GG	GG	GG	GG	GG	AG	AG	GG	AG	AG	GG	AG	GG	AG	GG	GG	GG	GG	GG	GG	GG	GG	GG	GG
F51TW9001BEO52_378	AA	AA	AA	AA	AA	AG	AG	AA	AG	AA	AA	AG	AA	AA	AA	AA	AA	AA	AA	AA	AA	AA	AG	AA	AA	AA	AA	AA	AA	AA	AA	AA	AG	AA	AA	AA	AA	AA	AA	AA	AA	AA	AA	AG	AA	AG	AA	AA	AA
F51TW9001BWUU0_169	AA	AA	AA	AA	AA	AG	AA	AA	AA	GG	AG	AG	AA	AA	AA	AG	AA	AG	AA	AA	AG	AA	AG	AA	AA	AG	AA	AA	AA	AG	AA	AA	AG	AA	AG	AA	AA	AA	AA	AA	AG	AG	AA	AA	AA	AA	AA	AA	AA
F51TW9001BXK1Y_755	GG	AG	GG	GG	AG	AG	GG	GG	GG	AG	GG	AG	GG	GG	GG	AG	GG	GG	GG	GG	GG	GG	AG	GG	GG	GG	GG	AG	GG	GG	GG	GG	GG	GG	AG	AG	GG	GG	GG	GG	GG	GG	GG	GG	AG	AG	GG	GG	AG
FN694440_1245	AT	AA	AT	AA	AA	AT	AA	AT	TT	AA	AA	AA	AT	AA	AA	AA	AA	AA	AA	AA	AA	AA	AA	AA	AA	AA	AA	AA	AA	AA	AA	AT	AA	AA	AA	AA	AT	AA	AA	AA	AA	AA	AA	AA	AA	AT	AA	AA	AA
CT574981_1156	GG	AG	AA	AG	AG	AG	GG	AG	GG	GG	GG	GG	AG	GG	GG	GG	GG	GG	GG	AG	GG	AG	AA	GG	GG	GG	GG	GG	GG	GG	GG	GG	AG	GG	GG	GG	GG	AG	GG	AG	GG	AG	AG	GG	GG	AG	AG	GG	GG
F51TW9002J4AQY_74	GG	GG	GG	GG	GG	GG	TG	GG	GG	GG	GG	TG	GG	GG	GG	GG	GG	GG	GG	GG	GG	GG	TG	GG	GG	GG		GG	GG	GG	GG	GG	GG	GG	TG	GG	GG	GG	GG	GG	TG	GG	TG	TG	GG	GG	TG	GG	TG
384_CHS_343	AA	AA	AA	AA	AG	AA	AA	AG	AA	AG	AA	AG	AA	AA	AA	AG	AA	AA	AG	AA	AA	AA	AA	AG	AG	AA	AA	AA	AG	AG	AA	AA	AA	AA	AA	AA	AA	AA	AA	AA	AA	AG	AA	AA	AA	AG	AA	AA	AA
AL750452_419	CC	TC	TC	CC	CC	CC	CC	CC	TC	CC	CC	CC	TC	CC	CC	CC	TC	CC	CC	CC	TC	CC	TC	CC	CC	TC	CC	CC	CC	CC	CC	TC	TC	CC	TC	CC	CC	CC	CC	CC	TC	CC	CC	TC	CC	CC	CC	CC	TC
AL750534_604	TT	TT	TT	CC	TT	TT	TT	TT	TC	TT	TC	TT	TT	TC	TT	TT	TT	TC	TC	TC	CC	TT	TC	TT	TT	TT	TC	TT	TT	TT	TT	TT	TT	TT	TT	TT	TC	TT	TC	TT	TT	TT	TT	TT	TC	TT	TC	TT	TT
BX250296_694	TC	CC	CC	CC	TC	TC	CC	TT	CC	CC	TC	TC	TC	CC	CC	TC	CC	CC	CC	CC	TC	CC	TC	CC	TC	TC	CC	CC	CC	CC	CC	CC	CC	CC	TC	CC	CC	CC	TC	CC	CC	TC	CC	CC	CC	CC	TC	CC	CC
BX678314_1227	GG	GG	GG	GG	GG	GG	GG	GG	GG	AA	GG	GG	GG	GG	GG	GG	AG	GG	GG	AG	GG	GG	GG	GG		GG	GG	GG	AG	GG	GG	GG	AG	AG	GG	GG	GG	AG	GG	GG	GG	AG	GG	GG	GG	GG	GG	AG	GG
CT575003_1202	AA	AA	AA	AA	AG	AA	AG	AA	AA	AG	AA	AA	AA	AA	AA	AA	AA	AA	AG	AA	AG	AG	AA	AA	AA	AA	AA	AA	AA	AG	AA	AA	AA	AA	AA	AA	AG	AA	AG	AA	AG	AA	AA	AA	AG	AA	AA	AA	AA
F51TW9001B4DKA_140	GG	GG	GG	GG	AG	GG	AG	GG	GG	AG	GG	GG	GG	GG	GG	GG	GG	GG	AG	GG	AG	AG	GG	GG	GG	GG	GG	GG	GG	AG	GG	GG	GG	GG	GG	GG	AG	GG	AG	GG	AG	GG	GG	GG	AG	GG	GG	GG	GG
F51TW9001B4DKA_523	AA	AA	AA	AA	AG	AA	AG	AA	AA	AG	AA	AA	AA	AA	AA	AA	AA	AA	AG	AA	AG	AG	AA	AA	AA	AA	AA	AA	AA	AG	AA	AA	AA	AA	AA	AA	AG	AA	AG	AA	AG	AA	AA	AA	AG	AA	AA	AA	AA
F51TW9001B4DKA_535	TT	TT	TT	TT	TC	TT	TC	TT	TT	TC	TT	TT	TT	TT	TT	TT	TT	TT	TC	TT	TC	TC	TT	TT	TT	TT	TT	TT	TT	TC	TT	TT	TT	TT	TT	TT	TC	TT	TC	TT	TC	TT	TT	TT	TC	TT	TT	TT	TT
F51TW9001B4DKA_591	GG	GG	GG	GG	CG	GG	CG	GG	GG	CG	GG	GG	GG	GG	GG	GG	GG	GG	CG	GG	CG	CG	GG	GG	GG	GG	GG	GG	GG	CG	GG	GG	GG	GG	GG	GG	CG	GG	CG	GG	CG	GG	GG	GG	CG	GG	GG	GG	GG
F51TW9001B4DKA_592	CC	CC	CC	CC	CG	CC	CG	CC	CC	CG	CC	CC	CC	CC	CC	CC	CC	CC	CG	CC	CG	CG	CC	CC	CC	CC	CC	CC	CC	CG	CC	CC	CC	CC	CC	CC	CG	CC	CG	CC	CG	CC	CC	CC	CG	CC	CC	CC	CC
F51TW9001B4DKA_762	TT	TT	TT	TT	AT	TT	AT	TT	TT	AT	TT	TT	TT	TT	TT	TT	TT	TT	AT	TT	AT	AT	TT	TT	TT	TT	TT	TT	TT	AT	TT	TT	TT	TT	TT	TT	AT	TT	AT	TT	AT	TT	TT	TT	AT	TT	TT	TT	TT
F51TW9001B4DKA_846	CC	CC	CC	CC	TC	CC	TC	CC	CC	TC	CC	CC	CC	CC	CC	CC	CC	CC	TC	CC	TC	TC	CC	CC	CC	CC	CC	CC	CC	TC	CC	CC	CC	CC	CC	CC	TC	CC	TC	CC	TC	CC	CC	CC	TC	CC	CC	CC	CC
F51TW9002I3REQ_967	AA	AA	AG	AA	AA	AA	AA	AA	AA	AG	AA	AA	AA	AA	AG	AA	AA	AA	AA	AA	AA	AA	AG	AA	AA	AA	AA	AA	AA	AA	AA	AA	AA	AG	AA	AA	AG	AA	AA	AA	AA	AA	AA	AA	AA	AA	AA	AA	AA
CR392248_974	CC	TC	TT	TC	TC	TC	CC	TC	CC	CC	CC	CC	TC	CC	CC	CC	CC	CC	CC	TC	CC	TC	TT	CC	CC	CC	CC	CC	CC	CC	CC	CC	TC	CC	CC	CC	CC	TC	CC	TC	CC	TC	TC	CC	CC	TC	TC	CC	CC
384_C4H2_399	GG	GG	GG	GG	TG	TG	GG	GG	GG	GG	GG	GG	GG	TT	GG	TG	TG	GG	GG	GG	GG	GG	GG	TG	TG	GG	GG	TG	GG	TT	GG	GG	GG	GG	GG	TG	GG	GG	GG	GG	GG	GG	TT	TG	GG	TG	GG	TT	GG
384_CCoAomt1_404	AC	CC	CC	CC	CC	CC	AC	AC	CC	CC	AC	AC	CC	CC	AC	AC	AC	CC	CC	CC	AC	CC	CC	CC	CC	CC	AA	CC	CC	AC	CC	AC	AC	CC	AA	CC	CC	CC	CC	CC	CC	CC	CC	CC	CC	CC	CC	CC	CC
384_Myb8_786	TC	CC	CC	CC	CC	CC	TC	CC	TC	CC	CC	TC	CC	TC	CC	CC	CC	TC	TC	TC	TT	CC	CC	CC	TC	CC	CC	CC	CC	TT	CC	CC	CC	CC	CC	TC	TC	CC	TC	CC	TC	CC	CC	CC	TT	CC	CC	TC	TC
BX249285_570	AG	AG	GG	GG	GG	GG	GG	AG	GG	AG	GG	GG	GG	GG	GG	GG	GG	GG	GG	GG	AG	GG	AG	GG	GG	GG	AG	GG	GG	GG	GG	GG	GG	GG	GG	GG	GG	AG	GG	AG	GG	GG	GG	GG	GG	AG	GG	AG	GG
BX682072_842	CC	CC	TC	CC	CC	CC	CC	TC	CC	CC	CC	TC	TC	CC	CC	CC	CC	CC	CC	CC	CC	TT	CC	TC	CC	CC	TC	CC	CC	TC	CC	CC	TC	CC	CC	CC	CC	TC	CC	CC	CC	CC	CC	TC	CC	CC	CC	TC	CC
CT578820_1517	TC	CC	CC	CC	CC	CC	CC	CC	CC	CC	CC	TC	CC	TC	CC	CC	CC	CC	CC	CC	CC	CC	TC	CC	CC	TC	CC	CC	CC	CC	CC	TC	CC	CC	CC	CC	CC	CC	CC	CC	CC	CC	CC	CC	CC	CC	TC	CC	CC
CT579014_496	TC	CC	CC	CC	TC	CC	TC	CC	CC	CC	CC	CC	CC	TC	CC	CC	CC	CC	CC	TC	CC	CC	CC	CC	CC	CC	CC	CC	TC	TC	CC	CC	TC	CC	TC	CC	TC	CC	CC	CC	CC	TC	CC	CC	TC	CC	CC	CC	TC
F51TW9001B439B_111	AG	AG	AG	GG	GG	GG	GG	GG	GG	AG	AA	AG	AG	GG	GG	GG	GG	GG	GG	AG	GG	GG	GG	GG	GG	AG	GG	GG	GG	GG	GG	GG	AA	AG	AG	GG	AG	GG	GG	AG	GG	AG	GG	GG	GG	GG	GG	GG	GG
F51TW9001C0OK9_661	AA	AA	AA	AT	AA	AA	AT	AT	AA	AA	AA	AA	AA	AA	AA	AT	AA	AA	AA	AT	AA	AA	AA	AA	AA	AT	AA	AA	AT	AA	AA	AA	TT	AT	AA	AA	AT	AT	AA	AA	AT	AT	AA	AT	AA	AA	AA	AA	AA
F51TW9001C0OK9_767	AA	AA	AA	AC	AA	AA	AC	AC	AA	AA	AA	AA	AA	AA	AA	AC	AA	AA	AA	AC	AA	AA	AA	AA	AA	AC	AA	AA	AC	AA	AA	AA	CC	AC	AA	AA	AC	AC	AA	AA	AC	AC	AA	AC	AA	AA	AA	AA	AA
F51TW9002F5THT_427	AA	CC	AA	AC	AA	AC	AA	AA	AC	AC	AC	AA	AA	AA	AC	AA	AA	AC	AC	AA	AA	AA	CC	AC	AA	AC	AA	AA	AA	AC	AC	AC	AA	AA	CC	AA	AC	CC	AA	AC	AA	AC	AA	AC	AA	AA	AC	AA	AA
F5V9AAZ01BL3BD_215	TT	TT	GG	TG	TT	TT	TT	TG	TT	TT	TT	TT	TT	TG	TG	TT	TT	TT	TT	TT	TT	TT	TT	TG	TT	TG	TG	TT	TG	TT	TT	TT	TT	TT	TT	TT	TG	TG	TT	TG	TT	TT	TT	TT	TT	TT	TT	TG	GG
F5V9AAZ01BL3BD_89	AA	AA	CC	AC	AA	AA	AA	AC	AA	AA	AA	AA	AA	AC	AC	AA	AA	AA	AA	AA	AA	AA	AA	AC	AA	AC	AC	AA	AC	AA	AA	AA	AA	AA	AA	AA	AC	AC	AA	AC	AA	AA	AA	AA	AA	AA	AA	AC	CC
FN695545_1347	TC	TC	TC	CC	TC	TC	CC	CC	CC	CC	CC	TC	CC	CC	CC	CC	CC	TC	CC	CC	CC	CC	TC	TC	TC	CC	TC	CC	CC	CC	TC	CC	CC	TC	TC	CC	CC	TC	CC	TC	TT	TC	CC	TC	CC	CC	CC	TT	TC
AL749770_123	AA	AA	AA	AA	AC	AA	AA	AC	AA	AA	AA	AC	AA	AA	AA	AC	AA	AC	AA	AA	AC	AA	AA		AA	AA	AA	AC	AA	AA	AA	AA	AA	AA	AA	AA	AA	AA	AA	CC	AA	AA	AA	AA	AA	AA	AA	AA	AC
BX682072_1020	GG	GG	GA	GG	GG	GG	GG	GA	GG	GG	GG	GA	GA	GG	GG	GG	GG	GG	GG	GG	GG	AA	GG	GA	GG	GG	GA	GG	GG	GA	GG	GG	GA	GG	GG	GG	GG	GA	GG	GG	GG	GG	GG	GA	GG	GG	GG	GA	GG
CT574928_584	GG	GG	GG	GG	TG	GG	TG	GG	GG	TG	TG	GG	GG	GG	GG	GG	TG	GG	GG	GG	GG	TG	GG	GG	TG	GG	GG	GG	GG	TG	GG	GG	GG	GG	GG	GG	GG	GG	TT	TG	GG	TG	GG	GG	GG	GG	TG	GG	GG
AL751121_100	AC	AA	AA	CC	AC	AA	AC	AC	AA	AA	AA	AA	AC	AC	AA	AC	AA	AA	AA	AA	AA	AA	AA	AA	AA	AA	AA	AC	AC	AA	AC	AA	AC	AA	AA	AA	AA	AA	AC	AA	AA	AA	AC	AA	AA	AC	CC	AA	AA
AL751280_944	CC	CC	TC	TC	CC	CC	CC	CC	CC	TC	TC	CC	CC	CC	TC	CC	CC	CC	TC	TC	CC	CC	CC	CC	CC	CC	TC	CC	CC	CC	TC	CC	TC	CC	CC	CC	CC	TC	CC	CC	CC	CC	CC	TC	CC	CC	TC	TC	TC
BX249094_597	CC	CC	CC	CC	CC	CC	CC	CC	CC	CC	TC	CC	TC	CC	CC	CC	CC	TC	TC	CC	CC	CC	TT	CC	TC	TC	CC	CC	TC	TT	CC	TC	CC	CC	CC	CC	CC	CC	TT	TC	CC	CC	CC	CC	CC	TC	CC	TC	TC
BX249831_579	CC	CC	CC	CC	CC	CC	CC	CC	CC	AA	CC	CC	CC	CC	CC	AC	CC	CC	AC	CC	CC	CC	CC	AC	AC	CC	CC	CC	CC	CC	CC	CC	CC	AC	CC	AC	AC	CC	CC	AC	CC	AC	CC	CC	CC	CC	AC	CC	CC
BX250193_383	GG	AG	GG	GG	AG	GG	GG	AG	AG	GG	GG	GG	AG	GG	GG	GG	GG	GG	GG	GG	GG	GG	GG	AG	GG	GG	GG	AG	GG	GG	GG	GG	GG	GG	GG	AG	AG	AG	GG	GG	GG	GG	AA	AG	AG	GG	GG	GG	GG
BX251882_240	CC	CC	TT	CC	TC	TC	CC	CC	CC	CC	CC	CC	TT	TC	CC	CC	CC	CC	TC	TC	CC	CC	TC	CC	CC	CC	TC	CC	TC	CC	CC	CC	TC	TC	CC	CC	CC	CC	TC	CC	CC	TC	CC	CC	CC	CC	TC	TT	CC
BX676945_782	GG	GG	AG	GG	GG	AA	GG	AG	GG	GG	GG	AG	AG	GG	GG	GG	GG	GG	GG	GG	GG	GG	AG	GG	GG	GG	AG	GG	GG	GG	GG	GG	GG	AG	GG	GG	GG	AG	AG	GG	GG	GG	AG	AG	AG	GG	GG	GG	GG
BX677694_124	CC	TC	TC	TC	CC	CC	CC	TC	TC	CC	CC	CC	TC	CC	TC	CC	CC	CC	TC	TC	TC	CC	CC	CC	CC	CC	CC	CC	TC	CC	TT	CC	CC	CC	CC	CC	CC	CC	CC	CC	TC	TC	TC	CC	TC	CC	CC	CC	CC
BX677950_664	TT	TT	TT	TT	TT	TT	TC	TC	TT	TT	TT	TT	TT	TT	TT	TT	TC	TT	TT	TC	TT	TT	TT	TT	CC	TT	TT	TT	TT	TT	TT	TT	TT	CC	TT	TT	TT	TT	TT	TT	TT	TT	TC	TT	TT	TT	TC	TT	TC
CT575893_1851	TT	TT	TC	TT	TT	TC	TT	TT	TT	TT	TT	TT	TC	TT	TC	TC	TT	TT	TT	TT	TT	TC	TT	TC	TT	TT	TT	TT	TT	TT	TC	TT	TC	TT	TC	TC	TC	TC	TT	TT	TC	TT	TT	TT	TC	TT	TT	TC	TT
CT576149_1427	AC	AC	AC	AA	CC	AA	AC	AC	AC	AA	AC	AC	AA	AA	AA	AA	AC	AA	AA	AA	AA	AA	AA	AA	AA	AA	AA	AA	AA	AC	AA	AA	AA	AA	AA	AA	AA	AA	AC	AC	AC	AA	AC	AA	AA	AC	AA	AC	CC
CT576481_413	TG	TG	GG	TG	GG	GG	GG	GG	GG	GG	GG	GG	GG	GG	TG	TG	GG	GG	GG	GG	TG	GG	GG	TG	GG	GG	TG	GG	GG	GG	GG	TT	TG	GG	GG	GG	GG	GG	GG	GG	TG	TG	TG	TG	GG	GG	GG	GG	GG
CT576790_1817	TT	TT	TG	TG	TT	TT	TT	TT	TT	TT	TT	TT	TG	TG	TT	TT	TG	TT	TG	TG	TT	TT	TT	TT	TT	TG	TT	TT	TT	TG	TT	TT	TT	TT	GG	TT	TG	TT	TT	TT	TT	TT	TT	TT	TT	TT	TT	TT	TT
CT577832_468	CC	GC	CC	CC	GC	CC	CC	CC	CC	CC	CC	CC	CC	GC	CC	GC	GC	CC	CC	CC	GC	CC	CC	CC	GC	CC	GC	CC	GC	CC	CC	GC	CC	CC	GC	CC	CC	CC	GC	GC	CC	CC	GC	GC	CC	CC	GC	CC	CC
CT578146_321	TG	TG	GG	GG	GG	GG	GG	TG	GG	GG	GG	TG	TG	TG	GG	TG	GG	GG	GG	GG	GG	GG	GG	GG	GG	GG	TG	GG	GG	TG	GG	GG	GG	GG	GG	GG	GG	GG	GG	TT	TG	GG	GG	GG	GG	GG	GG	TG	GG
CT579014_1511	TC	TT	TT	TT	TC	TT	TC	TT	TT	TT	TT	TT	TT	TC	TT	TT	TT	TT	TT	TC	TT	TT	TT	TT	TT	TT	TT	TT	TC	TC	TT	TT	TC	TT	TC	TT	TC	TT	TT	TT	TT	TC	TT	TT	TC	TT	TT	TT	TC
CT582880_863	GG	GG	GG	AA	GG	GG	AG	GG	GG	AG	AG	AG	GG	GG	GG	GG	GG	GG	GG	GG	AG	GG	GG	AG	GG	GG	GG	AG	GG	GG	GG	GG	AG	GG	GG	GG	GG	GG	GG	AG	AG	AG	GG	GG	GG	GG	GG	AG	GG
F51TW9001AHIAO_955	GG	GG	GG	AG	GG	GG	GG	GG	GG	GG	GG	AG	GG	AG	GG	AG	GG	AG	GG	GG	AG	GG	GG	GG	GG	GG	GG	AG	GG	GG	AG	GG	GG	GG	AG	GG	GG	GG	GG	GG	GG	GG	AG	GG	GG	GG	GG	GG	AG
F51TW9001AR2I3_38	AA	AA	AA	AA	AA	AA	AA	AA	AG	AA	AA	AA	AG	AA	AA	AA	AA	AA	AA	AA	AA	GG	AA	AA	AA	AA	AG	AA	AA	AA	AA	AA	AA	AA	AA	AA	AA	AA	AA	AG	AG	AA	AG	AA	AA	AA	AG	AG	AG
F51TW9001B21AG_1159	TG	GG	TG	GG	TG	TG	GG	GG	GG	TT	GG	TG	GG	TG	TG	GG	GG	GG	GG	GG	GG	TG	GG	GG	TG	GG	GG	GG	GG	GG	GG	TG	GG	GG	TG	TG	GG	GG	TG	GG	TG	GG	GG	TG	TG	GG	GG	GG	GG
F51TW9001DCJIX_290	TC	TC	TT	TT	TC	TT	TT	TT	TT	TT	TC	TC	TT	TT	TT	TT	TT	TT	TT	TT	TT	TT	TT	TT	CC	TT	TC	TT	TT	TT	TC	TT	TT	TT	TT	TT	TT	TT	TT	TT	TC	TT	TT	TT	TT	TT	TT	TC	TC
F51TW9001DCJIX_73	AG	AG	AA	AA	AG	AA	AA	AA	AA	AA	AG	AG	AA	AA	AA	AA	AA	AA	AA	AA	AA	AA	AA	AA	GG	AA	AG	AA	AA	AA	AG	AA	AA	AA	AA	AA	AA	AA	AA	AA	AG	AA	AA	AA	AA	AA	AA	AG	AG
F51TW9001DLRGI_104	AC	AA	AC	AA	AC	AC	AA	AA	AA	AA	AA	AA	AA	AA	AC	AC	AA	AA	AA	AA	AA	AA	AA	AA	AC	AA	AA	AA	AA	AC	AA	AA	AA	AA	AA	AA	AA	AA	AA	AC	AA	AA	AA	AA	AC	AA	AC	AC	AA
AL751121_915	TA	TT	TT	AA	TA	TT	TA	TA	TT	TT	TT	TT	TA	TA	TT	TA	TT	TT	TT	TT	TT	TT	TT	TT	TT	TT	TT	TA	TA	TT	TA	TT	TA	TT	TT	TT	TT	TT	TA	TT	TT	TT	TA	TT	TT	TA	AA	TT	TT
CT579014_393	AC	CC	CC	CC	AC	CC	AC	CC	CC	CC	CC	CC	CC	AC	CC	CC	CC	CC	CC	AC	CC	CC	CC	CC	CC	CC	CC	CC	AC	AC	CC	CC	AC	CC	AC	CC	AC	CC	CC	CC	CC	AC	CC	CC	AC	CC	CC	CC	AC
BX249990_146	AA	AG	AA	AG	AA	AA	AA	AA	AA	AA	AG	AA	AA	AA	AG	AA	AG	AA	AA	AA	AG	AA	AA	AG	AA	AA	GG	AG	AA	AG	AA	AA	AA	AA	AA	AA	AA	AG	AA	AA	AA	AG	AA	AA	AA	AA	AA	AA	AG
BX250129_284	AA	AA	AA	AG	AA	AA	AA	AA	AA	AA	AA	AA	AA	AA	AA	AG	AA	AG	AA	AA	AA	AA	GG	AA	AA	AA	AA	AG	AG	AA	AA	AA	AA	AA	AA	AG	AA	AA	AA	AA	AA	AA	GG	AA	AG	AG	AA	AA	AA
BX253046_1699	TG	GG	TG	GG	GG	TT	GG	GG	GG	GG	TG	GG	GG	GG	GG	GG	TG	GG	TG	GG	GG	GG	TG	GG	TG	GG	GG	GG	TG	GG	GG	GG	GG	TG	TG	GG	GG	GG	GG	GG	GG	GG	GG	GG	GG	GG	GG	GG	GG
BX253098_1063	AA	AA	AA	AA	AC	AA	AA	AA	AA	AA	AA	AA	AC	AA	CC	AA	AA	AA	AC	AC	AA	CC	AC	AA	AC	AA	AA	AA	AA	AC	AA	CC	CC	AA	AA	AC	AC	AA	AA	AA	AA	AA	AC	AA	AA	AA	AC	AA	AC
BX255288_418	AG	AA	AG	AG	AA	AA	AA	AG	AA	AA	AA	AA	AA	AA	AA	AA	AA	AA	AG	AA	AG	AA	AA	AA	AA	AA	AG	AG	AA	AG	AA	AA	AA	AA	AG	GG	AA	AG	AA	AA	AA	AA	AA	AA	AA	AA	AG	AA	AA
CT575388_2669	CC	CC	CC	CC	CC	CC	CC	CC	CC	TC	TC	CC	CC	CC	TC	CC	CC	CC	CC	CC	CC	CC	CC	TC	CC	TC	CC	TC	CC	CC	CC	CC	CC	CC	CC	CC	CC	CC	CC	CC	TC	TC	TC	TC	CC	TC	CC	CC	TC
CT575667_442	CC	CC	CC	CC	CC	AC	CC	CC	CC	CC	CC	CC	CC	CC	CC	CC	CC	CC	CC	CC	AC	CC	CC	CC	CC	CC	AC	CC	CC	AC	CC	CC	CC	CC	CC	AC	AC	CC	CC	CC	CC	CC	CC	CC	CC	AC	CC	CC	CC
CT578417_702	CC	TC	CC	CC	CC	CC	TC	CC	CC	TC	CC	CC	CC	CC	CC	TC	CC	CC	CC	CC	TT	CC	CC	CC	TC	CC	TC	TT	CC	CC	CC	CC	CC	CC	CC	TC	TC	CC	CC	CC	TC	CC	TC	CC	CC	TC	CC	CC	CC
CT580300_1275	AG	AG	GG	GG	AG	GG	GG	GG	GG	GG	GG	GG	GG	GG	AG	GG	GG	GG	GG	GG	GG	AG	GG	GG	GG	AG	GG	GG	GG	GG	GG	GG	GG	GG	AA	GG	GG	GG	GG	AG	AG	GG	AG	GG	GG	GG	GG	AA	GG
F51TW9001B6SUL_167	CC	CC	CC	CC	CC	AC	CC	CC	AC	CC	CC	AC	CC	CC	CC	AC	CC	CC	CC	CC	CC	AC	CC	AC	CC	AC	AC	CC	CC	CC	CC	AC	CC	CC	CC	CC	AC	CC	CC	CC	CC	CC	CC	AC	CC	CC	CC	AC	CC
F51TW9001BXLWK_262	TT	TT	TC	TC	TT	TT	TT	TT	TT	TT	TT	TC	TT	TT	TC	TC	TC	TT	TT	TT	TC	TT	TT	TC	TT	TC	TT	TT	TT	TT	TC	TT	TT	TT	TT	TT	TT	TT	TT	CC	TT	TC	TT	TC	TT	TT	TT	TT	TT
AL750129_1356	AG	GG	AG	AG	AG	GG	AG	GG	AG	GG	GG	GG	GG	AG	GG	GG	AG	AG	AG	GG	GG	GG	GG	AG	GG	GG	GG	GG	GG	GG	AG	AG	GG	GG	AG	AG	GG	GG	AG	GG	GG	GG	GG	GG	GG	GG	AG	GG	GG
CT578417_91	TT	TG	TT	TT	TT	TT	TG	TT	TT	TG	TT	TT	TT	TT	TT	TG	TT	TT	TT	TT		TT	TT	TT	TG	TT	TG	GG	TT	TT	TT	TT	TT	TT	TT	TG	TG	TT	TT	TT	TG	TT	TG	TT	TT	TG	TT	TT	TT
F51TW9001A079K_1374	TC	TT	TC	TC	TT	TT	TT	TC	TT	CC	TC	TT	TT	TT	TT	TT	TC	TT	TT	TT	TT	TC	TC	TT	TT	TT	TT	TT	TC	TT	TT	TT	TT	TT	TC	TT	TC	TT	TT	TT	TT	TT	TT	TT	TC	TC	TC	TT	TC
BX250155_1442	TT	TT	TT	CC	TT	TT	TT	TT	TC	TT	TT	TT	TT	TT	TT	TT	TC	TC	TT	TT	TT	TT	TT	TC	TT	TT	TC	TT	TT	TT	TT	TC	TC	TT	TC	TT	TT	TT	TT	TC	TT	TT	TT	TT	TC	TC	TT	CC	TC
BX250439_1021	AG	AA	AA	AA	AA	AA	AG	AA	AG	AG	AG	AA	AA	AA	AA	AA	AA	AG	AG	AG	AG	AA	AG	AG	AG	AA	AA	AG	AA	AA	AA	AA	AA	AA	AA	AG	AG	AG	AG	AA	AA	AA	AA	AA	AA	AA	AA	AA	AG
BX254110_400	AG	GG	AG	GG	GG	AG	GG	GG	GG	GG	GG	GG	GG	GG	GG	GG	GG	GG	GG	GG	GG	GG	AG	GG	GG	AG	AG	GG	AG	GG	AG	GG	GG	GG	GG	AA	GG	AA	GG	GG	AG	AG	AG	GG	GG	AG	AG	GG	AG
BX254110_577	TC	TT	TC	TT	TT	TC	TT	TT	TT	TT	TT	TT	TT	TT	TT	TT	TT	TT	TT	TT	TT	TT	TC	TT	TT	TC	TC	TT	TC	TT	TC	TT	TT	TT	TT	CC	TT	CC	TT	TT	TC	TC	TC	TT	TT	TC	TC	TT	TC
BX679811_876	GG	GG	GG	GG	AG	GG	GG	GG	GG	GG	GG	GG	AG	GG	GG	AG	GG	AG	GG	AG	GG	AG	AG	AA	GG	AG	GG	GG	AG	GG	GG	GG	GG	GG	GG	GG	AG	GG	GG	GG	GG	GG	AG	GG	GG	GG	GG	GG	GG
COS_BX249913_1649	AA	GG	GG	GG	GG	GG	AG	GG	GG	GG	AG	GG	GG	GG	AG	GG	AG	GG	GG	GG	AG	GG	GG	GG	GG	GG	GG	AG	GG	GG	GG	GG	AG	GG	AG	AG	GG	GG	GG	GG	GG	GG	GG	GG	GG	AG	GG	AG	GG
COS_F51TW9001ATOD4_1119	TT	TT	TT	TC	TT	TT	TT	TC	TT	TC	TC	TT	TT	TC	TC	TC	TC	TC	TT	TT	TC	TT	TT	CC	TT	TT	TT	TT	TC	TT	TT	TT	TT	TT	TT	TT	TT	TT	TT	TC	TT	TT	TC	TT	CC	TC	TC	TT	TC
F51TW9001BA6ZC_918	CC	CC	CC	CC	CC	TC	CC	CC	TC	TC	CC	CC	CC	TC	TC	CC	TC	CC	TC	TC	CC	CC	CC	TC	CC	CC	CC	CC	CC	CC	TC	CC	CC	CC	TC	TC	CC	CC	CC	TC	CC	CC	CC	TC	TC	TT	CC	CC	TC
F51TW9001BUY8W_579	TT	TT	TT	TT	TC	TT	TT	CC	TT	TC	TC	TT	TC	TT	TC	TT	TT	TT	TT	TT	TT	TC	TT	TT	TT	TC	CC	TT	TT	TT	TT	TT	TT	TT	TT	TC	TT	TT	TT	CC	TC	TT	TT	TT	TT	TT	TT	TT	TC
F5X2MQL01BC8CE_624	AT	AA	AA	AT	AT	AA	AA	AA	AA	AT	AA	AA	AA	AA	AA	AT	AA	AA	AT	AA	TT	AA	AA	AT	AA	AA	AA	AA	AA	AA	AA	AT	AT	AT	AA	AA	AA	AA	AA	AA	AA	AA	AA	AA	AA	AA	AA	AA	AA
FN706290_156	AG	GG	GG	AG	GG	GG	GG	GG	GG	GG	AG	GG	GG	GG	AG	GG	GG	GG	GG	GG	AG	AG	GG	GG	AG	AG	GG	GG	GG	AG	AG	GG	GG	AA	GG	GG	GG	GG	GG	AA	GG	GG	GG	GG	AG	GG	GG	AG	GG
384_PAL1_P31_1118	GG	GG	GG	GG	GG	GG	GG	GG	TG	GG	GG	GG	GG	TG	GG	GG	TG	GG	TG	GG	GG	GG	GG	GG	TT	TG	TT	GG	TG	GG		TG		GG	GG	TG		GG		GG	TT	GG		GG	GG	TG	GG	GG	TG
BX248860_974	CG	CC	CG	CC	CC	CG	CC	CC	CC	CC	CC	CC	CC	CC	CC	CC	CC	CC	CC	CC	CC	CC	CG	CC	CC	CG	CG	CC	CG	CC	CG	CC	CC	CC	CC	GG	CC		CC	CC	CG	CG	CG	CC	CC	CG	CG	CC	CG
BX249557_1507	CC	CC	CC	CC	CC	AC	AC	CC	AC	CC	AC	CC	CC	CC	CC	AC	CC	AC	CC	AC	CC	CC	AC	CC	CC	CC	CC	AC	CC	CC	CC	CC	CC	AC	CC	CC	CC	AC	CC	CC	AC	CC	CC	CC	CC	AC	AC	CC	CC
BX680071_376	CC	CC	CC	CC	CC	CC	CC	CC	TC	TC	CC	CC	CC	TC	CC	TC	TC	TC	TC	CC	CC	CC	CC	TC	TC	CC	CC	CC	CC	CC	TC	CC	TC	TC	CC	CC	CC	CC	CC	TC	CC	CC	CC	CC	CC	CC	TC	CC	CC
384_CCoAomt1_1161	AG	GG	GG	GG	GG	GG	AG	AG	GG	GG	AG	AG	GG	GG	AG	AG	AG	GG	GG	GG	AG	GG	GG	GG	GG	GG	AA	GG	GG	AG	GG	AG	AG	GG	AA	GG	GG	GG	GG	GG	GG	GG	GG	GG	GG	GG	GG	GG	GG
384_CCoAomt1_873	TC	CC	CC	CC	CC	CC	TC	TC	CC	CC	TC	TC	CC	CC	TC	TC	TC	CC	CC	CC	TC	CC	CC	CC	CC	CC	TT	CC	CC	TC	CC	TC	TC	CC	TT	CC	CC	CC	CC	CC	CC	CC	CC	CC	CC	CC	CC	CC	CC
BX251227_632	TC	TT	TT	TT	TT	TT	TT	TT	TT	TC	TT	TT	TT	TT	TT	TC	TT	TC	TT	TT	TC	TT	TT	CC	TT	TT	TT	TT	TT	TT	TC	TT	TC	TT	TT	TC	TT	TT	TT	TT	TT	TT	TT	TC	TT	TC	TC	TT	TT
BX252221_1003	GG	GG	GG	GG	GG	AG	AG	AG	GG	AG	GG	GG	AG	AA	GG	AG	GG	AG	AG	GG	GG	GG	GG	GG	AG	GG	GG	GG	AG	GG	GG	GG	AG	GG	AG	AG	GG	AG	GG	GG	GG	AG	GG	GG	AA	GG	GG	GG	GG
CT576625_1398	AA	AA	AG	AA	AA	AG	AG	AA	AA	AA	AA	AA	AG	AA	AA	AA	AA	AA	AA	AA	AG	AG	AA	AG	AA	AA	AA	AA	AG	AG	AA	AG	AA	AA	AA	AA	AG	AG	AA	AG	AA	AA	AA	AA	AA	AA	AA	AA	AA
CT583549_458	CC	CC	TC	CC	CC	CC	CC	TC	TC	CC	CC	TC	CC	TC	CC	CC	CC	CC	CC	TC	CC	TC	CC	CC	CC	CC	CC	CC	CC	TC	TT	CC	TC	TC	CC	TC	CC	CC	CC	CC	CC	CC	CC	TC	CC	CC	TC	CC	CC
F51TW9001A2MHM_454	GG	GG	CG	GG	GG	GG	CG	CG	GG	GG	GG	CC	CG	GG	CG	GG	CG	CG	GG	GG	GG	GG	GG	CG	GG	GG	GG	CG	GG	GG	CG	CG	GG	GG	GG	GG	GG	GG	GG	GG	GG	CG	GG	GG	GG	GG	GG	GG	GG
F51TW9001BL29E_208	GG	GG	GG	GG	GG	GG	GG	AG	AA	GG	GG	GG	GG	AG	GG	GG	GG	GG	GG	GG	GG	GG	AG	AG	GG	AG	AA	GG	AG	AG	GG	AG	AG	GG	AG	GG	GG	GG	GG	GG	GG	GG	GG	AG	AG	AG	AG	GG	GG
F51TW9001C77R3_566	GG	GG	AG	GG	GG	AA	GG	GG	GG	GG	GG	GG	GG	GG	AG	GG	GG	GG	GG	GG	GG	GG	AG	GG	GG	AG	GG	AG	GG	GG	GG	GG	GG	AG	AG	AG	GG	GG	AG	GG	GG	GG	GG	AG	AG	GG	GG	GG	GG
F51TW9002G5Y9T_115	TT	TG	TG	TG	TG	TT	TT	TT	TT	TT	TG	TT	TG	TT	TG	TT	TT	TT	TT	TG	GG	TT	TT	TT	GG	TT	TT	TT	TT	TT	TG	TG	TT	TT	TG	TG	TG	TT	TT	TT	TT	TT	TT	TT	TG	TT	TT	TT	GG
F51TW9002G5Y9T_362	CC	TC	TC	TC	TC	CC	CC	CC	CC	CC	TC	CC	TC	CC	TC	CC	CC	CC	CC	TC	TT	CC	CC	CC	TT	CC	CC	CC	CC	CC	TC	TC	CC	CC	TC	TC	TC	CC	CC	CC	CC	CC	CC	CC	TC	CC	CC	CC	TT
F51TW9002JVZ5H_133	GG	GG	AG	GG	AG	AG	AG	AG	AG	GG	GG	GG	GG	GG	GG	AG	GG	AG	AG	GG	AG	GG	GG	GG	GG	GG	GG	GG	GG	AA	GG	AG	GG	GG	AG	AG	AA	GG	GG	GG	AG	AG	AA	AG	GG	GG	GG	AG	GG
F51TW9002JVZ5H_41	CC	CC	TC	CC	TC	TC	TC	TC	TC	CC	CC	CC	CC	CC	CC	TC	CC	TC	TC	CC	TC	CC	CC	CC	CC	CC	CC	CC	CC	TT	CC	TC	CC	CC	TC	TC	TT	CC	CC	CC	TC	TC	TT	TC	CC	CC	CC	TC	CC
FN256662_884	TC	CC	CC	CC	TT	CC	CC	CC	CC	CC	CC	CC	CC	CC	CC	CC	CC	CC	TC	CC	CC	CC	CC	TC	CC	CC	TC	CC	TC	CC	CC	CC	TC	TC	CC	CC	CC	CC	TC	TC	CC	TC	TC	CC	CC	TC	CC	CC	CC
F51TW9002FPB9R_346	GG	GG	TG	GG	TG	GG	GG	GG	TG	GG	TG		TG	TG	GG	TG	TG	TG	TG	GG	TG	GG	GG	TG	GG	GG	TT	TG	TG	GG	GG	GG	GG	GG	TT	GG	TG	TG	GG	TG	GG	GG	GG	GG	GG	TG	GG	GG	GG
BX680398_1394	GG	GG	GG	TG	GG	GG	GG	GG	GG	TG	GG	GG	TG	GG	GG	TG	TG	GG	GG	GG	GG	TG	TG	GG	TT	GG	TG	GG	GG	GG	TG	GG	TG	GG	GG	TG	GG	TG	GG	GG	GG	GG	TT	TG	GG	TG	TG	GG	GG
F51TW9001A12VO_1967	CC	CC	CC	TC	CC	CC	CC	CC	CC	CC	CC	TT	TC	CC	CC	CC	CC	TC	TC	TC	CC	TC	CC	CC	TC	TC	TC	CC	CC	TC	TC	CC	CC	CC	CC	CC	TC	CC	CC	CC	CC	CC	TC	CC	CC	TT	CC	CC	CC
AL751268_576	AA	AG	AG	GG	AA	AA	AA	AG	AA	AG	AA	AG	AA	AA	AA	AA	AA	AA	AA	AA	AG	AA	AA	AG	AA	AA	AA	AA	AA	AA	AA	AA	AA	AG	AA	AG	AA	AA	AA	AG	GG	AA	AG	AA	AA	AG	AA	AA	AA
BX250571_178	AG	GG	GG	GG	GG	AG	GG	GG	GG	GG	GG	GG	GG	GG	GG	GG	GG	GG	GG	AG	GG	GG	AG	GG	AG	GG	GG	GG	AG	GG	AG	AG	GG	GG	GG	AG	GG	GG	GG	GG	AG	GG	GG	AG	GG	GG	GG	GG	GG
BX250571_219	GC	CC	CC	CC	CC	GC	CC	CC	CC	CC	CC	CC	CC	CC	CC	CC	CC	CC	CC	GC	CC	CC	GC	CC	GC	CC	CC	CC	GC	CC	GC	GC	CC	CC	CC	GC	CC	CC	CC	CC	GC	CC	CC	GC	CC	CC	CC	CC	CC
BX250571_345	AG	GG	GG	GG	GG	AG	GG	GG	GG	GG	GG	GG	GG	GG	GG	GG	GG	GG	GG	AG	GG	GG	AG	GG	AG	GG	GG	GG	AG	GG	AG	AG	GG	GG	GG	AG	GG	GG	GG	GG	AG	GG	GG	AG	GG	GG	GG	GG	GG
BX253126_1216	CC	CC	CC	CC	AC	AC	AC	AC	AC	AC	AC	AC	CC	CC	AC	CC	AC	CC	CC	CC	AC	CC	CC	AC	AA	AC	AC	CC	CC	CC	CC	CC	CC	AC	AC	CC	CC	AC	CC	CC	CC	CC	CC	CC	CC	CC	CC	CC	CC
BX679786_834	TT	TC	TT	TC	TT	TC	TT	TC	TT	TT	TT	TC	TC	TT	TC	TT	TT	TT	TT	TT	TT	TT	TT	TT	TT	TT	TT	TT	TT	TT	TC	TT	TC	CC	TC	TT	TC	TT	TT	TC	TC	TC	TC	CC	TT	TC	TT	TC	TT
F51TW9001AX4BI_323	GG	AG	GG	GG	GG	AG	GG	GG	GG	GG	AG	GG	GG	AG	GG	AG	GG	AG	GG	GG	GG	GG	AG	GG	GG	GG	GG	GG	GG	GG	GG	GG	AG	AG	AG	AG	AG	GG	GG	AG	GG	AG	GG	GG	AG	GG	AG	GG	AG
F51TW9001AX4BI_432	GG	AG	GG	GG	GG	AG	GG	GG	GG	GG	AG	GG	GG	AG	GG	AG	GG	AG	GG	GG	GG	GG	AG	GG	GG	GG	GG	GG	GG	GG	GG	GG	AG	AG	AG	AG	AG	GG	GG	AG	GG	AG	GG	GG	AG	GG	AG	GG	AG
F51TW9002HR3NX_148	GG	GG	GG	AG	AG	AG	AG	AG	GG	AG	AG	GG	GG	GG	GG	AG	AG	GG	GG	GG	GG	AG	GG	GG	GG	GG	GG	AG	GG	AG	GG	GG	AG	AG	AG	GG	GG	GG	GG	GG	GG	GG	AG	GG	GG	GG	AG	GG	AG
AL750009_553	CC	CC	CC	CC	CC	TC	TC	CC	TC	CC	CC	CC	CC	CC	TC	TC	TC	TC	CC	TC	CC	CC	TC	CC	TC	TC	CC	TC	TC	TC	TC	CC	TC	CC	TT	CC	CC	CC	TC	CC	CC	TT	CC	CC	CC	TC	CC	CC	CC
AL750210_452	AA	AG	AG	AA	AA	AG	AA	AA	AG	AA	AG	AA	AG	AA	AA	AA	AA	AG	AA	AA	AA	AA	AG	AA	AA	AA	AA	AA	AG	AA	AA	AA	AG	AA	AG	AG	AA	AG	AA	AA	AA	AG	AA	AA	AA	AA	AA	AA	AG
AL750940_3272	GG	GG	GG	TG	TG	TT	GG	GG	GG	GG	TG	GG	GG	GG	GG	TG	TG	GG	GG	TG	GG	GG	GG	GG	GG	GG	GG	GG	GG	TG	GG	GG	TT	GG	GG	GG	TG	GG	GG	GG	GG	GG	GG	GG	GG	GG	GG	TG	TG
AL751044_310	TG	GG	GG	GG	TT	TT	GG	GG	GG	GG	GG	GG	GG	GG	GG	TG	GG	GG	GG	TG	GG	GG	GG	GG	GG	GG	GG	GG	GG	TG	GG	GG	TG	GG	GG	GG	TT	GG	GG	TG	GG	GG	TG	TG	TG	TG	GG	GG	GG
BX678011_1158	TA	TT	TA	TT	TA	TA	TT	AA	TA	TA	TT	TT	TT	TT	TT	TA	AA	TA	AA	TT	TT	TT	TA	TT	TT	TT	TT	TA	TA	TT	TT	TT	TT	TT	TA	TA	TT	TT	TT	TA	TT	TT	TA	TT	TT	AA	TT	TT	TT
F51TW9001A39XP_769	TC	TC	CC	TT	TT	TC	TT	TT	TC	TC	TT	TT	TT	TT	TC	TT	TT	TT	TT	TT	TT	TT	TT	TT	TT	TT	TT	TC	TT	TT	TT	TT	TT	TT	TT	TC	TT	TC	TT	TT	TC	TT	TT	TT	TT	TC	TC	TT	TT
F51TW9001AKCDD_611	TT	TT	TT	TT	TT	TT	TT	TT	TT	TA	TT	TT	TT	TT	TA	TA	TA	TT	TT	TT	TT	TA	TA	TT	TT	TT	TT	TA	TA	TT	TA	AA	TA	TT	TT	TA	TA	TT	TT	TA	TA	TT	TA	TT	TT	TA	TT	TT	TA
F51TW9001B540J_109	GG	GG	GC	GC	GG	GC	GG	GG	GG	GC	GG	GC	GC	GG	GG	CC	GC	GG	GG	GG	GG	GG	GG	GG	GG	GG	CC	GC	GC	GC	GG	GG	GG	GG	GC	GG	GC	GC	GG	GG	GC	GC	GC	GC	GG	GG	GC	GG	GG
F51TW9002FPGRE_170	TC	TC	CC	TT	TC	TT	TT	TT	TC	TT	TT	TT	TT	TT	TC	TT	TT	TT	TT	TT	TT	TT	TT	TC	TT	TT	TT	TC	TT	TC	TT	TT	TT	TT	TT	TC	TT	TC	TT	TT	TC	TT	TT	TT	TT	TC	TC	TT	TT
F51TW9001C1XJ1_1842	CC	CC	AC	CC	CC	CC	CC	CC	CC	AC	CC	CC	AC	AA	CC	CC	CC	CC		CC	CC	CC	AC	AA	CC	CC	AC	AC	CC	CC	CC	CC	CC	AC	CC	CC	CC	CC	AA	CC	AC	AC	CC	CC	CC	CC	CC	CC	CC
FN696272_518	GG	GG	GG	CG	GG	GG	GG	GG	CG	GG	CG	GG	GG	CG	GG	GG	GG	GG	CG	CG	GG	GG	GG	CG	GG	GG	GG	GG	GG	GG	GG	GG	GG	GG	GG	GG	GG	CG	GG	GG	GG	GG	GG	GG	CG	CG	GG	GG	GG
BX254953_1221	GG	GG	GG	GG	AG	AG	AG	GG	AG	AG	GG	GG	AG	AA	AG	GG	GG	GG	GG	GG	AA	GG	AG	AG	GG	GG	GG	GG	AG	GG	AG	AA	GG	GG	AG	GG	AG	GG	GG	GG	AG	GG	GG	GG	GG	GG	GG	AG	GG
AL750116_62	AG	AA	GG	AA	AA	AA	GG	AA	AG	AA	AA	AA	AA	AG	AG	AG	AG	AG	AG	AG	AA	AA	AG	AA	AA	AA	AA	AA	AA	AA	AA	AA	GG	AA	AA	AA	GG	AA	AG	AA	AA	AA	AA	AA	AG	AA	AG	AA	AG
BX252668_1056	GG	GG	GG	GG	AG	GG	GG	GG	AG	GG	GG	GG	GG	AG	GG	GG	AG	AG	AG	GG	GG	GG	GG	AG	GG	GG	GG	GG	GG	AG	AG	AG	AG	AG	GG	GG	GG	GG	GG	GG	GG	AG	GG	AG	GG	GG	GG	GG	GG
BX252668_1665	CC	CC	CC	CC	TC	CC	CC	CC	TC	CC	CC	CC	CC	TC	CC	CC	TC	TC	TC	CC	CC	CC	CC	TC	CC	CC	CC	CC	CC	TC	TC	TC	TC	TC	CC	CC	CC	CC	CC	CC	CC	TC	CC	TC	CC	CC	CC	CC	CC
BX252668_292	AA	AA	AA	AA	AG	AA	AA	AA	AG	AA	AA	AA	AA	AG	AA	AA	AG	AG	AG	AA	AA	AA	AA	AG	AA	AA	AA	AA	AA	AG	AG	AG	AG	AG	AA	AA	AA	AA	AA	AA	AA	AG	AA	AG	AA	AA	AA	AA	AA
BX252869_606	AG	AA	AG	AA	AG	AG	AA	AA	AA	AA	AG	AG	AG	AG	AA	AA	AA	AG	AA	AA	AA	AA	AA	AG	AA	AA	AA	GG	AA	AA	AG	AA	AA	AG	AG	AA	AA	AA	AA	AA	AG	AG	AA	AA	AG	AG	AA	AG	AA
BX252899_663	CC	CC	CC	CC	CG	CG	CC	CC	CC	CC	CG	CC	CC	CG	CC	CC	CC	CC	CC	CC	CC	CG	CC	CG	CC	CC	CG	CC	CC	CC	CC	CC	CC	CC	CC	CC	CG	CC	CC	CC	CC	CC	CG	CG	CC	CG	CC	CC	CC
BX253242_530	CC	CC	CC	TC	CC	CC	TC	TC	CC	CC	CC	CC	CC	CC	TC	CC	CC	CC	TC	CC	CC	CC	CC	CC	TC	CC	CC	TT	CC	CC	CC	CC	CC	CC	CC	CC	CC	CC	CC	CC	CC	CC	TC	CC	CC	CC	TC	TC	CC
BX253242_877	TT	TT	TT	TA	TT	TT	TA	TA	TT	TT	TT	TT	TT	TT	TA	TT	TT	TT	TA	TT	TT	TT	TT	TT	TA	TT	TT	AA	TT	TT	TT	TT	TT	TT	TT	TT	TT	TT	TT	TT	TT	TT	TA	TT	TT	TT	TA	TA	TT
BX254513_745	TT	TT	TT	TT	AT	AT	AT	AA	AT	AT	AT	AT	AT	TT	AA	TT	AT	TT	TT	TT	AT	TT	TT	AT	AA	AT	AT	TT	TT	TT	TT	TT	TT	AT	AT	TT	TT	AT	TT	TT	TT	TT	AT	TT	TT	TT	TT	TT	TT
BX255297_64	AA	AA	AT	AT	AT	AT	AT	AA	AA	AA	AT	AA	AT	AA	AA	AA	AA	AA	AA	AA	AA	AA	AT	AT	AA	AA	AA	AT	AA	AT	AA	AA	AA	AA	AA	AA	AA	AT	AA	AT	AA	AA	AA	AA	AA	AA	AA	AA	TT
BX675197_272	TC	TT	TT	TT	TT	TT	TC	TT	TC	CC	TT	TT	TT	TT	TC	CC	TT	TC	TC	TT	TT	TC	TT	TT	TT	TT	TT	TT	TT	TT	TT	TT	TT	TT	TT	TC	TT	TC	TT	TT	TT	TT	TT	TT	TC	TC	TT	TT	TT
BX681199_296	CC	AC	CC	CC	AC	CC	CC	CC	CC	CC	CC	CC	AC	CC	CC	AC	AC	CC	AC	CC	CC	AC	AC	AC	CC	CC	AC	CC	CC	AC	CC	CC	AC	CC	CC	AC	CC	CC	CC	CC	AC	CC	CC	CC	CC	CC	CC	CC	CC
BX681199_55	CC	TC	CC	CC	TC	CC	CC	CC	CC	CC	CC	CC	TC	CC	CC	TC	TC	CC	TC	CC	CC	TC	TC	TC	CC	CC	TC	CC	CC	TC	CC	CC	TC	CC	CC	TC	CC	CC	CC	CC	TC	CC	CC	CC	CC	CC	CC	CC	CC
CT574772_715	GG	GG	AG	GG	AG	AG	GG	AG	GG	GG	AG	GG	AG	GG	GG	AG	GG	AA	AA	GG	GG	GG	AG	GG	GG	AG	GG	GG	AG	AG	AG	GG	GG	GG	AG	GG	GG	GG	AG	GG	GG	AG	AG	AG	GG	GG	GG	GG	GG
CT580129_1120	AA	AA	AA	AA	AA	AA	AA	AA	AA	AA	AA	AA	AG	AG	AA	AA	AA	AA	AA	AA	AA	AA	AA	AA	AG	AG	AA	AG	AA	AA	AA	AA	AA	GG	AG	AA	AA	AA	AG	AA	AA	AA	AG	AG	AA	AA	AA	AG	AA
F51TW9001B2JOC_609	TT	TC	TT	TT	TC	TT	TT	TT	TT	TT	TT	TT	TT	TC	TT	TT	TC	TT	TC	TT	TT	TT	TT	TT	TT	TT	TT	TT	TC	TT	TT	TT	TT	TC	TT	TT	TT	TT	TT	TT	TC	TT	TT	CC	TT	TT	TT	TT	TT
F51TW9001C9YVH_898	GG	GG	GG	AG	GG	AA	GG	AG	GG	GG	AG	GG	GG	GG	GG	GG	GG	AG	AG	AG	AG	GG	GG	GG	GG	GG	GG	GG	GG	GG	AA	GG	AG	AG	GG	GG	GG	GG	GG	GG	AG	GG	AG	AG	GG	GG	GG	GG	GG
F51TW9002I3A5U_298	GG	GG	TG	TG	TG	TG	TG	GG	GG	GG	TG	GG	TG	GG	GG	GG	GG	GG	GG	GG	GG	GG	TG	TG	GG	GG	GG	TG	GG	TG	GG	GG	GG	GG	GG	GG	GG	TG	GG	TG	GG	GG	GG	GG	GG	GG	GG	GG	TT
FN695400_1167	GG	GG	GG	GG	GG	GG	AG	GG	GG	AG	GG	AG	GG	GG	GG	AG	GG	GG	AG	GG	AA	GG	GG	AG	GG	GG	GG	GG	GG	AG	GG	GG	GG	GG	GG	GG	GG	GG	GG	GG	AG	AG	GG	AG	GG	GG	GG	GG	AG
FN695503_954	GG	GG	GG	AG	GG	AG	GG	GG	AG	GG	AG	GG	GG	GG	GG	AG	GG	GG	GG	GG	GG	AG	GG	AA	GG	GG	GG	GG	GG	GG	AG	GG	GG	GG	GG	GG	GG	AG	GG	AG	GG	AG	AG	AG	AG	AG	AG	GG	GG
BX682661_1382	GG	GG	GG	GG	GG	GG	AG	AG	AG	GG	GG	GG	GG	AG	GG	AG	GG	AG	AG	GG	AA	AG	GG	GG	AG	AG	GG		GG	GG	GG	AG	AG	AG	GG	GG	GG	AG	GG	GG	GG	GG	AG	GG	AG	GG	GG	GG	GG
BX253116_291	AA	TT	TA	AA	TT	TT	TA	AA	TT	TT	TT	TT	TT	AA	TT	TT	TT	TA	TA	TA	TT	TT	TA	TA	TT	TT	TA	TT	AA	TT	TT	TT	TT	TT	TT	TT	TA	TT	TT	TA	TT	TT	TA	TT	TA	TT	TT	TA	TT
BX255344_1029	CC	AC	AC	AC	CC	AC	AC	CC	CC	CC	CC	CC	AC	CC	CC	CC	AC	AC	CC	CC	CC	CC	CC	AC	CC	AC	AC	CC	CC	CC	AC	CC	CC	CC	CC	CC	CC	AC	AC	CC	AC	CC	CC	CC	CC	CC	AC	CC	CC
BX678466_92	GG	GG	TG	GG	GG	GG	TG	GG	TG	GG	GG	GG	GG	GG	GG	GG	TG	GG	TG	GG	TG	TG	GG	GG	GG	TG	GG	GG	GG	GG	GG	TG	GG	GG	GG	TG	GG	GG	GG	GG	TG	GG	GG	TT	GG	GG	GG	GG	TG
CT574902_1136	CC	TC	CC	CC	TC	CC	CC	CC	TC	TC	CC	TC	TC	CC	TC	CC	CC	CC	TC	CC	TC	CC	CC	CC	CC	CC	CC	CC	CC	CC	CC	CC	CC	CC	CC	CC	TC	TC	CC	CC	TC	TC	CC	CC	CC	TC	TC	CC	TC
CT574929_1239	CC	TT	CC	CC	CC	CC	CC	CC	CC	CC	CC	TC	TC	CC	TC	CC	CC	CC	TC	TC	TC	CC	CC	CC	TC	CC	CC	CC	CC	TC	CC	TC	TC	CC	CC	TC	TT	CC	CC	CC	CC	TC	TC	CC	CC	TC	TC	CC	CC
CT575881_1435	GG	GG	GG	GG	GG	GG	GG	GG	GG	TG	TT	GG	GG	GG	GG	GG	GG	TG	GG	TG	TG	GG	GG	GG	GG	TT	TG	TG	TG	GG	GG	GG	GG	TG	TG	GG	TG	TG	GG	TG	TG	GG	GG	GG	TG	GG	TG	GG	GG
CT580184_1186	GG	GG	GG	GG	TG	TT	GG	GG	GG	TG	GG	TG	GG	TG	GG	TG	TG	TG	GG	TG	GG	TT	GG	TG	GG	TG	GG	GG	GG	TG	GG	GG	GG	GG	GG	TG	GG	GG	GG	TG	TG	GG	GG	TG	GG	GG	GG	TG	GG
CT582267_164	AA	AA	AA	AC	AA	AC	AC	AA	AC	AA	AA	AA	AC	CC	AA	AA	AA	AC	CC	AA	AA	AA	AA	AC	AC	AA	AA	AA	AA	AC	AA	AA	AA	AA	AA	AA	AA	AA	AA	AC	AA	AA	AA	AC	AC	AA	AA	AC	AA
F51TW9001A99WW_241	AA	AC	AA	AA	AA	AA	AA	AA	AC	AA	AA	AA	AA	AA	AA	AC	AC	AC	AA	AC	AA	AC	AA	AA	AA	AA	AA	AA	AA	AA	CC	AA	AA	AA	AC	CC	AA	AC	AA	AA	AA	AA	AC	AA	AC	AC	AC	AA	AA
F51TW9001AOSW6_475	GG	GG	GG	GG	GG	GG	GG	GG	AG	GG	GG	GG	AG	GG	GG	GG	GG	AA	GG	GG	AG	GG	AG	GG	GG	GG	GG	GG	GG	GG	AG	AG	AG	AG	GG	GG	GG	AG	GG	AG	GG	GG	GG	GG	GG	AG	AG	GG	GG
F51TW9001C63F9_454	CC	CC	CC	AC	AC	CC	CC	CC	AC	CC	AA	CC	AC	CC	CC	CC	AC	CC	AC	CC	CC	CC	CC	AC	CC	CC	CC	CC	AC	AC	AC	CC	CC	AC	CC	AA	CC	CC	CC	AA	CC	CC	CC	CC	CC	CC	CC	CC	AC
F51TW9001C63F9_589	AA	AA	AA	AG	AG	AA	AA	AA	AG	AA	GG	AA	AG	AA	AA	AA	AG	AA	AG	AA	AA	AA	AA	AG	AA	AA	AA	AA	AG	AG	AG	AA	AA	AG	AA	GG	AA	AA	AA	GG	AA	AA	AA	AA	AA	AA	AA	AA	AG
F51TW9002GWTHK_1108	TA	AA	AA	AA	TA	AA	AA	AA	AA	TA	AA	TA	AA	AA	TA	AA	TA	AA	TA	AA	TA	TA	TA	AA	AA	AA	TA	AA	TA	TA	TA	TA	AA	AA	TA	TA	AA	AA	AA	AA	TA	AA	TA	AA	AA	AA	TA	AA	AA
F585NNT02JXS7S_288	GG	TG	TG	TG	GG	TG	TG	TT	GG	TT	GG	TT	GG	TG	GG	GG	TG	GG	GG	GG	GG	GG	TT	GG	GG	GG	GG	TG	GG	GG	GG	TG	GG	GG	GG	GG	GG	GG	TG	GG	GG	GG	TG	TG	GG	GG	GG	GG	GG
F51TW9001B3UPH_859	AA	AA	AA	AA	AA	AA	AA	AA	AG	AA	AA	AA	AG	AA	AA	AA	AA	GG	AA	AA	AG	AA	AG	AA	AA	AA	AA	AA	AA	AA	AG	AG	AG	AG	AA	AA	AA	AG	AA	AG	AA	AA	AA	AA	AA	AG	AG	AA	AA
BX679597_54	TG	TG	GG	GG	TT	TG	GG	TG	TG	GG	GG	GG	TG	TG	TT	GG	TG	GG	GG	GG	GG	GG	TG	GG	TG	GG	GG	GG	GG	GG	GG	GG	GG	GG	GG	GG	GG	GG	GG	GG	GG		TG	TG	GG	TG	TG	TG	GG
BX249539_2285	TC	TC	TT	TT	TT	TT	TT	TT	TT	TC	TT	TC	TC	TT	TT	TC	TT	TT	TT	TT	TC	TT	TT	TT	TT	TT	TT	TT	TT	TT	TC	TC	TC	TT	TC	TT	TC	TT	TT	TC	TC	TC	TT	TC	TC	TT	TC	TT	TT
AJ309098_284	AG	AG	AA	AA	GG	AG	AA	AG	AG	AA	AA	AA	AG	AG	GG	AA	AG	AA	AA	AA	AA	AA	AG	AA	AG	AA	AA	AA	AA	AA	AA	AA	AA	AA	AA	AA	AA	AA	AA	AA	AA	AA	AG	AG	AA	AG	AG	AG	AA
AJ309098_547	AG	AG	GG	GG	AA	AG	GG	AG	AG	GG	GG	GG	AG	AG	AA	GG	AG	GG	GG	GG	GG	GG	AG	GG	AG	GG	GG	GG	GG	GG	GG	GG	GG	GG	GG	GG	GG	GG	GG	GG	GG	GG	AG	AG	GG	AG	AG	AG	GG
AJ309098_688	TC	TC	CC	CC	TT	TC	CC	TC	TC	CC	CC	CC	TC	TC	TT	CC	TC	CC	CC	CC	CC	CC	TC	CC	TC	CC	CC	CC	CC	CC	CC	CC	CC	CC	CC	CC	CC	CC	CC	CC	CC	CC	TC	TC	CC	TC	TC	TC	CC
AL750657_220	AA	AA	AG	AG	AA	AG	AA	AA	AA	AG	AG	AA	AA	AG	AG	AG	AG	AA	AA	AA	AA	AA	AA	AA	AA	AA	AG	AG	AG	AA	AA	AA	AA	AA	AA	AG	AG	AA	AG	AA	AG	AA	AG	AG	AA	AA	AA	AA	AA
BX251981_465	CC	TC	TT	CC	TC	CC	CC	TC	CC	TC	CC	CC	TC	TC	CC	TC	CC	CC	CC	CC	TC	CC	CC	CC	CC	CC	TC	TT	CC	CC	CC	TC	CC	CC	TC	TC	CC	CC	TC	TC	CC	TC	TC	CC	CC	TC	CC	CC	TC
BX252190_1099	AT	AA	AT	AA	AT	AA	AT	AT	AT	TT	AT	AA	AA	AA	AT	AT	TT	AA	AT	AA	AA	AT	AA	AA	AA	AT	AT	AA	AT	AT	AA	AT	AT	AA	AT	AT	AA	AT	AT	AT	AA	AT	AT	AA	AA	AA	AA	AA	AA
BX677508_1299	TG	GG	TG	GG	GG	GG	GG	TG	TG	TG	TG	GG	GG	GG	GG	GG	GG	TG	TT	TT	GG	GG	GG	TG	GG	GG	GG	GG	GG	TG	GG	GG	GG	GG	GG	TG	TG	TG	TG	GG	GG	GG	TG	TT	GG	GG	TG	GG	TG
BX677508_846	AG	GG	AG	GG	GG	GG	GG	AG	AG	AG	AG	GG	GG	GG	GG	GG	GG	AG	AA	AA	GG	GG	GG	AG	GG	GG	GG	GG	GG	AG	GG	GG	GG	GG	GG	AG	AG	AG	AG	GG	GG	GG	AG	AA	GG	GG	AG	GG	AG
CR393803_1085	TT	TT	TT	TT	TT	TC	TT	TT	TC	TC	TT	TT	TT	TC	TT	TC	TT	TT	TT	TT	TT	TC	TT	TC	TC	TT	TT	TT	TT	TC	TT	TC	TT	TT	TC	TT	TT	TT	TT	TC	TT	CC	TT	TC	TT	TC	TC	TT	TT
CT576943_714	AC	CC	AC	CC	CC	CC	AC	AC	CC	CC	AC	AC	AC	CC	AC	CC	CC	AC	CC	CC	CC	CC	CC	CC	AC	CC	CC	CC	CC	AC	CC	CC	CC	CC	CC	CC	CC	CC	AC	CC	CC	CC	AC	AC	AC	AC	CC	AC	CC
CT582621_145	TA	AA	AA	AA	AA	TA	AA	AA	AA	AA	AA	AA	AA	AA	AA	AA	AA	AA	AA	AA	AA	TA	TA	AA	TT	AA	AA	AA	AA	AA	AA	AA	TA	AA	AA	AA	AA	TA	AA	AA	AA	AA	AA	AA	AA	AA	TA	AA	AA
F51TW9001AZ88X_1880	TC	CC	TC	TC	TC	CC	TC	CC	CC	CC	CC	CC	CC	TC	TC	CC	CC	TC	TC	CC	CC	CC	CC	CC	CC	CC	CC	TC	CC	CC	CC	TC	CC	TC	TC	CC	CC	TC	TC	CC	CC	TC	TC	CC	TC	CC	CC	CC	CC
F51TW9001CH564_1354	TC	CC	TT	TT	TC	TT	TC	TT	TT	TC	TT	TT	TT	TT	TT	TT	TT	TT	TT	TT	TC	TT	TT	TT	TT	TC	TT	TC	TT	TT	TT	TT	TT	TT	TT	TT	TT	TC	TC	TT	TC	TC	TC	TT	TC	CC	TT	TT	TT
F51TW9001CH564_1897	AC	AA	CC	CC	AC	CC	AC	CC	CC	AC	CC	CC	CC	CC	CC	CC	CC	CC	CC	CC	AC	CC	CC	CC	CC	AC	CC	AC	CC	CC	CC	CC	CC	CC	CC	CC	AC	AC	AC	AC	CC	AC	AC	CC	CC	AA	CC	CC	CC
F585NNT02I6SXF_106	GG	GG	GG	GG	AG	GG	AG	GG	GG	GG	AG	AG	GG	GG	AG	GG	AG	AG	GG	GG	AG	GG	GG	GG	GG	GG	GG	AA	GG	GG	GG	AG	GG	GG	GG	AG	GG	GG	GG	AG	GG	AG	GG	GG	GG	AG	AG	GG	GG
F585NNT02I6SXF_176	AA	AA	AA	AA	GA	AA	GA	AA	AA	AA	GA	GA	AA	AA	GA	AA	GA	GA	AA	AA	GA	AA	AA	AA	AA	AA	AA	GG	AA	AA	AA	GA	AA	AA	AA	GA	AA	AA	AA	GA	AA	GA	AA	AA	AA	GA	GA	AA	AA
FN693536_551	GG	GG	TG	GG	GG	GG	TG	GG	GG	GG	TG	GG	GG	GG	GG	GG	GG	GG	GG	TT	GG	TG	GG	GG	GG	GG	GG	GG	TG	TG	GG	TG	GG	GG	GG	GG	GG	GG	GG	TG	GG	GG	TG	GG	GG	GG	TG	GG	GG
FN694648_730	GG	GC	GG	GG	GG	GG	GG	GG	GG	GG	GG	GG	GG	GC	GG	GG	GG	GC	GC	GG	GG	GG	GG	GG	GG	GG	GG	GG	GG	GC	GC	CC	GG	GG	GC	GC	GG	GG	GG	GG	GC	GG	GG	GG	GC	GC	CC	GG	GG
AL751146_2061	AA	AG	AA	AA	AA	AA	AA	AA	AA	AG	AA	AA	AG	AA	AA	AG	AA	AA	AA	AA	AA	AG	AG	AG	AA	AA	AG	AA	AG	AA	AA	AA	AG	AA	AG	AA	AA	AA	AA	AA	AA	AG	AA	AA	AA	AA	AA	AA	AG
BX249539_1987	AG	AG	AA	AA	AA	AA	AA	AA	AA	AG	AA	AG	AG	AA	AA	AG	AA	AA	AA	AA	AG	AA	AA	AA	AA	AA	AA	AA	AA	AA	AG	AG	AG	AA	AG	AA	AG	AA	AA	AG	AG	AG	AA	AG	AG	AA	AG	AA	AA
F51TW9001BIO8Q_905	CC	AA	AC	AA	AA	AA	AA	AC	AA	AC	AA	AA	AC	AA	AA	AA	AA	AC	AC	AC	AA	AA	AA	AC	AA	AA	AA	AC	AA	AC	AA	AA	AA	AA	AA	AA	AC	AA	AA	AA	AA	AA	AA	AC	AC	AC	AA	AA	AA
BX253396_978	GG	AG	GG	GG	AG	GG	GG	AG	GG	GG	GG	GG	GG	GG	GG	AG	GG	AG	AG	AG	GG	AG	GG	GG	AG	GG	GG	GG	GG	GG	GG	AG	GG	GG	GG	GG	GG	GG	GG	GG	GG	AG	GG	GG	GG	GG	GG	AG	GG
AL750533_81	TT	TT	TT	TT	TT	TT	TT	TT	TT	TC	TT	TT	TT	TT	TC	TT	TT	TT	TT	TT	TT	TC	TT	TT	CC	CC	TT	TT	TT	TC	TT	TT	TT	TT	CC	TT	TT	TT	TT	TT	TT	TT	TT	TT	TC	TT	TT	TC	TC
BX249475_1660	CC	CC	CC	CC	CC	TC	TC	CC	TC	CC	CC	TC	CC	CC	CC	CC	CC	CC	CC	TT	CC	TC	CC	CC	TC	CC	TC	CC	CC	CC	CC	TC	TC	CC	CC	CC	CC	CC	TC	TC	TC	TT	TT	CC	TC	CC	CC	CC	CC
BX249487_515	TT	TT	TT	TC	TT	TT	TT	TT	TC	TT	TT	TT	TC	TC	TT	TC	TT	TT	TT	TT	TT	TC	TT	TT	TT	TT	TT	TT	TC	TT	TC	TC	TT	TT	TT	TC	TC	TT	TC	TC	TT	TT	TC	TT	TT	TT	TT	TT	TT
BX250236_849	GG	GG	AA	GG	GG	GG	AG	GG	GG	AG	GG	GG	AG	GG	GG	GG	GG	GG	AG	GG	AG	AG	GG	GG	GG	GG	GG	GG	AG	GG	GG	AG	AG	GG	GG	AA	GG	GG	AG	GG	GG	GG	GG	GG	AG	AG	GG	GG	GG
BX252221_182	AA	AT	AA	AA	AA	AT	AT	AT	AT	AT	AA	AA	AT	TT	AA	AT	AA	AT	AT	AA	AA	AA	AA	AA	AT	AA	AA	AA	AT	AA	AA	AA	AT	AA	AT	AT	AA	AT	AA	AA	AA	AT	AA	AA	TT	AA	AA	AA	AA
BX254194_57	CC	CC	CC	CG	CC	CC	CC	CC	CG	CC	CG	CG	CG	CC	CG	CG	CC	CG	CG	CC	CC	CC	CC	CG	CG	CC	CC	CG	CC	CC	CG	CC	CC	CC	CC	CC	GG	CC	CG	GG	CC	CG	CG	CC	CG	CG	CC	CG	CC
BX254970_334	AG	AA	AA	AG	AA	AA	AG	AA	AA	AA	AG	AA	AA	AA	AA	AA	AG	AA	AA	AA	AA	AA	AA	AA	AA	AA	AG	AA	AA	AA	AA	AA	AA	AA	AG	AA	AA	AA	AA	AG	AA	AA	AA	AA	AG	AA	AA	AG	AA
candidate_gene_BX248795_1481	AG	GG	GG	GG	GG	GG	AG	AG	GG	GG	AG	AG	AG	AG	GG	GG	GG	GG	AG	GG	GG	GG	GG	GG	GG	GG	GG	GG	AG	AG	GG	AG	GG	GG	AG	GG	GG	GG	AG	AA	GG	AG	AA	AG	GG	GG	GG	AG	GG
CT575690_132	AA	AA	AT	AT	AT	AA	TT	AA	AT	AA	AA	AA	AA	AA	TT	AA	AA	AA	AA	AT	AT	AA	AA	AA	AA	AA	AT	AT	AT	AT	AA	TT	AA	AA	AA	TT	AA	AT	AT	AA	AA	AA	AA	AA	AA	AT	AA	AT	AA
CT576288_194	CC	TC	CC	TC	CC	TC	CC	TC	TC	CC	TC	CC	TC	CC	TC	CC	CC	CC	TC	TC	CC	CC	CC	CC	CC	CC	TC	TC	CC	CC	CC	CC	CC	CC	CC	TT	CC	CC	CC	TC	TC	TC	CC	TC	TC	CC	TC	CC	CC
CT577982_752	CC	AC	CC	AC	CC	AC	AC	AC	AC	AC	AC	AC	CC	CC	CC	AC	CC	CC	AC	AC	CC	CC	CC	CC	AC	CC	AC	CC	CC	CC	AC	CC	AC	CC	CC	CC	AC	CC	AC	AC	CC	AC	CC	AC	CC	CC	CC	CC	CC
CT580838_1007	CC	AC	CC	CC	CC	CC	CC	AC	AC	CC	CC	CC	CC	AA	CC	CC	AA	CC	AC	AC	CC	AC	AC	CC	CC	CC	CC	AC	CC	AC	CC	CC	CC	AC	AC	CC	AA	CC	AC	CC	CC	CC	CC	AC	CC	CC	AC	AC	CC
CT582657_145	GG	GG	AG	GG	GG	AG	GG	GG	GG	GG	GG	AG	AG	GG	GG	GG	GG	GG	AG	AG	AG	GG	GG	GG	AG	GG	GG	GG	GG	GG	GG	GG	AG	GG	GG	AA	GG	GG	GG	AG	GG	AG	GG	GG	GG	AG	AG	GG	AA
F51TW9001APF65_1819	AA	AC	AC	AA	AA	AA	AA	AA	AC	AA	AA	AA	AC	AA	AA	AA	AA	AA	AA	AA	AA	AA	AC	AA	AA	AA	AA	AA	AA	CC	AC	AA	AA	AA	AA	AA	AA	AA	AA	CC	AC	AA	CC	AC	AC	AA	AA	AA	AC
F51TW9001CHEL9_1258	CC	CC	CC	CC	CC	CC	CC	CC	TC	CC	TC	CC	CC	CC	TC	CC	CC	CC	CC	CC	CC	CC	CC	CC	CC	CC	CC	CC	CC	CC	CC	TC	TC	CC	CC	CC	CC	TC	CC	CC	CC	CC	CC	TC	CC	CC	CC	CC	CC
F585NNT02I9XWO_1385	AG	AA	AG	AG	AA	AA	AA	AA	AA	AG	AA	AA	AA	AG	AG	AA	AA	AA	AA	AG	GG	AA	AA	AA	GG	AA	GG	AG	AA	AA	AA	AG	AA	AA	AA	AA	AA	AG	AA	AG	AG	AA	AG	AG	AA	AA	AA	AG	AG
CT582703_715	GG	AG	GG	AG	GG	AG	GG	AG	GG	GG	GG	AG	AG	GG	GG	GG	GG	GG	GG	GG	AG	AG	GG	GG	AG	AG	GG	GG	GG	GG	AG	GG	AG	AG	GG	AG	GG	GG	AG	AG	GG	GG	GG	GG	GG	GG	AG	GG	AG
F51TW9001A7J0O_234	CC	CC	CC	TC	CC	CC	CC	CC	CC	CC	CC	TC	CC	CC	TC	CC	TC	CC	CC	TC	CC	CC	CC	TC	TC	TC	TC	CC	TC	CC	CC	CC	TC	CC	CC	CC	CC	TC	CC	CC	CC	CC	TC	CC	CC	CC	CC	CC	CC
F51TW9002F9YKZ_869	TA	TA	TA	TT	AA	TA	TA	TT	TA	TA	TT	TT	TA	TA	TT	TA	TT	TT	TT	TT	TA	TT	TT	TT	TA	TT	TT	TT	TT	TT	TA	TT	TA	TT	TT	TT	TT	TA	AA	TT	TT	TA	TT	TT	TT	TT	TA	TT	TT
BX254194_498	CC	CC	CC	TC	CC	CC	CC	CC	TC	CC	TC	TC	TC	CC	TC	TC	CC	TC	TC	CC	CC	CC	CC	TC	TC	CC	CC	TC	CC	CC	TC	CC	CC	CC	CC	CC	TT	CC	TC	TT		TC	TC	CC	TC	TC	CC	TC	CC
CT577310_755	AG	AG	GG	AG	AG	AA	GG	GG	GG	AG	AG	GG	GG	GG	GG	GG	GG	GG	AG	AA	AG	GG	GG	GG	AA	AG	GG	GG	AG	GG	GG	GG	GG	AA	AG	GG	AG	AA	AG	GG	AG	GG	GG	GG	GG	AG	GG	GG	AA
384_Dhn2_264	GG	AG	GG	AG	AG	AG	AG	GG	AG	GG	AA	GG	GG	AA	GG	GG	GG	GG	AG	GG	AG	AA	AG	GG	GG	GG	AG	GG	AG	AG	AG	GG	GG	GG	GG	AG	GG	GG	AG	GG	GG	GG	GG	AG	GG	GG	GG	GG	GG
AL750250_544	TC	CC	CC	CC	TC	CC	TT	CC	CC	TC	TC	CC	CC	CC	TC	TC	TC	CC	CC	CC	TC	TC	CC	CC	TC	CC	TC	CC	CC	CC	TC	TC	CC	CC	TC	TC	TC	CC	TC	CC	CC	TT	TC	CC	TC	CC	TC	TC	CC
AL750341_2126	AA	AG	AG	AG	AG	AA	AG	AA	AG	AA	AG	AG	AA	AA	AA	AG	AG	AA	AA	AA	AG	AA	AA	AA	AA	AA	AA	AG	AG	AG	AA	AG	AA	AG	AA	AA	AA	AA	AG	AA	AA	AA	AG	AA	AA	AA	AA	AA	AG
AL751077_1507	TT	TT	TT	TT	CC	TC	TT	TT	CC	TT	TC	TT	TC	TT	TT	TT	TT	TT	TC	CC	TT	TC	TT	TC	TT	TC	TC	TT	TC	TT	TT	TC	TT	TT	TC	TC	TT	TC	TC	TT	TT	TT	TT	TT	TT	TT	TT	TT	TC
BX248967_202	GC	CC	GC	GC	GC	CC	GC	GC	CC	CC	CC	GC	GC	GC	CC	CC	CC	CC	GC	CC	CC	CC	GC	CC	GG	CC	CC	CC	CC	GC	GC	GC	CC	CC	CC	GC	GC	CC	CC	CC	CC	GC	CC	GG	CC	CC	GC	GC	GG
BX248967_309	TC	CC	TC	TC	TC	CC	TC	TC	CC	CC	CC	TC	TC	TC	CC	CC	CC	CC	TC	CC	CC	CC	TC	CC	TT	CC	CC	CC	CC	TC	TC	TC	CC	CC	CC	TC	TC	CC	CC	CC	CC	TC	CC	TT	CC	CC	TC	TC	TT
BX249598_152	CC	CC	TC	CC	CC	TC	CC	CC	CC	TC	CC	CC	CC	TC	CC	CC	TT	CC	CC	CC	CC	CC	TC	CC	TT	TC	CC	CC	CC	CC	TC	CC	TC	CC	TC	CC	CC	CC	CC	TC	CC	CC	CC	TC	CC	CC	TC	CC	CC
BX252342_284	AA	AG	AA	AA	AG	AA	AG	AG	AA	AG	AA	AG	AA	AG	AG	GG	AA	AA	AA	AA	AG	AA	AA	AA	AG	AA	AG	AG	AG	AA	AA	AA	AA	AA	AA	AA	AA	AA	AG	AA	GG	AG	GG	AA	AA	AG	AA	AG	AA
BX252342_44	GG	CG	GG	GG	CG	GG	CG	CG	GG	CG	GG	CG	GG	CG	CG	CC	GG	GG	GG	GG	CG	GG	GG	GG	CG	GG	CG	CG	CG	GG	GG	GG	GG	GG	GG	GG	GG	GG	CG	GG	CC	CG	CC	GG	GG	CG	GG	CG	GG
BX252342_456	GG	AG	GG	GG	AG	GG	AG	AG	GG	AG	GG	AG	GG	AG	AG	AA	GG	GG	GG	GG	AG	GG	GG	GG	AG	GG	AG	AG	AG	GG	GG	GG	GG	GG	GG	GG	GG	GG	AG	GG	AA	AG	AA	GG	GG	AG	GG	AG	GG
BX252342_548	CC	TC	CC	CC	TC	CC	TC	TC	CC	TC	CC	TC	CC	TC	TC	TT	CC	CC	CC	CC	TC	CC	CC	CC	TC	CC	TC	TC	TC	CC	CC	CC	CC	CC	CC	CC	CC	CC	TC	CC	TT	TC	TT	CC	CC	TC	CC	TC	CC
BX252342_571	AA	AG	AA	AA	AG	AA	AG	AG	AA	AG	AA	AG	AA	AG	AG	GG	AA	AA	AA	AA	AG	AA	AA	AA	AG	AA	AG	AG	AG	AA	AA	AA	AA	AA	AA	AA	AA	AA	AG	AA	GG	AG	GG	AA	AA	AG	AA	AG	AA
BX252342_667	AA	AG	AA	AA	AG	AA	AG	AG	AA	AG	AA	AG	AA	AG	AG	GG	AA	AA	AA	AA	AG	AA	AA	AA	AG	AA	AG	AG	AG	AA	AA	AA	AA	AA	AA	AA	AA	AA	AG	AA	GG	AG	GG	AA	AA	AG	AA	AG	AA
BX253116_602	AA	AG	AA	AA	AA	AA	AG	AA	AG	AG	AA	AA	AA	AA	AA	AG	AA	AA	AA	AA	AA	AA	AA	AA	AG	GG	AA	AG	AA	AA	AA	AG	AA	AG	AA	AA	AG	AG	AG	AA	AG	GG	AA	AA	AA	AA	AG	AA	AA
BX253774_816	AG	AG	AA	AA	AA	AA	AG	AA	AA	AG	AA	AA	AA	AA	AG	AG	AA	AG	AG	AG	GG	GG	AG	AA	AG	AA	AA	AG	AG	AA	AA	AG	AG	AA	AA	AA	AA	AA	AA	AA	AA	AA	AA	AA	AA	GG	AG	AA	AA
BX254194_1519	AA	AA	AA	AC	AA	AA	AA	AA	AC	AA	AC	AC	AC	AA	AC	AC	AA	AC	AC	AA	AA	AA	AA	AC	AC	AA	AA	AC	AA	AA	AC	AA	AA	AA	AA	AA	CC	AA	AC	CC	AA	AC	AC	AA	AC	AC	AA	AC	AA
BX254194_1903	GG	GG	GG	CG	GG	GG	GG	GG	CG	GG	CG	CG	CG	GG	CG	CG	GG	CG	CG	GG	GG	GG	GG	CG	CG	GG	GG	CG	GG	GG	CG	GG	GG	GG	GG	GG	CC	GG	CG	CC	GG	CG	CG	GG	CG	CG	GG	CG	GG
BX254194_1924	AA	AA	AA	AG	AA	AA	AA	AA	AG	AA	AG	AG	AG	AA	AG	AG	AA	AG	AG	AA	AA	AA	AA	AG	AG	AA	AA	AG	AA	AA	AG	AA	AA	AA	AA	AA	GG	AA	AG	GG	AA	AG	AG	AA	AG	AG	AA	AG	AA
BX254194_72	GG	GG	GG	CG	GG	GG	GG	GG	CG	GG	CG	CG	CG	GG	CG	CG	GG	CG	CG	GG	GG	GG	GG	CG	CG	GG	GG	CG	GG	GG	CG	GG	GG	GG	GG	GG	CC	GG	CG	CC	GG	CG	CG	GG	CG	CG	GG	CG	GG
BX254396_1696	CG	CG	CG	GG	GG	CG	GG	GG	GG	GG	GG	CG	GG	CG	CG	CG	GG	GG	GG	CG	GG	GG	CG	CG	CG	GG	GG	GG	GG	GG	GG	GG	GG	GG	GG	CG	GG	GG	CG	GG	CG	GG	CG	CG	CG	GG	GG	GG	CG
BX682051_287	TT	TT	TT	TG	TT	TT	TG	TT	TT	TT	TG	TT	TT	TT	TG	TG	TG	TT	GG	TG	TT	TG	TT	GG	TT	TT	TG	TT	TT	TG	TT	TT	TT	TT	TT	TT	TT	TT	TG	TT	TG	TT	TT	TT	TT	TT	TT	TT	TG
CT576326_625	GG	GA	AA	GG	GG	GG	GA	GG	GG	GG	GG	GG	GG	GA	GA	GG	GG	GG	GG	GG	GG	GG	GG	GA	GG	GA	GG	GA	GG	GA	GA	GA	GG	GG	GG	GA	GG	GA	GG	GG	GA	GG	GG	GG	GA	GA	GG	GA	GG
F51TW9001ATN8C_1029	CG	GG	CC	CC	CC	CC	CG	CC	CC	CC	CC	CC	CC	CG	CC	CG	CC	CG	CC	CC	CC	CG	CC	CC	CC	CC	CG	CC	CC	CC	CC	GG	CC	CG	CG	CG	CG	CG	CC	CG	CG	CC	CC	CC	CC	CC	CG	CG	CC
F51TW9001AVCRP_1295	GG	TT	TG	TG	GG	GG	TG	TG	GG	GG	GG	GG	TG	GG	TG	GG	TG	GG	GG	GG	GG	TT	TG	TG	GG	TG	TG	TG	TG	GG	GG	GG	GG	TG	TG	GG	GG	GG	GG	TT	GG	GG	GG	GG	GG	TG	GG	GG	GG
F51TW9001BIE15_92	AA	AA	AG	AA	AG	AG	AA	AG	AG	AG	GG	AA	AG	AG	AA	GG	AA	AG	AA	GG	AA	AA	AA	AG	AG	AA	AG	AA	AA	AG	AG	AA	AA	AG	AA	AA	AA	AA	AA	AA	AG	AA	AG	AG	AA	AG	AA	AG	AA
F51TW9001C4RLQ_506	TC	CC	TT	TT	TT	TT	TT	TT	TT	TT	TC	TT	TT	TT	TT	TT	TT	TT	TT	TC	TT	TC	TC	TT	TT	TT	TT	TT	TT	TT	TT	TT	TC	TT	TT	TC	TT	TT	TT	TT	TT	TT	TT	TT	TT	TT	TC	TT	TT
F51TW9001CSAP6_1094	AG	GG	AG	AA	GG	GG	GG	GG	AG	AG	GG	AG	AG	AG	AG	GG	GG	AG	GG	GG	GG	AG	GG	GG	GG	AG	GG	AG	GG	GG	GG	AG	GG	GG	GG	GG	GG	AA	GG	GG	GG	GG	GG	GG	GG	AG	GG	GG	GG
F51TW9001DNIMB_590	AA	AA	AA	AA	AA	AA	AA	TA	AA	AA	AA	AA	AA	AA	AA	AA	AA	AA	AA	AA	TA	TA	AA	AA	AA	TT	AA	AA	AA	AA	TA	TA	TT	AA	AA	AA	TA	TA	AA	TA	AA	AA	TA	TA	AA	TA	TA	AA	TA
BX254194_290	CC	CC	CC	TC	CC	CC	CC	CC	TC	CC	TC	TC	TC	CC	TC	TC	CC	TC	TC	CC	CC	CC	CC	TC	TC	CC	CC	TC	CC	CC	TC	CC	CC	CC	CC	CC	TT	CC	TC	TT	CC	TC	TC	CC	TC	TC	CC	TC	CC
BX255014_583	CC	CC	TT	TT	CC	CC	TC	TC	CC	CC	CC	CC	CC	TC	CC	TT	TC	CC	TC	CC	TC	CC	TC	TC	TC	CC	CC	CC	TC	TC	CC	CC	CC	CC	TC	CC	TC	TC	TC	CC	CC	TT	CC	CC	CC	CC	TC	CC	CC
F51TW9001D5P2Y_1441	AG	AG	AA	AA	AG	AA	AA	AG	AG	AA	AA	AA	AG	GG	AA	AA	AA	AA	AA	AA	AA	AA	AA	AG	AA	AG	AA	AA	AA	AA	AA	AA	AA	AA		AG	AG	AG	AA	GG	AA	AA	GG	AG	AG	AA	AA	AA	AA
CT575039_1058	TC	TC	TT	TC	TT	TT	TT	TT	TC	TT	TT	TT		TT	TT	TT	CC	TT	TT	TT	TT	TC	TC	TT	TT	TT	TT	TT	TT	TT	TC	TT	TC	TT	TT	TT	TT	TC	TT	TT	TC	TT	TT	TT	TC	TT	TT	TC	TT
BX253076_1228	GC	GC	GC	GG	GG	GG	GG	CC	GC	GC	GC	GG	GG	GC	GG	GG	GG	GG	GC	GG	GC	GG	GG	GG	GC	GC	GG	GC	GC	GC	GC	GG	GC	GG	GC	GG	GC	GG	GG	GG	GG	GC	GG	GG	GG	GG	GG	GC	GG
BX255207_354	GG	AG	GG	GG	AG	GG	GG	GG	GG	AG	GG	GG	GG	GG	GG	GG	AG	AG	GG	GG	GG	GG	GG	AG	GG	GG	GG	GG	AG	GG	GG	AG	GG	GG	AG	GG	GG	GG	GG	GG	GG	GG	AG	GG	GG	AG	GG	GG	GG
BX680745_214	CC	CC	TC	CC	CC	CC	CC	CC	TC	CC	CC	CC	TC	CC	CC	CC	CC	TC	TC	CC	CC	TC	CC	CC	CC	CC	CC	TC	CC	CC	CC	CC	CC	TT	CC	TT	CC	CC	CC	CC	CC	CC	CC	TC	CC	TC	TC	TC	CC
CR394158_257	AA	AA	AA	TA	TT	AA	TA	AA	AA	AA	AA	TA	TA	AA	TA	AA	TA	TA	TT	AA	AA	TA	AA	AA	TA	TA	AA	AA	AA	AA	AA	TA	AA	AA	TA	TA	AA	AA	AA	TA	TA	TA	AA	AA	TA	AA	AA	AA	AA
CT574929_2660	GG	GG	GG	GG	TG	TT	GG	GG	GG	TG	GG	TG	GG	TG	GG	TG	TG	TG	GG	TG	GG	TT	GG	TG	GG	TG	GG	GG	GG	TG	GG	GG	GG	GG	GG	TG	GG	GG	GG	TG	TG	GG	TG	TG	GG	GG	GG	TG	GG
CT577769_124	AA	AA	AA	AA	AG	AG	AG	AA	AA	AA	AG	AA	AA	AG	AG	AG	AG	AA	AG	AG	AA	AG	AG	AA	AA	AG	AG	AA	AG	AA	AA	AG	AA	AA	AG	AA	AA	AG	AG	AA	AA	AA	AA	AA	AG	AG	AA	AA	AA
CT577769_1344	GG	GG	GG	GG	AG	AG	AG	GG	GG	GG	AG	GG	GG	AG	AG	AG	AG	GG	AG	AG	GG	AG	AG	GG	GG	AG	AG	GG	AG	GG	GG	AG	GG	GG	AG	GG	GG	AG	AG	GG	GG	GG	GG	GG	AG	AG	GG	GG	GG
CT577769_1395	GG	GG	GG	GG	AG	AG	AG	GG	GG	GG	AG	GG	GG	AG	AG	AG	AG	GG	AG	AG	GG	AG	AG	GG	GG	AG	AG	GG	AG	GG	GG	AG	GG	GG	AG	GG	GG	AG	AG	GG	GG	GG	GG	GG	AG	AG	GG	GG	GG
F51TW9001CFMF0_305	TT	TT	TT	TG	TG	TT	TT	TG	TT	TG	TT	TG	TT	TT	TG	TG	TG	TG	TT	TT	TT	TG	TT	TG	TT	TG	TT	TT	TT	TT	TT	TT	TT	TT	TT	TG	GG	TG	TG	TT	TG	TT	TG	TG	TG	TT	TG	TG	TT
F51TW9001CP6QI_406	TT	TA	TA	AA	AA	AA	TA	AA	AA	TA	TT	TT	AA	AA	AA	AA	AA	AA	AA	AA	AA	AA	AA	AA	AA	TA	AA	TA	AA	AA	AA	AA	AA	AA	AA	AA	TA	AA	AA	AA	TA	TA	TA	TT	AA	TA	AA	TA	AA
F51TW9001EAMIA_430	GC	GG	GC	GC	GC	GG	GG	GG	GC	GG	GG	GG	GG	GC	GG	GG	GG	CC	GG	GC	GC	CC	GG	GG	CC	GG	GG	GC	GC	GG	GG	CC	GG	CC	GG	GG	GG	GG	GC	GG	GC	GG	GC	GC	GC	GC	GG	GC	GG
F51TW9002FN4GR_697	AG	AG	AA	AA	AA	AA	AA	AA	AA	AG	AG	AA	GG	AG	AA	AA	AG	AA	AA	AA	AG	AA	AA	AA	AG	AA	AA	AA	AA	AA	AA	AA	AG	AA	AG	AA	AA	AA	AA	AG	AA	AA	AA	AG	GG	AG	AA	AG	AA
384_Myb14_738	GG	GG	AA			GG	AG	AG	GG	GG	GG	GG	AA	AG	GG	GG	AA	AA	AA	AA	AA	AG	AA	AG	GG		GG	GG	AG	AA	GG	GG	GG	GG	GG	GG	GG	GG	GG	GG	AG	AG	AG	AG	GG	GG	GG	GG	AG
CT583593_733	TC	TC	TT	TT	TT	TC	TT	TT	TT	TT	TT		TT	TT	TT	TC	TT	TT	TC	TT	TC	TC	TT	TT	TT	TC	TC	TC	TC	TT	TC	TC	TT	TC	TT	TT	TT	TC	TT	TT	TT	TT	TT	TT	TT	TT	TT	TT	TT
F51TW9001DYLVR_1564	AA	AG	AG	AA	AA	AA	AA	AG	AA	AA	AA	AA	AA		AA	AA	AA	AA	AG	AA	AA	AG	AA	AG	AG	AA	AG	AG	AG	AG	AA	AA	AG	AG	AA	AA	AG	AA	GG	AA	AG	AA	AA	AA	AA	AA		AA	AG
384_CAD_118	AA	CC	CC	CC	AC	CC	CC	CC	CC	CC	AC	CC	CC	CC	CC	AC	CC	CC	CC	CC	CC	AC	CC	AC	CC	AC	CC	AC	AC	CC	CC	CC	AC	AC	CC	CC	AC	CC	CC	CC	CC	CC	CC	AC	CC	AC	CC	AC	AC
BX248867_129	GG	GG	GG	GG	GG	CG	CG	GG	GG	GG	GG	GG	GG	GG	GG	CG	GG	GG	GG	GG	GG	GG	GG	GG	GG	GG	GG	CG	GG	GG	CG	GG	GG	GG	CG	CG	CG	CG	GG	CG	GG	GG	GG	GG	GG	CG	GG	GG	GG
BX248867_146	GG	GG	GG	GG	GG	CG	CG	GG	GG	GG	GG	GG	GG	GG	GG	CG	GG	GG	GG	GG	GG	GG	GG	GG	GG	GG	GG	CG	GG	GG	CG	GG	GG	GG	CG	CG	CG	CG	GG	CG	GG	GG	GG	GG	GG	CG	GG	GG	GG
BX248867_835	AA	AA	AA	AA	AA	AG	AG	AA	AA	AA	AA	AA	AA	AA	AA	AG	AA	AA	AA	AA	AA	AA	AA	AA	AA	AA	AA	AG	AA	AA	AG	AA	AA	AA	AG	AG	AG	AG	AA	AG	AA	AA	AA	AA	AA	AG	AA	AA	AA
BX250094_1197	TT	CC	TC	CC	TC	CC	TT	TC	CC	CC	CC	CC	CC	TC	CC	TT	CC	CC	TC	TC	CC	CC	CC	CC	TC	TC	CC	CC	CC	CC	CC	CC	TC	CC	CC	CC	CC	CC	CC	TC	TC	CC	TC	TC	CC	TT	TC	TC	TC
BX250846_727	GG	AG	AG	AG	AG	GG	GG	GG	GG	GG	GG	AG	GG	GG	GG	AA	GG	AG	GG	GG	GG	AG	AG	GG	GG	GG	GG	GG	GG	AG	GG	AG	GG	GG	AG	GG	GG	AG	AG	AG	GG	GG	GG	AG	AA	GG	GG	AG	AA
BX251376_133	TC	TC	TC	TT	TT	TT	TT	TT	TT	TT	TT	TC	TC	TT	TT	TT	TC	TT	TT	TC	TT	TT	TC	TC	TC	TT	TT	TT	TT	TT	TT	TC	TT	TT	TC	TT	TC	TC	TC	TT	TT	TT	TT	TT	TT	TT	TT	TC	TT
BX251930_1172	TT	TC	TT	TC	TT	TT	TC	TC	TT	TT	TT	TT	TT	TC	TC	TT	TT	TT	TC	TT	TC	TT	TC	TT	TT	TC	TT	TT	TC	TT	TT	TT	TT	TT	TT	CC	TC	TT	TC	TT	TT	TT	TC	TT	TT	TC	TT	TT	TT
BX251930_1223	CC	TC	CC	TC	CC	CC	TC	TC	CC	CC	CC	CC	CC	TC	TC	CC	CC	CC	TC	CC	TC	CC	TC	CC	CC	TC	CC	CC	TC	CC	CC	CC	CC	CC	CC	TT	TC	CC	TC	CC	CC	CC	TC	CC	CC	TC	CC	CC	CC
BX251930_418	GG	AG	GG	AG	GG	GG	AG	AG	GG	GG	GG	GG	GG	AG	AG	GG	GG	GG	AG	GG	AG	GG	AG	GG	GG	AG	GG	GG	AG	GG	GG	GG	GG	GG	GG	AA	AG	GG	AG	GG	GG	GG	AG	GG	GG	AG	GG	GG	GG
BX252899_674	CC	CC	CC	CC	TC	TC	CC	CC	TC	CC	TC	TC	CC	TC	CC	CC	CC	CC	CC	TC	CC	TC	CC	TC	CC	CC	TC	CC	CC	CC	CC	CC	CC	CC	CC	CC	TC	CC	CC	CC	CC	CC	TC	TC	CC	TC	CC	CC	CC
BX252957_910	GG	AG	GG	AG	GG	GG	AG	GG	GG	AG	GG	GG	AG	GG	AG	GG	GG	AA	GG	GG	GG	AG	GG	GG	AG	GG	GG	GG	GG	AG	AG	GG	AG	GG	GG	AG	GG	AG	GG	AG	AG	GG	GG	GG	AA	AG	AG	GG	AG
BX677688_395	TC	CC	TC	TC	CC	TC	TC	TC	TC	CC	CC	TC	CC	CC	CC	CC	CC	CC	TC	CC	CC	CC	CC	CC	TC	CC	CC	CC	CC	CC	TC	TC	CC	CC	CC	CC	CC	CC	CC	CC	TC	TC	CC	TC	CC	TT	TC	CC	CC
BX680906_780	AA	AA	AA	AG	AG	AA	AA	AG	AA	GG	AA	AA	AA	AA	AA	AG	AA	AA	AA	AA	GG	AG	AG	AA	AA	AA	AG	AG	AA	AA	AG	AA	AA	AA	AA	AG	AA	AG	AA	AG	AG	AG	AG	AA	AA	AA	AA	AA	AA
CT580689_88	TC	CC	CC	CC	CC	CC	CC	TC	TC	CC	CC	CC	CC	TC	CC	CC	CC	TC	CC	CC	CC	CC	TC	CC	TC	TC	CC	CC	CC	CC	CC	CC	CC	CC	TC	TC	CC	TC	TC	CC	CC	TC	TC	CC	CC	CC	TC	TC	CC
CT581549_897	GG	CG	GG	GG	GG	GG	GG	CG	CG	CC	GG	CG	GG	GG	GG	CG	CG	GG	CC	CG	CG	GG	CC	GG	GG	GG	CG	GG	CG	GG	GG	GG	GG	GG	CC	CG	GG	CG	GG	GG	CG	GG	GG	CC	CG	CG	CG	CG	GG
F51TW9001AFXE7_483	GG	TT	GG	GG	GG	GG	TG	GG	GG	GG	GG	GG	TG	TG	GG	TT	GG	TG	GG	TG	TG	TG	GG	GG	GG	GG	GG	TG	GG	GG	TG	GG	GG	GG	GG	GG	GG	GG	TG	GG	GG	GG	GG	GG	GG	TG	GG	GG	GG
F51TW9001C02WO_411	AG	GG	GG	GG	AG	GG	AG	GG	AG	GG	GG	GG	AG	GG	GG	GG	GG	GG	GG	AG	GG	GG	GG	GG	AG	AG	GG	GG	AG	GG	AA	AG	AG	AG	AG	GG	AA	GG	AG	AG	AA	GG	GG	AG	AG	GG	AA	AG	GG
FN692129_575	GG	AG	GG	AG	GG	GG	GG	GG	GG	AG	GG	GG	GG	GG	GG	GG	GG	GG	GG	GG	AG	GG	AG	GG	GG	AG	GG	GG	AG	GG	AG	AG	GG	GG	GG	GG	GG	GG	GG	GG	AG	GG	AG	AG	AA	GG	GG	AG	AA
FN693976_89	TT	TT	TT	TT	TT	TT	TT	TT	TT	TT	TT	TT	TG	TT	TT	TT	TT	TG	TT	TT	TG	TT	TT	TG	TG	TT	TG	TG	TG	TT	TT	TT	TT	TT	TG	TT	TG	TG	TT	TT	TG	TT	TT	TT	TG	TT	TT	GG	TT
BX249816_2143	AA	AA	AA	AA	AA	AG	AA	AA	AG	AA	AG	AA	AG	AG	AA	AG	AA	AA	AA	AA	AG	AA	AA	AA	AG	GG	AA	GG	AA	AG	AG	AG	AA	AA	AA	AA	AA	AA	GG	AG	AA	AA	AA	AA	AG	AA	AG	AA	AG
BX254686_145	CC	CC	CC	CC	CC	CC	CC	GG	CC	CG	CC	CC	CC	CG	CC	GG	CG	CC	CG	CC	GG	CC	CG	CG	CC	CG	CG	CG	CC	CC	CG	CG	CG	GG	CC	CG	CG	CC	CG	CC	CC	CC	CC	CC	CC	CC	CG	CG	CC
F51TW9001B7MNS_596	GG	AG	GG	GG	GG	GG	AG	GG	GG	GG	GG	GG	AG	GG	AG	GG	AA	GG	AG	GG	AG	AG	GG	GG	GG	AA	GG	GG	GG	AG	GG	AG	GG	AG	AG	GG	AG	GG	AG	AG	GG		GG	GG	AG	GG	AG	GG	AG
AL750250_1422	AG	GG	AG	GG	GG	AG	GG	AG	GG	AG	GG	GG	AG	AG	AG	GG	GG	GG	GG	AG	GG	GG	GG	GG	GG	AG	GG	GG	GG	AG	GG	GG	AG	AG	GG	GG	GG	AG	GG	AG	GG	GG	AG	AG	GG	AG	AG	GG	GG
BX253846_2389	AG	GG	AG	AG	AG	GG	GG	AA	AG	AG	GG	GG	GG	AG	AG	GG	GG	GG	GG	GG	GG	GG	GG	AG	AG	AG	AG	AG	GG	GG	AA	GG	GG	AG	AG	AG	AG	GG	GG	GG	GG	GG	GG	GG	AA	AG	GG	AG	GG
BX677746_577	GG	GG	AG	GG	GG	AA	GG	AG	GG	AG	AG	AG	AG	GG	GG	AG	AG	GG	GG	AG	AG	GG	GG	AG	GG	GG	GG	AG	AG	GG	AG	GG	GG	GG	GG	GG	AA	AG	GG	GG	AG	AG	GG	AG	GG	GG	GG	GG	GG
BX678298_956	GG	AG	GG	GG	GG	GG	AG	AG	GG	AG	GG	AG	AG	AG	GG	AG	GG	GG	GG	AG	GG	GG	AG	GG	GG	AG	AG	AG	GG	AG	GG	GG	GG	GG	GG	AG	GG	GG	GG	AG	GG	GG	AA	GG	GG	AG	GG	GG	AG
BX678432_61	AG	AG	AG	AA	GG	AG	AA	AA	AA	GG	AA	AA	AA	AA	AG	AA	AA	AG	AA	AA	AG	AA	AG	AA	AA	AG	AA	AG	GG	AG	AG	AG	AA	AA	AA	AA	AA	AA	GG	AG	AG	AG	AA	AA	AA	GG	AG	AG	GG
BX681786_62	AA	AC	CC	AA	AC	CC	AA	AA	AC	AA	AA	AC	AA	AA	AA	AA	AC	AC	AA	AC	AA	CC	AA	AA	AA	AA	CC	AA	AA	AC	AA	AA	AC	AA	CC	AC	AA	AA	AA	AA	AA	CC	AC	AA	AA	AA	AC	AA	AC
BX682583_2131	GG	GG	TG	GG	GG	GG	GG	GG	TG	GG	GG	TG	TG	TG	GG	TG	GG	GG	GG	GG	TG	GG	TG	TG	TG	TG	TG	GG	GG	TG	GG	GG	GG	TG	GG	GG	GG	TG	GG	TG	TG	GG	TG	TT	GG	TG	TG	TG	TG
CT574744_1818	GG	GG	GG	GG	GG	GG	GG	TT	TG	GG	GG	TG	TG	TT	GG	TG	TT	GG	GG	GG	GG	GG	GG	GG	GG	GG	TG	GG	GG	GG	TG	GG	GG	GG	GG	TT	GG	GG	GG	TG	TG	GG	TT	GG	GG	TT	TG	GG	TG
CT574918_378	GG	GG	CG	GG	GG	CG	GG	GG	GG	CG	GG	CG	GG	GG	CG	GG	CC	GG	CC	GG	GG	CG	GG	GG	CG	CG	GG	GG	GG	CG	CG	CC	GG	GG	GG	GG	GG	GG	CC	GG	CG	GG	CC	CG	GG	GG	CG	CG	GG
CT578592_2359	AG	AG	AG	GG	AA	AA	AG	AG	AG	AA	AA	AG	AA	AG	AG	AA	AG	AA	AA	AA	AA	AG	AA	AA	AG	AA	AG	AA	AA	AA	AA	AA	AA	AA	AA	AA	AG	AA	AG	AA	AA	AA	AA	AG	AG	AA	AA	AA	AA
CT581008_826	CC	CC	GC	GC	GC	GC	CC	CC	GC	GC	CC	CC	CC	CC	GC	CC	CC	CC	GC	CC	CC	GC	CC	GC	GC	CC	CC	CC	GC	CC	CC	GC	CC	GC	GC	CC	CC	CC	CC	CC	CC	GC	GC	CC	GG	CC	CC	GC	CC
CT583014_784	CG	GG	CG	GG	GG	GG	CG	GG	GG	CG	CG	CC	CC	GG	GG	CG	GG	GG	GG	GG	CG	CC	CG	CC	GG	GG	CC	GG	GG	GG	GG	CG	GG	GG	GG	GG	GG	CG	GG	GG	CG	GG	GG	CG	CG	GG	GG	GG	CG
F51TW9001B2ZGR_87	CC	CC	AC	CC	CC	AC	CC	CC	AC	AC	AC	CC	AC	AC	CC	CC	CC	CC	CC	CC	AC	CC	CC	CC	AC	AC	CC	CC	CC	AA	CC	AC	AC	AC	AC	CC	CC	AC	CC	CC	CC	CC	CC	CC	CC	CC	AC	CC	CC
F51TW9001BG96Y_834	GG	GG	GG	GG	GG	TG	TG	GG	GG	GG	GG	GG	GG	GG	GG	GG	GG	GG	TG	GG	GG	GG	TG	GG	GG	GG	GG	GG	GG	GG	TG	TG	TG	TG	GG	GG	GG	TG	TG	GG	GG	TG	GG	TG	GG	GG	GG	GG	GG
FN695794_597	GG	GG	GG	GG	GG	TT	GG	GG	GG	TG	GG	GG	GG	TG	TG	GG	TG	GG	GG	TG	GG	GG	GG	GG	TG	GG	GG	TG	TG	TG	GG	TG	GG	TG	GG	TG	GG	GG	GG	GG	TT	GG	GG	GG	TG	TG	GG	TG	GG
F51TW9001BRBVR_834	TT	TT	TC	TT	TT	TT	TT	TT	TC	TT	TC	TT	CC	TC	TT	TT	TT	TC	TT	TC	TT	TC	TC	TC	TT	TT	TC	TC	TT	TT	TT		TT	TC	CC	TC	TC	TT	TT	TC	TT	CC	TC	TC	TT	TC	TT	TT	TT
F51TW9001B01XU_620	CC	CC	CC	AC	AC	CC	AC	AC	CC	CC	CC	CC	AC	CC	AC	AC	CC	CC	AC	AC	AC	CC	CC	CC	AC	CC	AC	AC	CC	CC	CC	CC	CC	CC	CC	CC	CC	CC	CC	CC	CC	CC	AC	CC	CC	CC	CC	AC	CC
AL750418_263	CG	CG	GG	GG	CG	CC	CG	GG	CG	GG	GG	CC	GG	GG	GG	GG	CC	GG	GG	CG	CG	CG	GG	CC	CG	CG	CC	GG	CG	GG	GG	CG	CG	CG	GG	CG	GG	GG	CG	CG	CG	GG	GG	CG	CC	CC	CG	CG	CG
BX249233_248	AA	CC	AA	AA	AA	AA	AA	AA	AC	CC	AA	AC	AA	AC	AA	AA	AC	AC	AC	AA	AA	AA	AA	AA	AA	AA	AA	AA	AC	AA	CC	AA	AC	AC	AC	AC	AC	AA	AA	AC	AC	AC	AA	AC	AA	AA	AA	AA	AA
BX251965_161	GG	GG	GG	AA	AG	GG	AA	GG	AG	GG	AG	GG	GG	GG	AG	GG	GG	GG	AG	AG	AG	GG	AG	GG	GG	AG	GG	GG	AG	AA	GG	GG	AG	AG	GG	GG	AA	AG	GG	GG	GG	AG	AG	GG	GG	GG	AG	GG	AG
BX676967_278	AA	GG	GG	AG	GG	GG	AG	AG	AG	GG	GG	AG	GG	GG	AG	GG	AG	AG	GG	GG	AG	GG	AG	AG	GG	GG	GG	AG	AG	AG	GG	GG	AG	GG	AG	GG	GG	GG	GG	GG	GG	GG	GG	AG	GG	AG	GG	GG	AG
CR392700_68	CG	CG	GG	GG	GG	GG	CG	GG	CG	GG	GG	GG	GG	GG	GG	CG	GG	GG	GG	GG	GG	GG	GG	GG	GG	GG	CG	GG	CG	GG	GG	GG	GG	GG	CG	CG	GG	GG	GG	GG	CG	GG	CG	GG	GG	GG	GG	GG	GG
CT575597_1223	TC	CC	CC	CC	CC	CC	CC	CC	TC	CC	TT	TC	TC	CC	TC	CC	TC	CC	TC	CC	CC	CC	CC	TC	TC	TC	TC	CC	TC	CC	TC	CC	TC	TC	CC	TC	TT	CC	TC	TC	CC	CC	CC	CC	TT	TC	TC	TC	CC
CT577986_570	TC	TC	TT	TT	TT	TC	TC	TT	TT	TC	CC	TT	TC	TT	TC	TC	TC	TC	TC	TT	TC	TT	TT	TT	CC	TC	TC	TC	TT	TC	TT	TT	TT	TT	TT	TT	TC	CC	CC	TT	TT	TT	TC	TC	CC	TT	TT	TT	TC
CT582943_1060	TC	TC	CC	CC	TC	TT	CC	CC	CC	TC	TC	CC	CC	TC	CC	CC	CC	CC	CC	TC	CC	CC	TC	TC	CC	CC	TC	CC	CC	TC	TC	CC	TC	TC	CC	CC	CC	CC	TT	CC	CC	TC	CC	TC	CC	TC	CC	CC	CC
CT582943_1170	AG	AG	GG	GG	AG	AA	GG	GG	GG	AG	AG	GG	GG	AG	GG	GG	GG	GG	GG	AG	GG	GG	AG	AG	GG	GG	AG	GG	GG	AG	AG	GG	AG	AG	GG	GG	GG	GG	AA	GG	GG	AG	GG	AG	GG	AG	GG	GG	GG
CT582943_748	AG	AG	GG	GG	AG	AA	GG	GG	GG	AG	AG	GG	GG	AG	GG	GG	GG	GG	GG	AG	GG	GG	AG	AG	GG	GG	AG	GG	GG	AG	AG	GG	AG	AG	GG	GG	GG	GG	AA	GG	GG	AG	GG	AG	GG	AG	GG	GG	GG
F51TW9001A39XP_588	GC	GC	CC	GC	GG	GC	GC	GG	GC	GC	GG	GG	GG	GG	CC	GG	GC	GG	GG	GC	GG	GG	GG	GG	GC	GG	GG	GC	GG	GG	GG	GG	GG	GC	GG	GC	GG	GC	GG	GG	GC	GG	GG	GG	GG	GC	GC	GG	GG
F51TW9001A3ZHO_266	GG	GG	GG	GG	AG	GG	AG	GG	GG	AG	GG	GG	GG	GG	AG	GG	AG	AA	AA	AG	GG	GG	GG	AA	GG	GG	AG	GG	AG	AG	AG	AG	AG	AA	GG	AG	GG	GG	AG	AA	AG	GG	GG	GG	GG	GG	GG	GG	GG
F51TW9001A8DOE_1240	TG	GG	GG	GG	GG	GG	GG	TG	GG	GG	GG	GG	GG	GG	TG	GG	GG	TG	TG	GG	GG	GG	TG	GG	TG	TG	GG	TG	GG	GG	GG	TG	GG	GG	GG	GG	GG	GG	GG	GG	GG	GG	GG	GG	TG	GG	TG	GG	GG
F51TW9001AQZUF_985	TT	TC	TC	TT	TC	TT	TT	TC	TC	TC	TT	TT	TT	TT	TT	TT	TT	TT	TT	TT	TT	TT	TC	TT	TT	TC	TT	TT	TT	TC	TT	TC	TC	TC	TT	TT	TT	TT	TT	TT	TT	TT	TT	TC	TT	TT	TT	TT	TC
F51TW9001B192R_279	CC	CC	CC	CC	GC	GC	GC	CC	GC	CC	CC	CC	CC	GC	GC	CC	GC	CC	CC	GC	CC	GC	CC	GC	CC	CC	GC	GC	GC	GC	CC	CC	GC	CC	CC	GC	CC	GC	CC	CC	CC	CC	CC	CC	CC	CC	CC	CC	GC
F51TW9001D98DO_393	CC	CC	AC	CC	CC	CC	CC	CC	CC	CC	AC	CC	AC	CC	CC	AC	AC	CC	CC	CC	AC	CC	CC	CC	CC	AC	CC	CC	AC	AA	AC	AC	CC	CC	CC	CC	AC	AC	CC	CC	CC	CC	AC	CC	AA	CC	AC	CC	CC
F51TW9001EQULC_1320	TC	TC	CC	CC	TC	TC	TC	TT	TC	TC	TC	TC	CC	CC	TC	CC	TC	CC	TC	CC	TC	CC	CC	TC	TT	TC	TT	CC	CC	TC	CC	CC	CC	TC	TC	CC	CC	TC	CC	CC	CC	CC	CC	CC	CC	CC	CC	TC	CC
F51TW9001EQULC_561	AG	AG	AA	AA	AG	AG	AG	GG	AG	AG	AG	AG	AA	AA	AG	AA	AG	AA	AG	AA	AG	AA	AA	AG	GG	AG	GG	AA	AA	AG	AA	AA	AA	AG	AG	AA	AA	AG	AA	AA	AA	AA	AA	AA	AA	AA	AA	AG	AA
F51TW9002GU2AK_186	CC	TC	CC	TT	TT	CC	TT	CC	TC	TC	TT	TT	TT	TT	TT	TC	TT	TT	TT	TT	TT	TT	TT	TT	TT	TT	TC	TC	TT	TC	TT	TT	TC	TC	TT	TT	TT	CC	TC	TC	TT	TT	TT	TC	TC	TT	TC	TC	TT
F51TW9002GU2AK_640	GG	TG	GG	TT	TT	GG	TT	GG	TG	TG	TT	TT	TT	TT	TT	TG	TT	TT	TT	TT	TT	TT	TT	TT	TT	TT	TG	TG	TT	TG	TT	TT	TG	TG	TT	TT	TT	GG	TG	TG	TT	TT	TT	TG	TG	TT	TG	TG	TT
F51TW9002H3HJ1_546	TC	TC	CC	CC	CC	CC	CC	CC	CC	CC	CC	TC	CC	CC	CC	TC	CC	CC	CC	CC	CC	CC	CC	CC	CC	CC	CC	TC	TC	CC	CC	CC	CC	CC	TC	CC	TC	TC	CC	TC	CC	CC	TT	CC	TC	TC	CC	TC	CC
BX254728_1302	AC	AC	AC	AA	CC	CC	CC	CC	AC	CC	CC	AC	CC	AC	AC	CC	AC	AC	CC	CC	CC	AC	AC	AC	AC	CC	AC	AC	AA	AC	CC	AC	CC	CC	CC	CC	AC	CC	AC	CC	CC	CC	CC	CC	CC	CC	CC	AA	AC
CT575910_1573	TA	AA	AA	AA	AA	TA	TA	AA	AA	TA	TA		AA	AA	AA	TA	AA	AA	AA	TA	TT	AA	TA	TA	AA	AA	TT	AA	AA	TA	AA	TA	TA	AA	TA	AA	TA	TA	TA	AA	AA	TA	TA	AA	TA	TA	TA	AA	AA
384_Dhn1_242	TG	TT	TG	TT	TG	GG	GG	TT	GG	TG	GG	GG	GG	GG	TG	TG	TG	GG	GG	GG	GG	GG	GG	GG	TG	GG	TG	TG	GG	TG	GG	TG	TG	GG	TG	GG	GG	TG	GG	GG	GG	GG	GG	TG	TG	GG	GG	TG	TG
BX251999_509	TT	TA	TA	TA	TA	TT	TT	TT	TT	TT	TT	TA	TT	TT	TA	AA	TT	TA	TT	TT	TT	TA	TA	TT	TT	TT	TT	TT	TT	TA	TT	TA	TT	TT	TA	TT	TT	TA	TA	TA	TT	TT	TT	TA	AA	TT	TT	TA	AA
BX255000_1124	TC	TC	TT	TT	TT	TC	TT	TT	CC	TT	CC	TT	TC	TC	TT	TT	TT	TC	TT	TT	TT	TT	TT	TT	TC	TC	TC	CC	TC	CC	TT	TT	TC	TT	TT	TT	TC	TT	TC	TT	TT	CC	TT	TT	TT	TT	TT	TT	TC
BX255280_229	AA	GG	AG	GG	AG	GG	GG	GG	AG	AG	AA	AG	GG	GG	GG	GG	AG	AG	AG	GG	GG	GG	AA	AG	GG	AG	GG	AA	GG	AG	GG	GG	AG	GG	GG	AG	AG	GG	GG	GG	AG	GG	GG	AG	AG	AG	GG	GG	AG
BX784169_685	AG	GG	GG	GG	GG	AG	GG	AG	GG	AG	AG	GG	GG	AG	AG	GG	AG	GG	GG	GG	GG	GG	GG	GG	AG	AG	AG	GG	GG	AG	AG	GG	GG	GG	GG	GG	GG	GG	GG	GG	GG	GG	AG	GG	AG	GG	AG	GG	GG
CT575003_92	TT	TT	TT	TC	TT	TC	TT	TT	TC	TC	TT	TC	TT	TC	CC	TC	TC	CC	TT	TT	TT	TC	TT	TC	TC	TC	CC	CC	TC	TC	TT	TT	TT	TT	TT	CC	TC	TC	TT	TC	TT	TT	TT	TT	TT	TT	TC	TT	TT
CT577899_1553	GG	GG	GG	GG	GG	GG	GG	GG	AG	AG	AG	AG	GG	GG	AG	GG	GG	GG	GG	AG	GG	GG	GG	GG	AG	AG	GG	GG	GG	GG	GG	GG	AG	AG	AG	GG	AG	GG	GG	AG	GG	AG	AG	GG	AA	AG	GG	AA	GG
CT577899_2171	TT	TT	TT	TT	TT	TT	TT	TT	TC	TC	TC	TC	TT	TT	TC	TT	TT	TT	TT	TC	TT	TT	TT	TT	TC	TC	TT	TT	TT	TT	TT	TT	TC	TC	TC	TT	TC	TT	TT	TC	TT	TC	TC	TT	CC	TC	TT	CC	TT
F51TW9002GEGNQ_587	TT	TC	TT	TT	TT	TT	TT	TT	TT	TC	TC	TC	TT	TC	TC	TT	TT	TC	TT	TT	TT	TC	TT	TC	TT	TT	TT	TT	TT	TC	TT	TC	TT	TC	TC	TC	TT	TT	TT	TT	TT	TT	TT	TT	TT	TT	TT	TT	TT
FN692090_557	AA	AC	AA	AC	AA	AC	AC	AA	AC	AA	AA	AA	AA	AA	AC	CC	AA	AA	AC	AA	AC	AA	AA	AA	AA	AC	AA	AC	AC	AA	AA	AA	AA	AA	CC	CC	AA	AA	AA	AA	AC	AA	AA	AA	AC	AA	AA	AA	AA
CR354734_191	CC	CC	CC	GC	CC	CC	CC	GC	GC	CC	CC	CC	CC	CC	CC	GG	CC	CC	GC	GC	CC	GC	GC	GC	GC	CC	CC	CC	CC	CC	CC	CC	GC	GC	CC	GC	GC	CC	CC	CC	GC	CC	GC	CC	CC	CC	GC	CC	CC
384_Myb2_111	GG	AG	GG	GG	AG	AG	GG	GG	AG	GG	GG	GG	GG	GG	GG	GG	AG	GG	AG	AG	GG	GG	GG	GG	GG	GG	AG	GG	GG	GG	AG	GG	AG	GG	GG	GG	AG	GG	AG	AG	GG	GG	GG	GG	GG	GG	AG	AG	GG
AL749621_2679	AG	GG	AG	AG	GG	AG	GG	AA	GG	AG	GG	AG	AG	AG	AA	GG	GG	GG	AG	AG	AG	AG	GG	GG	AG	AG	AG	GG	GG	AG	AG	AG	GG	GG	GG	AA	GG	GG	GG	GG	GG	GG	GG	GG	AG	GG	AA	AG	AG
AL749621_2807	CG	GG	CG	CG	GG	CG	GG	CC	GG	CG	GG	CG	CG	CG	CC	GG	GG	GG	CG	CG	CG	CG	GG	GG	CG	CG	CG	GG	GG	CG	CG	CG	GG	GG	GG	CC	GG	GG	GG	GG	GG	GG	GG	GG	CG	GG	CC	CG	CG
BX250086_1021	TT	TC	TT	TT	TC	TT	TC	TC	TT	TC	TT	CC	TT	TT	TT	TC	TT	TC	TT	CC	CC	TT	TT	CC	TC	TT	CC	TC	CC	TC	TT	TT	TT	TT	TC	TT	TT	TC	TT	TC	TT	TT	TC	TT	TT	CC	TC	TT	TC
BX250086_1385	CC	TC	CC	CC	TC	CC	TC	TC	CC	TC	CC	TT	CC	CC	CC	TC	CC	TC	CC	TT	TT	CC	CC	TT	TC	CC	TT	TC	TT	TC	CC	CC	CC	CC	TC	CC	CC	TC	CC	TC	CC	CC	TC	CC	CC	TT	TC	CC	TC
BX250086_1505	AA	AG	AA	AA	AG	AA	AG	AG	AA	AG	AA	GG	AA	AA	AA	AG	AA	AG	AA	GG	GG	AA	AA	GG	AG	AA	GG	AG	GG	AG	AA	AA	AA	AA	AG	AA	AA	AG	AA	AG	AA	AA	AG	AA	AA	GG	AG	AA	AG
BX250757_585	GG	GG	GG	TG	TG	TG	TT	TT	TG	TT	TG	TG	TG	GG	TT	GG	TG	GG	GG	GG	TG	TG	GG	TG	TT	TG	TT	GG	TG	GG	GG	GG	GG	TG	TG	TG	GG	TG	GG	GG	GG	GG	TG	GG	GG	TG	GG	GG	GG
BX252611_1961	AA	AC	CC	CC	AC	CC	CC	CC	CC	AC	CC	CC	CC	CC	AC	AA	CC	CC	CC	CC	AC	CC	CC	AC	CC	AC	CC	AC	AC	AA	CC	CC	AC	CC	CC	CC	CC	CC	CC	CC	CC	AC	CC	CC	CC	AC	CC	AA	CC
CT575910_990	TC	CC	CC	CC	TC	TC	CC	CC	TT	CC	CC	TC	CC	CC	CC	CC	CC	CC	CC	TC	CC	CC	TC	TC	CC	TC	CC	TC	TC	CC	CC	CC	CC	CC	CC	TC	TC	CC	CC	TC	CC	CC	CC	TC	CC	TC	CC	CC	CC
CT578398_180	CC	CC	CC	CC	TC	CC	CC	CC	CC	TC	CC	TC	CC	CC	TC	CC	CC	CC	CC	CC	TC	CC	TC	CC	TC	TC	CC	CC	CC	CC	TC	CC	CC	TC	TC	CC	CC	TC	CC	TT	CC	CC	CC	CC	CC	TC	TC	TC	TC
CT578805_221	AG	AA	AA	AA	AG	AG	AG	GG	AG	AG	AA	AA	AA	AA	AG	AG	AA	AA	AG	AA	AA	AG	AA	GG	AG	AA	AG	GG	GG	AG	AG	AG	AA	AA	AA	AG	AG	AG	AA	AA	AG	GG	GG	GG	AA	AA	AA	AA	AA
CT579665_1022	TA	TA	AA	AA	AA	AA	AA	AA	AA	TA	TA	TA	TA	TA	TA	TA	AA	TA	TA	TA	TA	AA	AA	AA	TA	AA	AA	TA	TT	AA	TA	AA	AA	AA	AA	TA	AA	AA	TA	AA	AA	AA	TT	TA	TA	AA	TT	TT	TA
F51TW9001CPOE5_1694	CC	TC	TC	TC	CC	CC	TT	CC	TC	CC	CC	CC	CC	CC	TC	CC	CC	TC	CC	TC	TC	CC	TC	CC	CC	CC	TC	TC	TC	TC	CC	TT	CC	TC	CC	TT	CC	TC	CC	CC	CC	TC	CC	CC	CC	TC	CC	TT	CC
FM945712_47	TC	CC	CC	TC	TC	CC	TC	CC	TC	CC	CC	CC	CC	TC	CC	CC	TC	CC	CC	TC	CC	TC	CC	TC	CC	CC	TC	TC	CC	CC	TC	TC	CC	CC	CC	CC	TC	TC	TC	CC	CC	CC	TC	CC	CC	TC	CC	CC	CC
FN693169_310	TC	TC	TT	TT	TT	TT	TT	TC	TT	CC	TC	TT	TT	TC	TT	TC	TC	TT	TT	TT	TT	TT	TC	TT	TC	CC	TT	TT	TT	TT	TC	TC	TC	TT	TT	TT	TT	CC	TT	TT	CC	TC	TT	CC	TC	TT	TC	TT	CC
BX679411_1914	AA	AC	AA	AA	AC	AA	AA	AA	AA	AC	AA		AC	AC	AA	AA	AA	AC	CC	CC	AA	AA	AA	AA		AA	AC	AA	AC	AA	AC	AC	AA	AA	AA	AC	AC	AC	AC	AA	AA	AC	AA	AC	AA	AA	AA	AC	AC
BX679411_2125	AA	AG	AA	AA	AG	AA	AA	AA	AA	AG	AA		AG	AG	AA	AA	AA	AG	GG	GG	AA	AA	AA	AA		AA	AG	AA	AG	AA	AG	AG	AA	AA	AA	AG	AG	AG	AG	AA	AA	AG	AA	AG	AA	AA	AA	AG	AG
BX682974_185	CC	TC	TC	CC	CC	TT	CC	TC	CC	CC	TC	CC	TC	CC	CC	CC	CC	TC	CC	CC	CC	CC	TT	CC	CC	CC	TC	CC	TC	TC	TC	CC	CC	CC	TC	TC	CC	CC	TC	TC	TC	TT	CC	CC	CC	CC	TC	TT	TC
BX678104_1083	TT	TT	TT	TT	TG	TG	TT	TT	TT	GG	TT	TT	TT	TT	TG	TT	TT	TT	TG	TG	TT	TG	TT	TT	TT	GG	TT	TT	GG	TT	TT	TT	TT	TT	GG	TT	TT	TT	TT	TT	TT	TT	TG	TT	TT	TG	TT	TT	TT
BX679990_172	AA	AA	AC	AC	AA	AC	AA	AA	AC	AA	AA	AA	AA	AC	AA	AC	AC	AA		AC	AA	AA	AC	CC	AA	AA	AA	AA	AA	AA	AA	AA	AC	AA	AA	AA	AA	AC	AC	AA	AA	AC	AA	AA	AA	AA	AA	AA	AA
F51TW9001CDV1O_212	GG	AG	AG	AG	AG	AG	GG	AG	AG	GG	GG	GG	GG	GG	AG	GG	AG	GG	GG	GG	GG	GG	AG	AA	AA	GG	GG	GG	GG	GG	GG	AG	AG	AG		GG	GG	GG	AG	GG	GG	GG	GG	GG	GG	AA	AG	GG	GG
F51TW9001CH564_1743	TG	GG	TT	TT	TG	TT	TG	TT	TT	TG	TT		TT	TT	TT	TT	TT	TT	TT	TT	TG	TT	TT	TT	TT	TG	TT	TG	TT	TT	TT	TT	TT	TT	TT	TT	TG	TG	TG	TG	TG	TG	TG	TT	TG	GG	TT	TT	TT
AL749652_552	TT	TT	TT	TG	TT	TT	TT	TG	TG	TT	TG	TG	TG	TT	TT	TG	GG	TT	TG	TT	TT	TT	TT	TG	TT	TT	TT	TG	TG	TT	TG	TT	TT	TG	TT	TT	TG	GG	GG	TT	TG	TT	TT	GG	TG	TT	TT	TT	TG
BX252695_133	AA	AA	AA	AG	AA	AA	AG	AA	AG	AG	AA	AA	AA	AG	AA	AA	AA	AG	AG	AA	AG	AA	AG	AA	AA	AG	AA	AA	AG	AG	GG	AA	AG	AA	AG	GG	AG	AG	AA	GG	AA	AG	AG	AA	AG	AG	AG	AA	AG
BX252695_1883	CC	CC	CC	TC	CC	CC	TC	CC	TC	TC	CC	CC	CC	TC	CC	CC	CC	TC	TC	CC	TC	CC	TC	CC	CC	TC	CC	CC	TC	TC	TT	CC	TC	CC	TC	TT	TC	TC	CC	TT	CC	TC	TC	CC	TC	TC	TC	CC	TC
BX252695_2148	CC	CC	CC	TC	CC	CC	TC	CC	TC	TC	CC	CC	CC	TC	CC	CC	CC	TC	TC	CC	TC	CC	TC	CC	CC	TC	CC	CC	TC	TC	TT	CC	TC	CC	TC	TT	TC	TC	CC	TT	CC	TC	TC	CC	TC	TC	TC	CC	TC
BX254138_531	CC	CC	GC	CC	CC	GC	GC	CC	GC	CC	CC	CC	GC	GG	GC	GC	GC	CC	CC	CC	CC	GC	CC	GC	GC	CC	GC	CC	CC	GC	GC	CC	CC	CC	CC	CC	GC	GC	GC	CC	GC	CC	CC	CC	CC	CC	GC	GC	CC
BX678011_1003	TT	TT	TC	TC	TT	TT	TT	TT	TT	TC	TC	TT	CC	TT	TT	TT	TT	TC	TT	TT	TC	TT	TT	TT	TT	TT	TC	TC	TT	TC	TT	TC	CC	TT	TC	TT	TT	TT	TT	TC	TT	TC	TT	TC	TT	TT	TT	TC	TC
BX678011_763	CC	CC	GC	GC	CC	CC	CC	CC	CC	GC	GC	CC	GG	CC	CC	CC	CC	GC	CC	CC	GC	CC	CC	CC	CC	CC	GC	GC	CC	GC	CC	GC	GG	CC	GC	CC	CC	CC	CC	GC	CC	GC	CC	GC	CC	CC	CC	GC	GC
BX680420_157	GG	TG	GG	GG	TG	GG	GG	GG	TG	GG	TT	GG	GG	TG	GG	GG	TG	GG	TG	GG	GG	TG	GG	TG	GG	GG	GG	TG	GG	TG	GG	GG	GG	TG	TG	GG	GG	GG	GG	TG	GG	TT	GG	TG	GG	TG	TT	GG	GG
CR393072_900	GG	GG	AG	GG	AA	GG	GG	GG	GG	AG	GG	AG	AG	GG	AG	AG	AA	GG	AA	GG	AG	AG	GG	GG	AG	AG	GG	GG	GG	GG	GG	AG	GG	GG	AG	AG	GG	GG	GG	AG	AG	GG	GG	GG	GG	AG	GG	GG	GG
CT578664_780	CC	TT	TC	TC	CC	TT	CC	TC	CC	TT	CC	TC	CC	CC	CC	TC	CC	TC	CC	TC	CC	TT	TC	TC	CC	TC	TC	CC	CC	TT	TT	CC	CC	CC	CC	TC	CC	CC	TC	TC	CC	CC	TC	TC	CC	CC	CC	TC	TC
CT579214_1058	TC	TC	CC	CC	CC	CC	TC	TC	CC	TC	TC	TT	TC	CC	CC	CC	CC	CC	CC	TC	CC	CC	CC	CC	CC	TC	TC	CC	TC	CC	TC	CC	TC	CC	TC	CC	CC	TC	CC	TT	TC	CC	CC	CC	CC	TC	CC	CC	TC
CT582095_23	TC	CC	CC	CC	CC	TC	TC	CC	CC	CC	CC	CC	CC	CC	CC	CC	TC	CC	CC	CC	CC	CC	TC	TC	TC	TC	TC	TT	TC	TC	CC	CC	TC	CC	TC	TC	CC	CC	TC	TC	CC	CC	TC	TC	TC	CC	CC	CC	TT
F51TW9001A1C30_771	GG	GG	TT	TG	TT	TG	GG	TT	GG	TG	TT	TT	TG	TT	TT	GG	TG	TT	TT	TT	TG	TG	TT	TT	TT	TT	TT	TG	TT	TG	TT	TT	TT	TT	TG	TG	TG	TT	TT	TG	TG	TT	TT	TT	TG	TT	TT	TG	TT
F51TW9001A3IDU_1407	GG	AG	GG	GG	GG	AG	GG	GG	GG	GG	AG	GG	GG	GG	AG	AG	GG	AA	AG	GG	GG	GG	AG	AG	AG	GG	GG	GG	GG	AG	AG	GG	AG	GG	AG	GG	AA	GG	GG	GG	GG	AG	GG	GG	GG	AG	AA	AA	AA
F51TW9001A4DYB_204	TG	TG	GG	GG	TT	GG	TT	TG	GG	GG	TG	TG	GG	GG	GG	TG	TG	TG	GG	TG	TG	TG	GG	TG	GG	TT	TG	TG	GG	GG	GG	GG	TG	GG	GG	GG	TG	TT	GG	TG	TG	GG	GG	TG	TG	GG	GG	TG	TG
F51TW9001AGDRR_496	CC	TC	CC	TT	CC	TC	CC	CC	TC	CC	TC	CC	CC	CC	CC	CC	TT	CC	CC	CC	CC	TT	TC	TC	TC	CC	TC	TC	CC	TT	CC	TC	CC	CC	CC	TC	TC	CC	TC	CC	TC	TC	TT	TC	TC	CC	TC	TC	CC
F51TW9001B9YRV_271	TG	TT	TT	GG	TG	TT	TT	TG	TT	TT	TG	TG	TG	TG	TG	TT	GG	TG	TT	TT	TT	TG	GG	TT	TT	TT	TT	TT	TT	TT	TT	TT	TT	TG	TT	TG	TG	TG	TT	TT	TT	TT	TT	TG	TG	TT	TG	TT	TG
F51TW9001DCLOJ_545	TG	TG	TG	TG	GG	TG	TT	TT	TT	TT	TT	TG	TT	TT	TT	TG	TT	TT	TG	TT	TG	TT	TT	TG	TG	TT	TT	TG	TG	TG	TT	TT	TT	TT	TG	TG	TG	TG	TT	GG	TT	TG	TG	TT	TG	TG	TG	TT	TT
F51TW9002HJ283_786	TT	TC	TC	CC	CC	TC	CC	CC	TC	TC	CC	CC	CC	TC	CC	CC	CC	TC	TC	CC	CC	TC	CC	TC	CC	CC	CC	CC	TC	CC	TC	CC	TC	CC	CC	CC	CC	CC	CC	TC	TC	TC	CC	TC	TC	CC	CC	TC	CC
F51TW9002HJ283_880	TT	TC	TC	CC	CC	TC	CC	CC	TC	TC	CC	CC	CC	TC	CC	CC	CC	TC	TC	CC	CC	TC	CC	TC	CC	CC	CC	CC	TC	CC	TC	CC	TC	CC	CC	CC	CC	CC	CC	TC	TC	TC	CC	TC	TC	CC	CC	TC	CC
FN705654_1843	TG	TG	TT	TG	TT	TT	TT	TT	TG	TG	TT	TT	TG	TT	TT	TG	TT	GG	TG	GG	TG	TG	TG	TG	TT	TG	TT	TT	TG	TT	TT	TG	TT	TT	TT	TT	TT	TG	TG	GG	TT	TT	TG	TT	TG	TT	TT	TG	GG
BX252695_2465	GG	GG	GG	AG	GG	GG	AG	GG	AG	AG	GG	GG	GG	AG	GG	GG	GG	AG	AG	GG	AG	GG	AG	GG	GG	AG	GG	GG	AG	AG	AA	GG	AG	GG	AG	AA	AG	AG	GG	AA	GG	AG	AG	GG	AG	AG	AG	GG	AG
CT575881_916	TT	TT	TC	TT	CC	TC	TC	TC	TT	TT	TT	TC	TT	TC	TT	TT	TT	TC	TC	TC	TT	TC	TC	TT	CC	TT	TT	TT	TT	TT	TT	TC	TT	TT	TT	CC	TT	TT	TC	TT	TT	CC	TC	TT	TT	TC	TC	TT	TT
CT582330_653	TC	CC	TC	CC	TT	CC	TC	TC	CC	TT	TC	CC	CC	CC	TC	CC	TC	CC	CC	TC	CC	CC	CC	TT	CC	TC	TC	CC	CC	CC	CC	TC	TC	CC	CC	TT	CC	CC	CC	CC	TC	CC	CC	CC	CC	CC	CC	CC	TC
F51TW9001DCLOJ_608	AG	AG	AG	AG	GG	AG	AA	AA	AA	AA	AA	AG	AA	AA	AA	AG	AA	AA	AG	AA	AG	AA	AA	AG	AG	AA	AA	AG	AG	AG	AA	AA	AA	AA	AG	AG	AG	AG	AA	GG	AA	AG	AG	AA	AG	AG	AG	AA	AA
CT576576_2682	AC	AA	AA	AC	AA	CC	AA	AC	AA	AC	AC	AC	AA	AC	AC	AC	AA	AC	AA	AA	AA	AA	AA	AA	AA	AA	AC	AA	AC	AA	AA	AA	AA	AC	AA	AA	AC	AC	AA	AA	AA	AC	AA	AA	AC	AA	AA	AC	CC
BX679917_1623	GG	GG	GG	CG	GG	CG	GG	GG	CG	GG	CG	GG		CG	GG	GG	CG	CG	GG	GG	GG	GG	GG	GG	GG	CG	GG	CG	CG	GG	GG	GG	GG	CG	CG	CG	GG	CC	CG	GG	CG	GG	GG	GG	GG	GG	GG	GG	GG
AL750570_155	CC	TT	TC	TT	TC	TT	TC	TT	TT	TC	TT	TT	TT	TT	TC	TT	CC	TT	TC	TT	TC	TT	TC	TT	TT	TT	TT	TC	TT	TC	CC	TT	CC	TT	TC	TT	TT	TC	TT	TT	CC	TC	TT	TT	TT	TC	TT	TT	TC
AL750570_88	GG	AA	AG	AA	AG	AA	AG	AA	AA	AG	AA	AA	AA	AA	AG	AA	GG	AA	AG	AA	AG	AA	AG	AA	AA	AA	AA	AG	AA	AG	GG	AA	GG	AA	AG	AA	AA	AG	AA	AA	GG	AG	AA	AA	AA	AG	AA	AA	AG
AL750570_930	CC	AA	AC	AA	AC	AA	AC	AA	AA	AC	AA	AA	AA	AA	AC	AA	CC	AA	AC	AA	AC	AA	AC	AA	AA	AA	AA	AC	AA	AC	CC	AA	CC	AA	AC	AA	AA	AC	AA	AA	CC	AC	AA	AA	AA	AC	AA	AA	AC
AL750825_687	AA	AA	AA	AA	AA	AG	AA	AA	AA	AG	AG	AA	AA	AG	GG	AA	GG	AA	AA	AA	AA	AA	AA	AG	AA	AA	AG	AA	AA	AA	AG	GG	AA	AG	GG	AA	AA	AG	AA	AG	AG	AA	AG	AA	AG	AG	AA	AG	AG
AL750825_898	TT	TT	TT	TT	TT	TA	TT	TT	TT	TA	TA	TT	TT	TA	AA	TT	AA	TT	TT	TT	TT	TT	TT	TA	TT	TT	TA	TT	TT	TT	TA	AA	TT	TA	AA	TT	TT	TA	TT	TA	TA	TT	TA	TT	TA	TA	TT	TA	TA
BX250792_1523	AG	AG	AA	AA	AA	AA	AA	AA	AG	AA	AA	AA	AA	AA	AA	GG	AA	AA	AG	AA	AG	AG	AA	AA	AA	AG	GG	AG	AG	AA	AA	AG	AG	AG	AG	AA	AA	AG	AA	AA	AA	AA	AA	AA	AA	AA	AA	AA	AA
BX678393_384	GG	AG	AG	GG	GG	AG	AG	GG	GG	GG	GG	GG	AG	AG	GG	AG	AG	GG	GG	AG	AG	GG	GG	AG	AG	GG	AG	AG	AG	GG	AG	AG	AG	GG	AG	AG	GG	AG	GG	GG	GG	GG	GG	GG	AG	GG	GG	GG	GG
CR393766_345	GG	GG	GG	AG	AA	AA	AG	AG	AG	AG	AA	AG	GG	GG	GG	AA	GG	AG	GG	AG	AG	GG	AG	GG	GG	GG	GG	AG	GG	AA	GG	GG	GG	AG	GG	GG	GG	AA	GG	GG	AG	GG	GG	GG	GG	AG	AG	GG	GG
CT574987_1033	TT	TC	TT	TT	TT	TC	TT	TT	TT	TC	TT	TT	TC	TT	CC	TT	TC	TT	TC	TC	TC	TT	TT	TT	TT	TT	TT	TC	TC	TT	TT	TC	TC	TT	TT	TC	TC	TT	TT	TT	TT	TT	TT	TT	TT	TC	CC	TT	TT
CT574987_885	TT	TC	TT	TT	TT	TC	TT	TT	TT	TC	TT	TT	TC	TT	CC	TT	TC	TT	TC	TC	TC	TT	TT	TT	TT	TT	TT	TC	TC	TT	TT	TC	TC	TT	TT	TC	TC	TT	TT	TT	TT	TT	TT	TT	TT	TC	CC	TT	TT
CT576698_1066	GG	GG	GG	GG	GG	GG	AG	GG	GG	AA	GG	AG	GG	AG	AG	AG	GG	AG	GG	AG	AG	GG	AG	GG	AA	GG	AA	GG	AG	GG	GG	GG	GG	AA	AG	AG	AG	AG	GG	AG	GG	AG	GG	GG	AG	GG	AG	AG	GG
CT577681_649	CC	TC	TC	CC	CC	CC	CC	CC	CC	CC	CC	CC	TC	TC	TC	TC	CC	CC	CC	TT	CC	TC	TC	TC	TC	CC	CC	CC	CC	TC	TC	CC	CC	CC	CC	CC	CC	TC	CC	CC	CC	TC	CC	CC	CC	CC	CC	CC	CC
CT577990_803	AA	AG	GG	GG	GG	GG	AG	AG	GG	GG	GG	AG	AA	GG	GG	AG	GG	GG	AG	AG	GG	GG	GG	AG	AA	GG	GG	GG	AG	GG	GG	GG	AG	GG	AA	GG	GG	GG	GG	GG	GG	GG	GG	AG	GG	GG	AA	GG	AG
CT578882_1043	AG	GG	GG	GG	GG	GG	GG	GG	GG	AG	GG	GG	GG	AG	GG	GG	GG	AG	AG	GG	AG	AG	AG	GG	AG	AA	GG	GG	AG	GG	AG	GG	GG	AG	GG	GG	GG	GG	GG	AG	AG	GG	GG	AG	GG	AG	GG	GG	AG
CT582016_78	GG	AG	GG	AG	AG	GG	GG	AG	GG	GG	AG	AA	GG	AA	GG	GG	GG	GG	AG	GG	GG	GG	GG	GG	AG	GG	AG	GG	GG	GG	AA	GG	GG	GG	AG	GG	AG	GG	GG	AG	AG	GG	AG	AG	GG	AG	GG	GG	GG
F51TW9001A1C6F_191	CC	AC	CC	CC	AC	CC	CC	CC	CC	AC	AC	AC	CC	CC	CC	CC	CC	CC	CC	AC	CC	CC	CC	AC	AC	CC	AA	AC	AC	AC	AA	CC	CC	CC	AC	AA	AA	CC	AA	CC	AC	AC	CC	CC	CC	CC	CC	CC	CC
F51TW9001A1C6F_527	CC	TC	CC	CC	TC	CC	CC	CC	CC	TC	TC	TC	CC	CC	CC	CC	CC	CC	CC	TC	CC	CC	CC	TC	TC	CC	TT	TC	TC	TC	TT	CC	CC	CC	TC	TT	TT	CC	TT	CC	TC	TC	CC	CC	CC	CC	CC	CC	CC
F51TW9001A5CZZ_1219	CG	GG	CG	GG	GG	GG	CG	CC	GG	CG	CC	CG	GG	CC	GG	GG	GG	GG	GG	GG	CG	CG	GG	CG	GG	GG	GG	CC	GG	CG	GG	CG	CG	CG	GG	CG	GG	GG	GG	GG	GG	GG	GG	CG	GG	CG	GG	GG	GG
F51TW9001A5CZZ_1568	TC	TT	TC	TT	TT	TT	TC	CC	TT	TC	CC	TC	TT	CC	TT	TT	TT	TT	TT	TT	TC	TC	TT	TC	TT	TT	TT	CC	TT	TC	TT	TC	TC	TC	TT	TC	TT	TT	TT	TT	TT	TT	TT	TC	TT	TC	TT	TT	TT
F51TW9001A7J0O_623	AA	AA	AA	AT	AA	AT	AA	AA	AA	AA	AT	AT	AA	AA	AT	AA	AT	AA	AA	AT	AA	AA	AA	AT	AT	AT	AT	AA	AT	AA	AA	AA	AT	AA	AA	AA	AT	AT	AA	AA	AT	AA	AT	AA	AA	AA	AA	AA	AA
F51TW9001AXMPS_400	TC	TC	TT	CC	TC	TC	CC	TT	CC	CC	CC	CC	TC	CC	TT	CC	CC	TC	TT	CC	CC	CC	TC	CC	TT	CC	TC	TC	CC	CC	CC	CC	CC	CC	CC	CC	CC	TC	CC	CC	TT	TC	TC	TC	TT	CC	CC	CC	TC
F51TW9001BEJOH_83	TT	TT	TT	TT	TC	TT	TC	TT	TC	TT	TC	TT	TT	TC	TC	TT	TC	TT	TC	TT	TT	TT	TT	TT	TT	TT	TT	TC	TT	TT	TC	TT	TC	TT	TT	TT	TC	TT	TC	TT	TC	TC	TT	TT	TT	TT	TC	TT	TC
F51TW9001BJWK2_877	TT	TC	TC	TT	TC	TC	TT	TC	TT	TT	TT	TT	TC	TT	TT	TT	TT	TT	TC	TC	TT	TC	TT	TT	TC	TT	CC	TT	TT	TC	TT	TT	TC	TT	TT	TT	TT	TC	TT	TC	TT	TC	TT	TT	TT	TC	TC	TT	TT
F51TW9001C30QU_1272	TC	TT	TT	TT	TC	TT	TC	TC	TT	TC	TC	TC	TT	TT	TC	TC	TT	TT	TT	TC	TT	TC	TT	TC	TT	TT	TT	TT	TT	TC	TC	TT	TC	TC	TT	TT	TC	TT	TT	TC	TT	TT	TT	TT	TT	TT	TT	TT	TC
F51TW9001CC9GB_779	TT	GG	GG	TG	GG	GG	GG	TG	TG	GG	TG	GG	TG	GG	GG	GG	GG	GG	GG	GG	TG	GG	TG	GG	TG	GG	TT	GG	TG	GG	GG	GG	GG	GG	GG	GG	GG	TG	GG	TG	GG	TT	GG	TG	GG	GG	GG	TG	TG
F51TW9002I3MDZ_858	TG	TT	TG	TG	TT	TT	TG	TT	TT	TG	TT	TT	TT	TG	TT	TT	TG	TG	TG	TT	TT	TT	TT	TG	TG	GG	TT	TT	TG	TT	TG	TG	TT	TT	TG	TG	TT	TT	TT	TT	TG	TT	TT	TT	TG	TT	TT	TG	TT
F7JJN6E01A099N_616	CC	TC	CC	TT	TC	TC	TC	TC	CC	TC	CC	TC	TC	TT	TC	CC	CC	CC	TT	CC	TC	CC	CC	TC	TC	TC	TC	CC	CC	TC	TC	CC	TC	TC	CC	CC	CC	CC	CC	CC	CC	TT	CC	TC	CC	CC	TC	CC	TC
BX254467_915	AA	AA	AA	AA	AA	AG	AG	AG	AG	AA	AA	AG	AA	AG	AG	AA	AA	AA	AG	AA	AA	AA	AA	AA	AG	AA	AA	AG	AA	GG	AA	AG	GG	AG	AA	AG	AG	AA	AG	AG	AG	AA	AA	AA	AG	AG	AG	AA	AA
F7JJN6E01A9LQF_207	TT	AA	AT	TT	TT	TT	TT	AT	TT	AT	AT	AT	TT	TT	TT	TT	AT	AT	TT	AT	AT	TT	TT	AT	AA	TT	AT	AT	AT	AT	AT	AT	AT	AT	AT	AA	AT	TT	TT	TT		TT	AA	TT	TT	TT	TT	TT	AT
GW575374_704	TT	TT	GG	GG	TT	TT	TT	TG	TG	TT	TG	TG	TG	TT	TT	TG	TT	TT	TG	TT	TG	TG	TT	TG	TG	TT	TG	TT	TT	TT	TG	TG	TT	TT	TT	TT	TT	TT	GG	TT	TT	TT	GG	TT	TT	TT	GG	TT	TG
384_Glucan_172		TC	TC	TC	TC	TC	CC	CC	TC	CC	TC	CC	TC	CC	TC	CC	TC	CC	CC	CC	CC	CC	TC	CC	TT	CC	TC	CC	CC		CC	TC	CC	TT	CC	CC	CC	TC	CC	TC	TC	TC	TC	TC	TT	TC	CC	TC	CC
CT576742_282	GG	GG	AA	GG	GA	GA	GA	GA	GG	GG	GA	GG	GA	GA	GA	GG	GG	AA	GG	GG	GG	GA	GG	GG	GG	GA	GG	GG	GA	GA	GA	GG	GA	GG		AA	GG	GG	GA	GG	GG	GG	GG	GG	GG	AA	GG	GA	GG
384_CesA3_172	TC	CC	CC	TC	TC	TC	TC	CC	CC	CC	CC	CC	TC	CC	CC	TC	TC	CC	CC	CC	CC	TC	TC	CC	CC	TC	CC	TC	TC	CC	TC	CC	TC	CC	CC	CC	CC	CC	TC	TC	CC	CC	CC	TC	CC	CC	CC	TT	TC
384_CesA7_508	GC	GG	GG	GC	GG	GC	GC	GG	GG	GG	GG	GG	GC	GG	GG	GC	GC	GG	GG	GG	GG	GC	GC	GG	GG	GC	GC	GC	GC	GG	GC	GG	GC	GG	GG	GG	GC	GG	GG	GG	GG	GG	GG	GC	GG	GG	GG	CC	GG
384_Korrigan_2598	TC	TT	CC	TC	CC	CC	CC	CC	TC	TC	CC	CC	TC	CC	CC	CC	TC	CC	CC	TT	CC	CC	CC	TC	CC	CC	TC	CC	CC	CC	CC	TC	TC	CC	CC	TC	CC	TC	CC	CC	CC	CC	CC	TC	TC	TC	TC	TC	TC
AL750706_216	GG	AG	GG	AG	AG	AG	GG	AA	AG	GG	GG	AG	AG	GG	AG	GG	GG	AG	AG	AA	AA	AA	GG	GG	GG	GG	GG	GG	AG	GG	GG	GG	GG	AG	GG	AG	GG	GG	AG	AA	GG	GG	GG	AG	GG	GG	AG	GG	GG
AL750726_154	TT	TC	TT	TT	TT	TT	TC	TT	TT	TT	TT	TC	TC	TT	TC	TC	TC	TT	TT	CC	TT	TT	TC	TT	TC	TC	TC	TT	TC	TC	TT	TT	TT	TT	TT	TC	TT	TT	TT	TC	TC	TT	TT	TC	TC	CC	TT	TC	TT
AL750818_1906	CC	TC	TC	CC	CC	TT	CC	TC	TC	TT	CC	TT	TT	CC	TT	CC	CC	CC	CC	TC	CC	TC	CC	CC	CC	CC	CC	TC	TC	CC	TC	CC	TC	CC	CC	CC	CC	CC	TT	TC	CC	TC	CC	CC	TC	CC	CC	CC	TT
BX250169_755	GA	AA	GA	GA	AA	AA	GA	AA	AA	AA	AA	GG	AA	GA	GA	GA	AA	AA	AA	AA	GA	AA	GA	AA	AA	AA	GA	GA	AA	AA	AA	AA	GA	GA	GA	AA	AA	GA	GA	GA	AA	AA	GA	AA	AA	GA	AA	AA	AA
BX250889_1118	GG	GG	GG	TG	GG	GG	GG	GG	GG	GG	TG	GG	TG	GG	GG	TT	TG	GG	TG	GG	GG	GG	GG	TG	TG	GG	TG	GG	GG	TG	TG	GG	GG	GG	GG	TG	GG	TG	GG	GG	TG	GG	GG	GG	GG	GG	GG	GG	GG
BX251485_181	GG	AG	GG	GG	AG	AG	AA	AG	AA	AA	AA	AA	AG	AA	AA	AG	AA	AA	AG	AG	AA	AG	GG	AA	AA	AA	AA	AA	GG	AA	AA	AA	GG	AG	AA	AG	AA	AG	AA	AG	AG	AG	GG	AG	AA	AG	AG	AA	AA
BX254082_1128	GG	AG	GG	GG	GG	GG	AG	GG	AA	AG	GG	GG	AG	GG	GG	GG	AG	GG	GG	GG	AA	AG	AG	GG	AG	GG	GG	AG	AG	AA	AG	GG	AG	AG	GG	GG	GG	AG	GG	GG	AG	GG	GG	GG	GG	GG	AG	GG	GG
BX254082_1654	AA	AT	AA	AA	AA	AA	AT	AA	TT	AT	AA	AA	AT	AA	AA	AA	AT	AA	AA	AA	TT	AT	AT	AA	AT	AA	AA	AT	AT	TT	AT	AA	AT	AT	AA	AA	AA	AT	AA	AA	AT	AA	AA	AA	AA	AA	AT	AA	AA
BX676817_171	TT	TC	TC	TT	TT	TC	CC	TC	TT	TT	TT	TT	TT	TT	TC	TC	CC	TC	TT	TT	TT	CC	TC	TT	TT	TT	TT	TC	TC	TC	TT	TT	TC	TC	TT	TT	TC	CC	TC	TT	TT	CC	TT	TC	TT	TC	TT	TT	TT
BX784194_3028	TT	TC	CC	TT	TT	TC	TT	TT	TT	TC	CC	TT	TT	TC	TT	TT	TT	TT	CC	TT	TC	TC	TT	TT	TT	TT	TC	TT	TT	TC	TT	TC	TT	TC	TC	CC	TC	TC	TT	TT	TC	TT	TT	TT	TT	TC	TT	TT	CC
CR393286_68	AG	GG	AA	GG	GG	GG	GG	AG	AA	GG	GG	AG	GG	AG	AG	GG	GG	GG	GG	AG	AG	AG	AG	GG	GG	AA	GG	GG	GG	GG	GG	AG	GG	GG	GG	GG	GG	AG	AG	AG	AG	GG	AG	AA	AG	GG	AG	AG	AA
CT582408_242	AA	AA	AA	AA	AA	AA	AA	AG	AG	AG	AA	AA	AA	AA	AA	AA	AG	AG	AA	AA	AA	AA	AA	AG	AG	AG	AA	GG	AA	AA	AG	AG	AG	AA	AA	AA	AG	AG	AG	AA	AG	AA	AG	AA	AA	AA	AG	AA	AG
F51TW9001A8DOE_762	AG	GG	GG	GG	GG	GG	GG	AG	GG	GG	GG	GG	GG	GG	AG	AG	GG	AG	AG	GG	GG	GG	AG	GG	AG	AG	GG	AG	GG	GG	GG	AG	GG	GG	GG	GG	AG	AG	GG	GG	GG	GG	GG	GG	AG	GG	AG	GG	GG
F51TW9001ARPFL_1034	TG	TT	TG	GG	GG	GG	TT	GG	GG	TG	GG	GG	TG	GG	GG	GG	GG	GG	GG	TG	TG	TT	GG	GG	TG	GG	GG	TG	GG	GG	TG	TG	TG	TG	GG	GG	TT	TG	GG	TG	GG	GG	TG	GG	TG	TG	GG	GG	GG
F51TW9001B48WX_658	TT	TT	TT	TT	TG	TG	TG	TT	TG	TT	GG	TT	TT	TG	TT	TT	TG	TG	GG	TG	TT	TG	TT	GG	GG	TT	TG	TT	TT	TG	TG	TT	TG	TT	TT	TG	TT	GG	TG	GG	TG	TT	TG	GG	TT	TG	TT	TT	TT
F51TW9001BW6O4_520	AA	GG	GG	AG	GG	GG	GG	GG	GG	AG	AG	AG	GG	AG	AG	AA	GG	AG	GG	GG	GG	AG	AG	GG	GG	GG	GG	GG	GG	GG	GG	AA	GG	GG	GG	GG	GG	GG	GG	GG	GG	AG	GG	GG	GG	GG	AG	GG	AG
F51TW9001CJHCN_766	GG	GG	GG	GG	GG	CG	GG	GG	GG	GG	CG	CG	CG	CC	GG	GG	GG	CG	CG	CG	GG	GG	CG	GG	CG	CC	CG	CG	CG	CG	CG	GG	CG	GG	CG	GG	CG	GG	GG	GG	CG	CG	GG	GG	GG	GG	GG	GG	GG
F51TW9001CT5YV_177	CC	CC	CC	TT	CC	CC	CC	CC	TT	TC	CC	CC	TC	CC	CC	TC	TC	CC	CC	CC	TC	CC	CC	TC	TC	TC	TT	TC	CC	TC	TC	CC	TC	TT	TC	CC	TC	CC	CC	TC	CC	CC	CC	TC	TC	CC	TC	TC	TC
F51TW9001CTM0B_661	AA	AC	AA	AA	AA	AA	AA	AA	AC	CC	AC	AC	CC	AC	AA	AC	AC	AA	AA	AA	AC	AA	AA	AA	CC	AA	AA	AA	AC	AA	AA	AC	AA	AA	AC	CC	AA	AC	AA	AC	CC	AA	AA	AC	AA	AA	AA	AA	AA
F5V9AAZ02JM7KI_584	GG	GG	GG	GG	AA	GG	GG	AG	GG	GG	AG	GG	AG	GG	AG	AG	GG	AG	GG	AG	GG	AG	AA	GG	AG	AG	AA	GG	GG	GG	AG	GG	AG	AG	GG	AG	AA	GG	AG	GG	AA	GG	GG	GG	AG	GG	GG	GG	AG
BX250439_1156	AC	AC	CC	CC	AC	CC	AC	CC	AC	AC	AC	CC	CC	CC	CC	CC	CC	AC	AC	AC	AA	AC	AA	AC	AC	CC	CC	AC	CC	CC	CC	CC	CC	CC	CC	AC	AC	AA	AC	CC	CC	CC	CC	CC	CC	CC	CC	CC	AC
BX252821_796	CC	AC	AC	CC	CC	CC	AC	CC	CC	CC	CC	AA	CC	CC	AC	CC	AA	CC	CC	CC	CC	AC	AC	CC	AC	CC	CC	CC	AC	CC	CC	CC	CC	AC	AC	AA	AC	CC	AC	CC	CC	CC	CC	CC	CC	AC	CC	CC	CC
BX253307_350	AA	AC	AA	AC		AA	AC	AC	AA	CC	AC	AC	AA	AA	AA	AA	AA	AA	AC	AA	AA	CC	AC	AC	AA	AC	AC	AA	AA	AA	AA	AA	AA	CC	AA	AC	AC	AA	AA	AC	AC	AA	AA	AA	AA	AC	AA	AA	AA
CR393286_158	AC	AA	CC	AA	AA	AA	AA	AC	CC	AA	AA	AC	AA	AC	AC	AA	AA	AA	AA	AC	AC	AC	AC	AA	AA	CC	AA	AA	AA	AA	AA	AC	AA	AA	AA	AA	AA	AC	AC	AC	AC	AA	AC	CC	AC	AA	AC	AC	CC
CT580184_1004	GG	GG	GG	GG	AG	AA	GG	AG	GG	AG	GG	AG	GG	AG	GG	AG	AG	AA	GG	AG	GG	AA	GG	AG	GG	AG	AG	GG	GG		AG	GG	GG	GG	GG	AG	GG	GG	AG	AG	AG	GG	AG	AG	GG	GG	GG	AG	GG
CT580184_1082	GG	GG	GG	GG	TG	TT	GG	TG	GG	TG	GG	TG	GG	TG	GG	TG	TG	TT	GG	TG	GG	TT	GG	TG	GG	TG	TG	GG	GG		TG	GG	GG	GG	GG	TG	GG	GG	TG	TG	TG	GG	TG	TG	GG	GG	GG	TG	GG
F51TW9001AHRMX_71	CC	TT	TC	TC	TT	TT	TC	TT	TC	TT	TT	CC	TC	TC	TT	TT	TT	CC	TT	TT	TT	TC	CC	TT	TT	CC	TC	TT	TT	TT	TT	TT	TC	TC	TC	TT	TT	TC	TT	TT	TT	TT	TT	TC	TT	TT	TT	TT	TT
F51TW9001AI7MG_1126	AG	GG	AA	GG	GG	GG	AG	GG	AG	GG	GG	GG	AG	AG	AA	AG	AG	GG	GG	AG	AG	AG	GG	AG	GG	AG	AG	AG	AG	GG	AG	AG	GG	GG	GG	GG	AG	GG	AG	AG	GG	GG	GG	GG	GG	GG	GG	GG	AA
AL750270_682	GG	AG	AG	GG	GG	AG	GG	GG	AG	GG	GG	GG	GG	GG	GG	GG	GG	GG	GG	GG	AG	AA	AG	AA	AG	GG	GG	GG	GG	AA	GG	GG	GG	AG	GG	GG	AG	GG	AG	AG	GG	GG	GG	GG	AG	GG	GG	AG	AA
AL750570_156	GG	TT	TG	TT	TG	TT	TG	TT	TT	TG	TT	TT	TT	TT	TG	TT	GG	TT	TG	TT	TG	TT	TG	TT	TT	TT	TT	TG	TT	TG	GG	TT	GG	TT	TG	TT	TT	TG	TT	TT	GG	TG	TT	TT	TT	TG	TT	TT	TG
AL750943_416	TG	TT	GG	GG	TG	TG	GG	GG	GG	GG	GG	GG	TG	TG	TG	GG	TG	GG	GG	GG	TG	GG	TG	GG	TG	TG	GG	GG	GG	TG	GG	GG	GG	GG	TG	TG	GG	TG	GG	GG	GG	GG	TG	TG	GG	TG	TG	TT	GG
BX248969_1695	CC	TC	TC	TC	CC	TC	CC	CC	CC	CC	TC	TC	CC	CC	TC	CC	CC	CC	CC	CC	CC	CC	CC	TT	CC	CC	TT	TT	CC	CC	CC	CC	CC	CC	TC	TC	TC	TC	CC	TC	CC	CC	TC	CC	CC	CC	TC	TC	CC
BX249683_1239	AA	AG	AG	AA	AA	AA	AA	AG	AA	AG	GG	AG	AA	AG	AA	AG	AA	AA	AA	AG	AG	AA	AA	AG	AA	AA	AA	AG	GG	AA	AA	AA	AG	AA	AG	AG	AA	AA	AG	AG	AG	AA	AG	AA	AA	AA	AA	AG	AG
BX249808_563	TT	TG	TT	TT	TG	GG	TT	TT	TT	TG	TG	TG	GG	TT	TT	GG	TT	TT	TG	TG	TG	TT	TT	TT	TT	TT	TT	TT	TT	TT	TG	TT	TG	TT	TT	TG	TT	TT	TG	TT	TT	GG	TG	TG	TG	TG	TT	TG	TG
BX249808_786	CC	TC	CC	CC	TC	TT	CC	CC	CC	TC	TC	TC	TT	CC	CC	TT	CC	CC	TC	TC	TC	CC	CC	CC	CC	CC	CC	CC	CC	CC	TC	CC	TC	CC	CC	TC	CC	CC	TC	CC	CC	TT	TC	TC	TC	TC	CC	TC	TC
BX250623_658	TC	TC	TC	TT	TT	TC	TT	TC	TT	TT	TT	TT	CC	TC	TT	CC	CC	TT	TT	TT	TT	TT	TT	TC	TT	TT	TT	TC	TT	TT	TT	CC	TT	TC	TT	TC	TT	TC	TC	TT	TT	TC	TC	TT	TT	TT	TC	TT	TT
BX250623_766	AG	AG	AG	GG	GG	AG	GG	AG	GG	GG	GG	GG	AA	AG	GG	AA	AA	GG	GG	GG	GG	GG	GG	AG	GG	GG	GG	AG	GG	GG	GG	AA	GG	AG	GG	AG	GG	AG	AG	GG	GG	AG	AG	GG	GG	GG	AG	GG	GG
BX253048_1079	AA	AC	AA	AA	AC	AA	AA	AA	AA	AC	AC	AA	AA	AA	AA	AA	AC	AC	AC	AA	AC	CC	AA	AC	AA	AC	AA	AC	AC	AC	AC	AA	AC	AA	AC	AA	AA	AA	AA	AA	AC	AA	AA	AA	AA	AA	AC	AC	AA
BX253583_1097	GG	TG	TG	GG	GG	TG	GG	GG	GG	GG	TG	GG	TT	TG	GG	GG	GG	GG	GG	GG	GG	GG	GG	TG	TG	TG	TG	GG	TG	GG	TG	GG	GG	GG	TG	GG	GG	GG	GG	GG	TT	TG	TG	GG	GG	GG	TG	GG	GG
BX253642_673	AA	AA	AG	AA	AG	AA	AG	AA	AG	AG	AG	AG	AG	AA	AG	AG	AA	AG	AA	AA	AG	AA	AA	AG	AG	AG	GG	AA	GG	AA	AG	GG	AG	AA	AG	AA	AA	AA	AA	AG	AG	AA	AA	AA	AA	AA	AA	AG	AG
BX676924_188	GG	CC	GG	CG	CG	CC	CC	GG	GG	GG	CG	GG	GG	CC	CG	CC	CC	CG	GG	CG	CC	CG	CC	CG	CC	CC	CC	GG	CG	CC	CC	CC	CG	GG	CC	CG	CG	CC	GG	CG	CC	CC	GG	CG	GG	GG	CG	CG	GG
BX678110_101	GC	CC	CC	GC	CC	CC	GC	GC	CC	GC	CC	GC	GC	CC	CC	GC	CC	GC	CC	CC	CC	CC	GC	GG	CC	GC	CC	GC	CC	GC	CC	GC	CC	CC	CC	CC	GC	CC	GC	CC	CC	CC	GG	GC	CC	CC	CC	GC	GG
CR393801_1276	GG	GG	GG	TG	GG	GG	GG	TG	TG	GG	GG	TG	TG	GG	GG	GG	TG	GG	GG	TG	TG	GG	TG	GG	GG	TG	TG	GG	GG	GG	TG	TG	GG	GG	TG	TG	GG	GG	GG	TG	GG	GG	TG	GG	GG	TG	GG	TG	TG
CT575286_143	TT	TG	TT	TG	TT	TT	TG	TG	TT	TT	TT	TT	TG	TT	TG	TT	TT	TG	TG	TT	TT	TT	TT	TT	TG	GG	TT	TT	TT	TG	TG	TT	TT	TG	TT	TT	TT	TT	TT	TG	GG	TT	TG	TG	TG	TT	TG	TT	TG
CT579684_197	TT	TC	CC	TC	TC	CC	TC	TT	TT	TT	CC	TT	TT	TC	TC	TT	TT	TC	TT	TT	TC	CC	TC	TC	TT	TT	TT	TT	TC	TT	TC	TT	TC	TT	TT	TT	TC	TT	TT	TT	TT	CC	TT	TC	TC	TT	TT	CC	TT
F51TW9001ADX59_1208	AA	GG	GG	GG	AA	AG	AG	AG	GG	GG	GG	GG	AG	AG	GG	GG	GG	GG	GG	AG	GG	AG	AG	AG	GG	GG	GG	AG	GG	AG	AG	AG	GG	GG	GG	AG	AG	GG	AG	GG	AG	AG	AG	AG	GG	AG	GG	AG	AG
F51TW9001AQDJL_451	CC	GC	GC	GC	CC	CC	GC	GC	CC	CC	GC	CC	CC	CC	GC	CC	CC	CC	CC	CC	CC	GC	CC	GC	CC	CC	GC	CC	CC	GC	GC	CC	CC	CC	CC	GC	CC	GC	CC	CC	CC	CC	GC	GG	CC	GC	GC	CC	GC
F51TW9001AUTFB_930	AG	GG	AG	GG	GG	AG	GG	GG	GG	GG	AG	AG	GG	GG	GG	AG	GG	AG	GG	GG	GG	AG	GG	AG	AA	AG	AG	GG	AG	GG	AG	AA	AG	AG	AG	GG	AG	AA	AG	AG	GG	GG	GG	AG	GG	GG	AG	GG	AG
F51TW9001B2AXP_340	GG	TT	TT	TT	TT	TG	TG	TT	TT	TT	GG	TG	TT	TT	TT	TT	TT	TT	TT	TT	TT	TT	TT	TT	TT	TT	TT	TT	TG	TT	TT	TG	TG	TT	TG	TG	TG	TT	TG	TT	TT	TG	TT	TT	TT	TG	TT	TT	TT
F51TW9001BSSUH_265	CC	CC	CC	CG	CC	CC	CG	CG	CC	CG	CC	CC	CG	CC	CC	CC	CC	CC	CG	CC	CC	CG	CG	CC	GG	CG	CC	CG	CC	CG	CC	CC	CC	CC	CC	CC	CG	CC	CC	CG	CG	CC	CC	CC	CC	CC	CG	CG	CC
F51TW9002G9DVB_618	GC	GG	GG	GG	GG	GG	GG	GG	GG	CC	GC	GG	GG	GC	GG	GG	GG	CC	GC	GG	GC	GG	GC	GC	GG	GG	GC	GC	GG	GG	GG	GG	GG	GG	GG	GC	CC	GG	GG	GC	GC	GG	GG	GG	GG	GC	GG	GG	GG
F51TW9002JKXUV_771	TC	TT	TT	TT	TT	TT	TT	TC	TT	TC	TT	TT	TT	TT	TC	TT	TC	TT	TC	TT	TT	TT	TC	TC	TT	TT	CC	TC	TT	CC	TT	TT	TT	TT	TC	TC	TC	TT	TT	CC	TC	CC	TT	TC	CC	TC	TT	TT	TT
FN564389_791	CC	CC	AC	AC	CC	AA	AC	AC	CC	AC	AA	AC	CC	CC	AC	AC	AC	AC	CC	AA	AC	AC	CC	CC	CC	CC	CC	AC	AC	CC	AC	CC	CC	CC	CC	CC	AC	AC	CC	CC	CC	AC	AC	AC	CC	CC	CC	CC	CC
BX249808_780	GG	TG	GG	GG	TG	TT	GG	GG	GG	TG	TG	TG	TT	GG	GG	TT	GG	GG	TG	TG	TG	GG	GG	GG	GG	GG	GG	GG	GG	GG	TG	GG	TG	GG	GG	TG	GG	GG	TG	GG	GG	TT	TG	TG	TG	TG	GG	TG	TG
CT575657_691	TC	TC	TT	TT	TT	TT	TC	TC	TT	TT	TT	TT	TC	TT	TC	TC	TC	TT	TC		TC	TT	TT	TT	TT	TT	TT	TT	TT	TT	TT	TT	TT	TC	TT	TT	TC	TT	TC	TT	TT	TT	TT	TC	TC	TT	TC	TT	TC
F51TW9001BOM26_712	CC	TC	CC	TC	CC	CC	TT		CC	CC	TC	TC	CC	CC	CC	TC	CC	TC	CC	TC	CC	TC	CC	CC	CC	CC	CC	TC	TC	TC	CC	CC	TC	TC	CC	CC	CC	TT	TC	CC	CC	TC	CC	TC	CC	CC	CC	CC	CC
384_Myb14_449	CC	CC	TC	TC	TC	CC	TC	TC	CC	CC	CC	CC		TC	CC	CC	TT	TT	TT	CC	TT	TC	TT	TC	CC	TC	CC	CC	CC	TC	CC	CC	CC	CC	CC	CC	CC	CC	CC	CC	TC	TC	TC	CC	CC	CC	CC	CC	CC
BX254036_408	CC	AA	CC	CC	CC	AC	CC	AC	CC	CC	CC	CC	AC	CC	CC	CC	CC	AC		CC	AC	AC	AC	CC	AC	CC	AC	CC	AA	CC	CC	AC	CC	CC	CC	AC	CC	AC	AA	CC	CC	CC	AC	CC	CC	CC	AC	CC	CC
BX252182_560		GG	CG	GG	GG	CG	CG	CC	GG	GG	GG	CG	GG	CC	CC	CG	GG	GG	CG	GG	CG	CG	GG	CG	CG	GG	CG	CC		GG	CG	GG	CG	GG	CG	GG	GG	GG	CG	CG	GG	GG	CC	CG	GG	GG	CG	CG	CG
384_LIM2_2005	AA	AG	AA	AA	GG	AG	AA	AG	GG	AG	AG	AA	GG	AG	AA	AA	AA	AG	AG	GG	AA	GG	AG	AA	AA	AG	AA	AA	GG	AG	AA	AA	AA	AA	AA	GG	AG	AG	AG	AG	AG	AA	AA	AA	AG	AA	AG	GG	AA
384_LIM2_2372	TT	TC	TT	TT	CC	TC	TT	TC	CC	TC	TC	TT	CC	TC	TT	TT	TT	TC	TC	CC	TT	CC	TC	TT	TT	TC	TT	TT	CC	TC	TT	TT	TT	TT	TT	CC	TC	TC	TC	TC	TC	TT	TT	TT	TC	TT	TC	CC	TT
384_Myb14_4	CC	CC	GC	GC	GC	CC	GC	GC	CC	CC	CC	CC	GG	GC	CC	CC	GG	GG	GG	CC	GG	GC	GG	GC	CC	GC	CC	CC	CC	GC	CC	CC	CC	CC	CC	CC	CC	CC	CC	CC	GC	GC	GC	CC	CC	CC	CC	CC	CC
384_Myb14_74	CC	CC	TC	TC	TC	CC	TC	TC	CC	CC	CC	CC	TT	TC	CC	CC	TT	TT	TT	CC	TT	TC	TT	TC	CC	TC	CC	CC	CC	TC	CC	CC	CC	CC	CC	CC	CC	CC	CC	CC	TC	TC	TC	CC	CC	CC	CC	CC	CC
AL749753_127	GG	TG	GG	GG	GG	GG	TG	GG	TG	TG	TG	GG	GG	TG	GG	TG	TG	GG	GG	GG	TG	TG	GG	GG	TG	TG	GG	TG	GG	TG	GG	TG	TG	TG	GG	GG	TG	TG	GG	TG	TG	GG	GG	TG	GG	TG	TG	TG	TG
AL749753_190	TT	TC	TT	TT	TT	TT	TC	TT	TC	TC	TC	TT	TT	TC	TT	TC	TC	TT	TT	TT	TC	TC	TT	TT	TC	TC	TT	TC	TT	TC	TT	TC	TC	TC	TT	TT	TC	TC	TT	TC	TC	TT	TT	TC	TT	TC	TC	TC	TC
AL749753_222	CC	TC	CC	CC	CC	CC	TC	CC	TC	TC	TC	CC	CC	TC	CC	TC	TC	CC	CC	CC	TC	TC	CC	CC	TC	TC	CC	TC	CC	TC	CC	TC	TC	TC	CC	CC	TC	TC	CC	TC	TC	CC	CC	TC	CC	TC	TC	TC	TC
AL749753_337	CC	GC	CC	CC	CC	CC	GC	CC	GC	GC	GC	CC	CC	GC	CC	GC	GC	CC	CC	CC	GC	GC	CC	CC	GC	GC	CC	GC	CC	GC	CC	GC	GC	GC	CC	CC	GC	GC	CC	GC	GC	CC	CC	GC	CC	GC	GC	GC	GC
AL749753_394	CC	TC	CC	CC	CC	CC	TC	CC	TC	TC	TC	CC	CC	TC	CC	TC	TC	CC	CC	CC	TC	TC	CC	CC	TC	TC	CC	TC	CC	TC	CC	TC	TC	TC	CC	CC	TC	TC	CC	TC	TC	CC	CC	TC	CC	TC	TC	TC	TC
AL749831_496	TC	TT	CC	CC	TT	TC	TC	TT	TT	TT	TC	TT	TT	CC	TC	TC	TC	TC	TT	TT	TC	TT	CC	TC	TC	TT	TC	TT	TC	TT	TT	TC	TT	TT	TC	TC	TT	TT	TC	TC	TC	TC	CC	TT	TC	TT	TC	TT	TC
AL750476_207	CC	TT	CC	TT	TC	TT	TT	TC	TC	TT	TC	TC	TC	TC	TT	TC	TT	TT	TT	TT	TC	TC	TC	TT	TT	TT	TC	TC	TC	TC	TT	TT	TC	TT	CC	TC	TC	CC	TC	TT	TT	TT	TT	TC	TC	TC	TT	TT	TT
AL750476_793	AA	TT	AA	TT	AT	TT	TT	AT	AT	TT	AT	AT	AT	AT	TT	AT	TT	TT	TT	TT	AT	AT	AT	TT	TT	TT	AT	AT	AT	AT	TT	TT	AT	TT	AA	AT	AT	AA	AT	TT	TT	TT	TT	AT	AT	AT	TT	TT	TT
BX248867_537	CC	CC	TC	CC	CC	CC	CC	CC	CC	TC	CC	CC	CC	TC	TC	CC	TT	TC	TC	TC	TC	CC	TC	TC	CC	TC	CC	TC	TC	CC	CC	TC	TC	CC	CC	CC	CC	CC	CC	CC	CC	TC	TC	CC	CC	CC	TC	CC	TC
BX248931_1731	CC	AA	CC	AA	AC	AA	AA	AC	AC	AA	AC	AC	AC	AC	AA	AC	AA	AA	AA	AA	AC	AC	AC	AA	AA	AA	AC	AC	AC	AC	AA	AA	AC	AA	CC	AC	AC	CC	AC	AA	AA	AA	AA	AC	AC	AC	AA	AA	AA
BX248931_3209	GG	AA	GG	AA	AG	AA	AA	AG	AG	AA	AG	AG	AG	AG	AA	AG	AA	AA	AA	AA	AG	AG	AG	AA	AA	AA	AG	AG	AG	AG	AA	AA	AG	AA	GG	AG	AG	GG	AG	AA	AA	AA	AA	AG	AG	AG	AA	AA	AA
BX249218_322	AA	AA	AA	AA	AA	AA	AA	AA	AC	CC	AA	AC	AC	CC	AC	AA	AA	AC	CC	AC	AA	AA	AC	AA	AC	AA	AA	CC	CC	AC	AC	AA	AA	AC	AA	AA	AA	AA	AC	AA	AA	AC	AC	AA	AA	AA	AC	AC	AC
BX249813_238	TC	TC	TC	TT	TT	TT	TT	TT	TT	TC	TT	CC	TT	CC	TT	CC	TC	CC	TT	CC	CC	TT	TC	TC	TC	TC	CC	TC	TC	TC	TT	TC	TT	TT	TT	TT	TT	TC	TT	TC	TC	TC	TC	TT	TT	TC	TT	TT	TT
BX251000_521	AG	GG	AG	AG	AA	AG	AG	AG	AG	AG	AA	GG	AG	GG	GG	AA	GG	AG	GG	AA	AA	AG	AG	GG	GG	AG	GG	AG	GG	AG	GG	AG	GG	AG	GG	GG	AG	AG	GG	GG	AG	GG	GG	AG	GG	AG	GG	AG	GG
BX252611_274	CC	TC	CC	CC	TC	TC	CC	CC	TC	CC	CC	TC	CC	TC	TC	CC	CC	TC	CC	CC	TC	TC	CC	CC	CC	CC	CC	CC	TC	CC	TC	CC	TC	CC	CC	CC	TC	CC	TC	CC	TC	CC	TC	CC	CC	CC	CC	CC	TC
BX253333_1233	TT	TT	TT	CC	CC	TT	TT	TT	TC	TT	TT	TC	TT	TT	TC	TC	TT	TT	TC	TC	TC	TT	CC	TC	TT	TC	CC	TT	TT	TC	TC	TT	TC	TT	TT	CC	TT	TC	TT	TT	TT	CC	TT	TT	TT	TC	CC	CC	TC
BX253333_1290	CC	CC	CC	TT	TT	CC	CC	CC	TC	CC	CC	TC	CC	CC	TC	TC	CC	CC	TC	TC	TC	CC	TT	TC	CC	TC	TT	CC	CC	TC	TC	CC	TC	CC	CC	TT	CC	TC	CC	CC	CC	TT	CC	CC	CC	TC	TT	TT	TC
BX253333_1473	AA	AA	AA	GG	GG	AA	AA	AA	AG	AA	AA	AG	AA	AA	AG	AG	AA	AA	AG	AG	AG	AA	GG	AG	AA	AG	GG	AA	AA	AG	AG	AA	AG	AA	AA	GG	AA	AG	AA	AA	AA	GG	AA	AA	AA	AG	GG	GG	AG
BX253333_1826	TT	TT	TT	CC	CC	TT	TT	TT	TC	TT	TT	TC	TT	TT	TC	TC	TT	TT	TC	TC	TC	TT	CC	TC	TT	TC	CC	TT	TT	TC	TC	TT	TC	TT	TT	CC	TT	TC	TT	TT	TT	CC	TT	TT	TT	TC	CC	CC	TC
BX254212_860	TT	TT	TT	TT	TT	TT	TT	TT	TT	TT	TT	TT	TT	TT	TT	TT	TC	TT	TT	TC	TT	TT	TT	TC	TT	TC	TC	TT	TC	TT	TC	TT	TT	TC	TT	TT	TT	TC	CC	TC	TC	TT	TT	TC	TT	TC	TT	TT	TC
BX254212_998	GG	GG	GG	GG	GG	GG	GG	GG	GG	GG	GG	GG	GG	GG	GG	GG	AG	GG	GG	AG	GG	GG	GG	AG	GG	AG	AG	GG	AG	GG	AG	GG	GG	AG	GG	GG	GG	AG	AA	AG	AG	GG	GG	AG	GG	AG	GG	GG	AG
BX679748_253	CC	TT	TT	CC	TT	TT	TT	TT	CC	CC	TC	TT	TT	TT	TC	TC	CC	TC	TT	CC	TT	TC	CC	TT	TC	TT	TC	TT	CC	TT	TT	CC	TT	TC	TT	TT	TC	TC	TC	TC	TC	TC	TT	TC	CC	TC	CC	TC	TT
BX681311_260	GC	GC	GG	GG	GC	GC	GC	CC	GG	GG	GC	GC	GG	GG	GG	GG	GG	GC	GC	GG	GG	GG	GG	GG	GG	GG	GG	GG	GC	CC	GG	GC	GC	GG	GG	GG	GG	GG	GG	CC	GC	CC	GC	GG	GC	GG	GG	GG	GC
CR393766_1271	AA	AA	AA	GA	GG	GG	GA	GA	GA	GA	GG	GA	AA	AA	AA	GG	AA	GA	AA	GA	GG	AA	GA	AA	AA	GA	AA	GG	AA	GG	AA	AA	AA	GA	AA	AA	AA	GG	AA	AA	GA	AA	AA	AA	AA	GA	GA	AA	GA
CT574789_692	AA	AC	AC	AA	AA	AC	AC	AC	AA	AC	AC	AA	AC	AC	AA	AA	AA	AA	AA	AC	AA	CC	AA	AA	AA	CC	AC	AA	AC	AA	AA	AA	AA	AC	AA	CC	AA	AC	AA	AA	AC	AC	AA	AA	AA	CC	AA	AC	AA
CT575341_960	CC	CC	CC	AC	CC	AC	AC	CC	CC	AC	CC	AC	CC	CC	CC	AC	CC	CC	CC	CC	AC	AC	CC	CC	CC	AC	AC	CC	AA	AC	AC	AC	AC	CC	CC	AC	CC	AC	AC	AC	CC	AC	CC	AC	CC	CC	AC	AC	AC
CT575515_129	AT	AT	TT	TT	TT	TT	AT	AA	TT	AT	AT	AT	TT	TT	TT	TT	AT	TT	TT	TT	TT	AA	TT	TT	TT	TT	TT	TT	AT	TT	TT	AT	TT	TT	TT	TT	AT	TT	AA	TT	AT	AT	TT	TT	TT	AT	TT	AT	TT
CT575657_1028	TC	TC	TT	TT	TT	TT	TC	TC	TT	TT	TT	TT	TC	TT	TC	TC	TC	TT	TC	TC	TC	TT	TT	TT	TT	TT	TT	TT	TT	TT	TT	TT	TT	TC	TT	TT	TC	TT	TC	TT	TT	TT	TT	TC	TC	TT	TC	TT	TC
CT576546_673	CC	TC	CC	CC	CC	TC	CC	CC	TC	CC	TC	TC	CC	CC	TC	TC	TT	TC	CC	CC	CC	CC	CC	CC	CC	CC	TC	CC	TC	CC	CC	CC	TC	CC	TC	TT	TT	CC	TC	TC	TC	CC	TC	CC	TC	CC	CC	CC	CC
CT579310_794	CC	TT	CC	CC	CC	TT	TC	TC	TC	CC	TT	CC	TT	TC	TC	TC	CC	TC	TC	TC	CC	TC	CC	CC	TT	TC	CC	CC	TT	TC	TC	CC	TC	CC	CC	TT	TC	CC	TT	CC	CC	CC	CC	TC	CC	CC	CC	CC	CC
CT579320_676	GG	GG	GG	GG	CG	CG	GG	GG	GG	GG	CC	GG	GG	CG	CG	CC	GG	CG	CC	GG	GG	CG	CG	GG	GG	GG	GG	GG	GG	CG	GG	GG	GG	GG	CG	CG	CG	CC	CG	GG	GG	GG	CG	CG	GG	GG	GG	GG	CG
CT580184_929	AA	AA	AA	AA	AG	GG	AA	AG	AA	AG	AA	AG	AA	AG	AA	AG	AG	GG	AA	AG	AA	GG	AA	AG	AA	AG	AG	AA	AA	AG	AG	AA	AA	AA	AA	AG	AA	AA	AG	AG	AG	AA	AG	AG	AA	AA	AA	AG	AA
CT582777_993	TT	TC	CC	TC	TC	CC	TC	TT	TT	TT	CC	TT	TT	TC	TC	TT	TT	TC	TT	TT	TC	CC	TC	TC	TT	TT	TT	TT	TC	TT	TC	TT	TC	TT	TT	TT	TC	TT	TT	TT	TT	CC	TT	TC	TC	TT	TT	CC	TT
F51TW9001A99WW_697	AG	AG	AA	AA	AA	AG	AA	AA	AG	AA	AA	AA	AA	AA	AG	AG	AG	AG	AA	AG	AA	AG	AA	AA	AA	AA	AA	AA	AA	AG	GG	AA	AA	AA	AG	GG	AA	AG	AA	AG	AA	AA	AG	AA	GG	AG	AG	AA	AA
F51TW9001AI7MG_1181	TC	TT	CC	TT	TT	TT	TC	TT	TC	TT	TT	TT	TC	TC	CC	TC	TC	TT	TT	TC	TC	TC	TT	TC	TT	TC	TC	TC	TC	TT	TC	TC	TT	TT	TT	TT	TC	TT	TC	TC	TT	TT	TT	TT	TT	TT	TT	TT	CC
F51TW9001AI7MG_1267	TA	TT	AA	TT	TT	TT	TA	TT	TA	TT	TT	TT	TA	TA	AA	TA	TA	TT	TT	TA	TA	TA	TT	TA	TT	TA	TA	TA	TA	TT	TA	TA	TT	TT	TT	TT	TA	TT	TA	TA	TT	TT	TT	TT	TT	TT	TT	TT	AA
F51TW9001ALW0E_1015	TT	TC	TT	TC	CC	TT	CC	TC	TT	TC	TT	TT	CC	TC	TC	TT	TT	CC	TT	TC	CC	TT	TC	TT	TC	TC	TT	TC	TC	TT	CC	TC	TT	TC	TT	TT	TT	TC	TT	TC	TT	TC	TT	TT	TT	TT	TC	TT	TT
F51TW9001AUTFF_397	TC	TC	CC	CC	CC	TC	TC	TC	CC	CC	CC	TC	TC	CC	TC	CC	CC	CC	CC	TC	CC	CC	TT	TC	TC	CC	CC	CC	CC	TC	TC	CC	TC	CC	TC	CC	TC	CC	TC	CC	CC	CC	TC	TC	TT	TC	CC	CC	TC
F51TW9001B3D81_1009	CC	CC	CC	TT	TC	TT	TC	CC	TT	TC	TC	CC	CC	TC	CC	TC	TT	TC	TC	CC	TC	TC	TT	TC	CC	CC	CC	TC	TC	CC	TC	TC	TC	TC	CC	CC	TT	TC	TC	CC	TC	CC	TC	TC	CC	TC	CC	CC	TC
F51TW9001B6H5X_1365	AG	GG	AG	AA	GG	GG	GG	GG	AG	AG	AG	AA	AG	AG	AG	GG	GG	AA	GG	GG	GG	AG	GG	GG	GG	AG	GG	AG	GG	GG	GG	AG	GG	GG	GG	GG	GG	AA	GG	AG	GG	GG	AG	GG	GG	AG	AA	GG	GG
F51TW9001B6H5X_739	AC	CC	AC	AA	CC	CC	CC	CC	AC	AC	AC	AA	AC	AC	AC	CC	CC	AA	CC	CC	CC	AC	CC	CC	CC	AC	CC	AC	CC	CC	CC	AC	CC	CC	CC	CC	CC	AA	CC	AC	CC	CC	AC	CC	CC	AC	AA	CC	CC
F51TW9001CWC3X_39	AA	AA	AA	AA	AG	AA	AA	AA	AA	AA	AA	AA	AG	AG	AA	AA	AG	AG	AG	AA	AA	AA	AA	AG	AA	AA	AA	GG	GG	AG	AG	AA	AA	AG	AA	AA	GG	AA	AA	AG	AG	AG	AA	AA	AA	AG	AA	AA	AA
F51TW9001DHGV3_329	AC	AC	AC	AA	AA	AA	AC	AA	AC	AC	AA	AA	AA	AC	AA	AA	AA	AC	AA	AC	AA	AC	AA	AA	AC	AA	AC	AA	AC	AA	AA	AC	AA	AA	AA	AA	AC	AC	AA	AA	AA	AA	AC	AA	AA	AA	AA	AA	AA
F51TW9001EL4A0_274	GG	GG	GG	GG	AA	GG	AG	GG	GG	GG	GG	AG	AG	GG	AA	GG	GG	GG	AG	AG	AG	AG	GG	GG	AG	GG	GG	GG	GG	GG	AG	GG	GG	AA	AG	AA	AG	GG	GG	GG	GG	GG	AG	AG	AG	GG	GG	AA	AG
F51TW9002G9EB0_63	TG	TT	TG	GG	TT	TT	TT	TT	TG	TG	TG	GG	TG	TG	TG	TT	TT	GG	TT	TT	TT	TG	TT	TT	TT	TG	TT	TG	TT	TT	TT	TG	TT	TT	TT	TT	TT	GG	TT	TG	TT	TT	TG	TT	TT	TG	GG	TT	TT
CR392444_245	TT	TG	TT	TT	TT	TG	TT	TT	TG	GG	GG	TT	TG	TT	TT	TT	TT	GG	TT	TT	TT	TG	TG	TG	TG	TT	TT	TG	TG	TT	TT	GG	TT	TG	TT	TT	TT	TG	TT	TT	TG	TT	TT	TT	TT	TG	TG	TT	TT
384_LIM2_1599	TT	TC	TT	TT	CC	TC	TT	TC	CC	TC	TC		CC	TC	TT	TT	TT	TC	TC	CC	TT	CC	TC	TT	TT	TC	TT	TT	CC	TC	TT	TT	TT	TT	TT	CC	TC	TC	TC	TC	TC	TT	TT	TT	TC	TT	TC	CC	TT
AL750476_377	GG	AA	GG	AA	AG	AA	AA	AG	AG	AA	AG	AG	AG	AG	AA	AG	AA		AA	AA	AG	AG	AG	AA	AA	AA	AG	AG	AG	AG	AA	AA	AG	AA	GG	AG	AG	GG	AG	AA	AA	AA	AA	AG	AG	AG	AA	AA	AA
384_Myb14_822	TT	TT	TC	TC	TC	TT	TC	TC	TT	TT	TT	TT	CC	TC	TT	TT	CC		CC	TT	CC	TC	CC	TC	TT	TC	TT	TT	TT	TC	TT	TT	TT	TT	TT	TT	TT	TT	TT	TT	TC	TC	TC	TT	TT	TT	TT	TT	TT
F51TW9001AH2IJ_532	AA	AG	AA	AA	AG	AA	AA	AA	AA	AG	AA	AG	AA	GG	AG	AG	AA	AA	AA	AG	AA	GG	AG	AG	AG	AA	AG	AA	AG	AA	AA	AG	AA	AG	AG	AG	AA	AA	AG	AA	AA	AA	GG	AA	AG	AA	AA	AA	AG
384_HDZ31_2813	TC	TT	TT	TT	TC	TC	TC	TC	TT	TT	TT	TT	TC	TC	TT	TT	TC	TC	TT	TC	TT	TT	TT	TT	TT	TC	TC	TC	TC	TT	TT	TT	TC	TT	TT	TT	TT	TC	TC	CC	TC	TC	TT	TT	TC	TT	TT	TT	TT
AL750495_649	AA	AA	AA	AA	AG	AA	AA	AA	AA	AG	AG	AG	AG	AA	AA	AG	AA	AA	AA	AG	AG	GG	AG	AA	AA	AA	AA	AG	AA	AG	AG	GG	AA	AG	AA	GG	AG	AA	AG	AA	AA	AA	GG	AG	AA	AG	AA	AA	AA
BX250975_316	TC	TC	TC	CC	CC	TT	TT	TC	TC	CC	TT	TC	TC	CC	TC	TC	CC	TC	CC	CC	CC	TC	TC	CC	TC	CC	CC	CC	TT	TT	CC	CC	TT	TC	TT	TC	CC	TC	CC	CC	CC	TC	TC	CC	CC	TC	CC	CC	TT
BX251284_320	AG	AA	AA	AG	AA	AG	AG	AA	AG	AG	AA	AG	AG	AA	AA	AA	AG	AA	AA	AA	AG	AA	AG	AA	AA	AG	AG	AG	AG	AG	AA	AG	AA	AG	AG	AA	AA	AG	AA	AA	AA	AA	AA	GG	GG	AG	AG	AA	AA
BX253753_274	TC	CC	CC	TC	CC	CC	TC	CC	CC	TC	TC	CC	CC	TC	CC	TC	TC	TC	CC	TT	CC	TC	CC	TC	CC	CC	CC	TC	TC	CC	CC	CC	TC	CC	CC	TC	TC	TC	TC	CC	CC	TT	CC	CC	TC	TC	TT	TC	CC
BX253954_350	GG	GG	GG	GG	GG	AG	AG	GG	GG	AG	GG	AG	AG	AG	GG	GG	GG	GG	AG	GG	AG	GG	AA	AG	AG	AA	AG	GG	GG	GG	GG	AG	AG	AG	AG	AG	GG	AG	GG	AG	AG	GG	AG	GG	GG	GG	AG	AG	AA
BX254036_266	CC	GG	CC	CC	CC	GC	CC	GC	CC	CC	CC	CC	GC	CC	CC	CC	CC	GC	GC	CC	GC	GC	GC	CC	GC	CC	GC	CC	GG	CC	CC	GC	CC	CC	CC	GC	CC	GC	GG	CC	CC	CC	GC	CC	CC	CC	GC	CC	CC
BX255140_610	AA	AG	AG	AG	AG	AG	AA	GG	AG	GG	AG	GG	AG	AA	GG	GG	GG	GG	GG	GG	GG	AG	AA	GG	AA	GG	AG	GG	AG	AG	GG	GG	GG	GG	GG	AG	AA	GG	GG	GG	AG	GG	AG	AG	GG	AG	AG	GG	GG
BX677407_538	AT	TT	AT	TT	AT	AT	TT	AT	TT	AT	AT	TT	AT	TT	TT	AT	TT	AT	AT	AT	AT	TT	TT	AT	TT	TT	AT	TT	AT	AT	AT	AA	AA	TT	TT	TT	AT	TT	TT	TT	TT	TT	AA	AT	AT	AA	AT	AT	TT
BX677613_139	AA	AA	AA	AA	AA	GA	GA	AA	GG	AA	AA	AA	AA	AA	AA	AA	AA	AA	AA	AA	GA	AA	AA	AA	AA	AA	GA	AA	AA	AA	AA	GA	GA	GA	GA	GA	GA	GA	AA	AA	GA	AA	GA	GA	AA	AA	GA	AA	GA
BX679165_1056	AA	AA	GG	AG	AG	AG	AA	AG	AA	AA	GG	AA	AA	AA	AG	AG	AA	AG	AG	AA	AA	AA	AG	AA	AA	AA	AG	AG	AG	AG	AA	AG	GG	AG	AA	AG	AG	GG	AA	AG	AA	AA	AG	AG	GG	AG	GG	AA	AG
BX681612_83	TC	CC	CC	TC	TC	CC	CC	TC	TC	CC	CC	TC	TC	CC	CC	TC	CC	CC	CC	CC	CC	CC	CC	CC	TC	CC	TC	CC	CC	CC	CC	CC	CC	TT	TC	CC	TC	TC	TC	TC	TC	TC	CC	CC	CC	CC	CC	CC	CC
BX681987_744	CC	GG	GG	CG	CG	CG	GG	CG	GG	GG	CG	GG	GG	GG	CG	CG	GG	GG	CG	CG	GG	CG	CG	GG	GG	GG	CG	GG	CC	GG	GG	GG	CG	GG	GG	CC	GG	CG	CC	CG	CG	GG	CG	CG	GG	CG	CG	CG	CG
CT577256_736	TT	TG	GG	TT	TT	TG	TG	TT	TT	TT	TT	TG	GG	TG	TT	TG	TT	TG	TG	TT	GG	TG	TT	TG	TT	TG	TT	TG	TT	TG	TG	TT	TG	TT	TG	TT	TG	TT	TG	TT	TG	TT	TT	TT	TT	TT	TT	TT	TG
CT578910_150	GG	TG	GG	GG	GG	TG	GG	TG	TG	TG	TT	GG	TT	TG	TG	TG	GG	GG	GG	TG	TG	TG	TG	TG	GG	TG	TG	GG	GG	GG	TG	GG	TT	GG	TT	GG	GG	GG	GG	TG	TG	GG	GG	TG	TG	TT	TG	GG	GG
CT579843_684	GG	AG	AG	AA	AG	AG	AA	AA	AG	AA	AG	AA	AA	AA	AG	AG	AA	AA	AG	AA	AA	AG	AA	AG	AA	AG	AA	AA	AA	AG	AG	AG	AA	AG	AG	AA	GG	AA	AG	AG	AG	AG	AA	AG	AA	AA	AA	AG	AA
F51TW9001A0TXI_1103	TT	TT	AA	TT	AT	AT	TT	AT	TT	AT	AT	TT	AT	TT	AT	AT	AT	AT	AT	TT	TT	AT	TT	TT	TT	TT	TT	TT	TT	TT	AA	TT	AT	TT	TT	AT	AT	TT	TT	AT	TT	TT	AT	TT	TT	TT	AT	TT	AT
F51TW9001A0TXI_342	AA	AA	GG	AA	AG	AG	AA	AG	AA	AG	AG	AA	AG	AA	AG	AG	AG	AG	AG	AA	AA	AG	AA	AA	AA	AA	AA	AA	AA	AA	GG	AA	AG	AA	AA	AG	AG	AA	AA	AG	AA	AA	AG	AA	AA	AA	AG	AA	AG
F51TW9001AR9BT_500	TC	TT	TT	TC	TT	CC	CC	TC	TT	TT	TT	TT	TC	TT	TT	TT	TC	TT	CC	TC	TT	TT	TC	TC	TT	TT	TC	TC	TC	TT	TT	TT	TT	TT	TT	TC	TT	TT	TT	TC	CC	TC	TC	TT	TC	TC	CC	TC	TT
F51TW9001AXRJP_215	TC	CC	TC	TC	TC	CC	TC	CC	TT	CC	TC	TT	TC	TT	TC	TC	CC	TC	CC	TC	CC	TT	TC	CC	TC	CC	TT	CC	CC	TC	CC	CC	CC	CC	CC	TC	TC	CC	CC	TC	TC	TT	CC	TT	TT	TC	TC	TC	TC
F51TW9001AXRJP_299	CG	CC	CG	CG	CG	CC	CG	CC	GG	CC	CG	GG	CG	GG	CG	CG	CC	CG	CC	CG	CC	GG	CG	CC	CG	CC	GG	CC	CC	CG	CC	CC	CC	CC	CC	CG	CG	CC	CC	CG	CG	GG	CC	GG	GG	CG	CG	CG	CG
F51TW9001BU6YJ_798	GC	GC	CC	CC	CC	CC	GC	CC	GC	CC	CC	GC	CC	CC	CC	GC	GC	GC	CC	CC	GC	CC	CC	CC	CC	CC	CC	GC	GC	CC	CC	CC	GC	CC	GC	GC	GC	CC	GC	GC	CC	CC	GG	CC	GC	GG	CC	GC	CC
F51TW9001BW8ML_679	CC	TC	CC	TC	TC	CC	CC	TC	CC	TC	TC	CC	TC	CC	CC	TC	CC	TT	CC	TC	CC	CC	TT	CC	TC	TC	CC	TC	TC	CC	CC	TC	CC	CC	TC	TC	CC	CC	TC	CC	CC	TC	TT	CC	TT	CC	CC	CC	CC
F51TW9001BW8ML_761	GG	AG	GG	AG	AG	GG	GG	AG	GG	AG	AG	GG	AG	GG	GG	AG	GG	AA	GG	AG	GG	GG	AA	GG	AG	AG	GG	AG	AG	GG	GG	AG	GG	GG	AG	AG	GG	GG	AG	GG	GG	AG	AA	GG	AA	GG	GG	GG	GG
F51TW9001BW8ML_802	AA	AG	AA	AG	AG	AA	AA	AG	AA	AG	AG	AA	AG	AA	AA	AG	AA	GG	AA	AG	AA	AA	GG	AA	AG	AG	AA	AG	AG	AA	AA	AG	AA	AA	AG	AG	AA	AA	AG	AA	AA	AG	GG	AA	GG	AA	AA	AA	AA
F51TW9001BW8ML_894	GG	AG	GG	AG	AG	GG	GG	AG	GG	AG	AG	GG	AG	GG	GG	AG	GG	AA	GG	AG	GG	GG	AA	GG	AG	AG	GG	AG	AG	GG	GG	AG	GG	GG	AG	AG	GG	GG	AG	GG	GG	AG	AA	GG	AA	GG	GG	GG	GG
F51TW9001CFIR5_748	TT	TT	TC	TT	TC	TC	TT	TT	TT	TC	TC	CC	TC	TC	TT	TC	TT	TT	TT	TC	TT	TT	TT	TT	CC	TT	TT	TT	TT	TT	TT	TC	TT	TC	TT	TT	TT	TC	CC	TT	TT	CC	TT	TC	TT	TT	TT	TT	TC
F51TW9001CKTBX_561	CC	TC	TC	TT	TC	TC	TT	TT	TT	TC	TC	TT	TC	TC	TC	TC	TT	TC	TC	TT	CC	TT	TT	TC	TT	TC	TC	TC	TT	TT	TC	TC	TT	TC	TT	TT	TT	TC	TC	TC	TC	TT	TT	TT	TT	CC	TT	TT	TC
FN693067_1411	CC	CC	CC	CC	CC	CG	CG	CC	CG	CC	CC	CG	CG	CG	CC	CG	CC	CC	CG	CG	CC	CC	CC	CC	CC	CG	GG	CG	CC	CG	CC	CC	CC	CG	CC	GG	CG	CC	CC	CG	CG	CG	CG	CG	CG	CC	CG	CC	CC
BX682788_603	CC	CC	CC	CC	CC	TC	TC	CC	CC	TC	CC	TC	TC	TC	CC	CC	CC	CC	TC	CC	TC	CC	TT	TC	TC	TT	TC	CC	CC	CC	CC	TC	TC	TC	TC	TC	CC	TC	CC	TC	TC	CC	TC	CC	CC	CC	TC	TC	TT
F51TW9001AKK1O_1080	TT	TT	TT	TT	TT	TC	TC	TC	TT	TC	TC	TT	TC	TT	TT	TC	TT	TT	TC	TC	TT	TT	TT	TT	TC	TT	TT	TT	TC	TC	TC	TT	TC	TT	TT	TT	TT	CC	TT	TT	TC	TC	TT	TT	TT	TC	TT	TC	TC
F51TW9001DAPOI_398	GG	TG	GG	GG	GG	GG	TG	GG	TG	TG	TG	TG	TG	GG	TG	TG	GG	GG	GG	TG	TG	GG	TG	GG	GG	GG	GG	GG	TG	TG	GG	GG	TG	GG	GG	GG	GG	GG	TG	GG	TG	GG	TG	GG	TG	GG	GG	GG
CT576656_528	CG	CG	CG	CG	CG	GG	GG	GG	CG	GG	GG	GG	CG	GG	GG	CG	GG	CG	CG	GG	CC	GG	CG	GG	CG	GG	CG	CG	GG	GG	GG	GG	CC	GG	GG	CG	GG	CG	CG	CG	GG	GG	CG	CG	GG	CG	GG	GG	GG
384_LIM2_933	CC	TC	CC	CC	TT	TC	CC	TC	TT	TC	TC	CC	TT	TC	CC	TC	CC	TC	TC	TT	TC	TT	TC	CC	CC	TC	CC	CC	TT	TC	CC	CC	CC	CC	CC	TT	TC	TC	TC	TC	TC	CC	CC	CC	TC	CC	TC	TT	CC
AL750061_830	GG	GG	GG	TG	TG	GG	GG	TT	GG	GG	TG	GG	GG	TT	GG	GG	TG	TG	TG	GG	TG	GG	GG	GG	GG	TG	TG	TT	GG	GG	TG	TG	TT	TG	TG	GG	TG	GG	TG	GG	TG	TG	GG	TT	TG	TT	TT	TG	GG
AL750429_1943	TC	TC	TT	TT	TC	TT	TT	CC	TC	TC	TT	TC	TT	CC	TT	TT	TT	TT	TT	TC	TC	CC	TT	TT	TT	CC	TC	CC	CC	CC	TT	CC	TT	TT	TC	TT	TC	TT	TT	TT	TT	CC	TT	TC	TC	TC	TC	TC	TT
AL750429_1976	AG	AG	AA	AA	AG	AA	AA	GG	AG	AG	AA	AG	AA	GG	AA	AA	AA	AA	AA	AG	AG	GG	AA	AA	AA	GG	AG	GG	GG	GG	AA	GG	AA	AA	AG	AA	AG	AA	AA	AA	AA	GG	AA	AG	AG	AG	AG	AG	AA
BX248789_313	TC	TT	TT	TC	CC	TT	TT	TT	TC	TC	TT	TT	TT	TT	TT	TT	TT	TC	TC	TT	TC	TT	TT	TC	TT	TC	TT	TC	TT	TT	CC	TT	TT	TC	TT	TT	CC	TC	TT	TC	TT	TT	TT	TT	TC	TT	TC	TC	TT
BX248973_1053	CC	TT	TC	TT	TC	TT	CC	CC	TT	TT	TT	TC	TT	TC	TT	TT	TT	TT	TC	TT	TC	TT	TC	TT	TC	TC	CC	TC	TC	TC	TT	TT	CC	TC	TT	TT	TT	TC	TT	TC	TT	CC	TC	TC	TT	TC	TT	TT	TT
BX255081_219	TA	TT	AA	TT	TA	TA	TT	TA	TT	TA	TT	TT	TA	TT	TT	TA	TT	TT	TA	TT	TA	AA	TA	TA	TT	TT	TT	TT	TT	TT	TT	TA	TA	TT	AA	TT	TT	TT	TT	TT	TT	TT	TT	TT	TA	TA	TA	TT	AA
BX665999_157	CC	AC	AC	CC	AC	CC	AC	AC	CC	AC	CC	AC	AC	AC	CC	CC	AC	AC	CC	CC	CC	CC	AC	AC	AA	AC	CC	AC	CC	AC	CC	CC	CC	CC	AC	CC	CC	CC	AC	AC	CC	AC	CC	CC	AC	AC	CC	CC	AC
BX677613_415	TT	TT	TT	TT	TT	TC	TC	TT	CC	TT	TT	TT	TT	TT	TT	TT	TT	TT	TT	TT	TC	TT	TT	TC	TT	TT	TC	TT	TT	TT	TT	TC	TC	TC	TC	TC	TC	TC	TT	TT	TC	TT	TC	TC	TT	TT	TC	TT	TC
BX677613_69	CC	CC	CC	CC	CC	GC	GC	CC	GG	CC	CC	CC	CC	CC	CC	CC	CC	CC	CC	CC	GC	CC	CC	GC	CC	CC	GC	CC	CC	CC	CC	GC	GC	GC	GC	GC	GC	GC	CC	CC	GC	CC	GC	GC	CC	CC	GC	CC	GC
CR392444_457	GG	AG	GG	GG	GG	AG	GG	GG	AG	AA	AA	GG	AG	GG	GG	GG	GG	AA	GG	GG	GG	AG	AG	AG	AG	GG	GG	AG	AG	GG	GG	AA	GG	AG	GG	GG	GG	AG	GG	GG	AG	GG	GG	GG	GG	AG	AG	GG	GG
CT575548_1135	AA	AC	AC	AC	AC	AA	AC	AA	AC	AA	AA	AA	AC	AC	AA	CC	AC	AA	AA	AA	AC	AA	AA	AA	AC	AC	AA	AC	CC	AA	AA	AC	AC	AC	AA	AA	AC	AA	AA	AA	CC	AC	AC	AA	AA	AA	AA	AA	CC
CT575548_622	AA	AG	AG	AG	AG	AA	AG	AA	AG	AA	AA	AA	AG	AG	AA	GG	AG	AA	AA	AA	AG	AA	AA	AA	AG	AG	AA	AG	GG	AA	AA	AG	AG	AG	AA	AA	AG	AA	AA	AA	GG	AG	AG	AA	AA	AA	AA	AA	GG
CT575717_1163	TT	TT	TC	TC	TC	TT	TC	TT	TT	TT	TT	TC	TT	TC	TT	TT	TT	TC	TT	TT	CC	TC	TT	TC	TT	TT	TT	TT	TC	TT	TT	TC	TT	TC	TT	TT	TC	TC	TC	TC	TT	TT	TT	TT	TT	TT	TC	TC	TT
CT576073_1084	AG	AG	AG	AA	AA	AA	AG	AG	AG	AG	AA	AG	AG	AG	GG	AG	AA	AG	AA	AG	AA	AG	AG	AA	AA	AG	AG	AA	AG	AA	AA	AA	AA	AA	AA	AA	GG	AA	AG	AG	GG	AA	AG	AG	AG	AA	AA	AA	AG
CT577655_920	TC	TC	CC	CC	CC	CC	CC	TC	TC	CC	CC	CC	TC	CC	CC	TC	TC	TC	CC	CC	CC	CC	TC	CC	CC	TT	TC	TT	TC	CC	CC	CC	TC	TC	TT	TC	CC	TT	TT	CC	CC	TC	TC	CC	TC	TC	CC	CC	TC
CT578553_567	CC	TC	TC	CC	CC	CC	TC	CC	CC	TC	TC	CC	TC	CC	TC	CC	CC	TC	CC	TT	TC	TC	TC	CC	TT	CC	CC	CC	CC	CC	TT	TC	CC	TC	CC	CC	TC	TC	TC	TC	CC	CC	TC	TT	TC	TC	TC	CC	CC
CT579728_192	AC	AC	AA	AA	AA	CC	AC	AA	AC	AC	AC	CC	AA	AA	AA	AA	CC	AA	AA	AA	AA	AC	AA	CC	AC	AC	AC	AA	AC	AA	AA	AA	AC	AC	AA	AA	AA	AA	AC	AC	AC	AA	AA	CC	CC	CC	AC	AA	AC
F51TW9001AD7PE_591	AA	GG	GG	AA	AG	AG	AA	GG	AG	AG	AA	AG	AA	AG	AA	AG	AA	AG	AA	AA	AA	AA	AA	AA	AG	AG	AA	AG	AA	GG	AG	GG	AG	AG	AA	AA	AA	GG	AG	AG	AA	AA	AA	GG	AG	AA	AG	GG	AG
F51TW9001AD7PE_726	AA	TT	TT	AA	TA	TA	AA	TT	TA	TA	AA	TA	AA	TA	AA	TA	AA	TA	AA	AA	AA	AA	AA	AA	TA	TA	AA	TA	AA	TT	TA	TT	TA	TA	AA	AA	AA	TT	TA	TA	AA	AA	AA	TT	TA	AA	TA	TT	TA
F51TW9001AHX8R_122	GG	GG	GG	GG	TG	GG	GG	GG	TG	TT	GG	TG	GG	GG	GG	GG	GG	GG	GG	TG	TT	TG	TG	TG	GG	GG	GG	TG	TT	TG	TG	GG	TG	GG	TG	TG	GG	GG	GG	GG	TG	TG	TG	GG	GG	GG	TG	GG	GG
F51TW9001APGB7_431	AG	GG	GG	AG	AA	AG	AG	AA	GG	GG	AA	AG	AG	AA	GG	GG	AG	GG	GG	GG	AA	AG	AG	AG	AG	GG	AA	GG	GG	GG	GG	AG	GG	AG	AA	GG	GG	GG	AG	AA	GG	GG	AG	GG	AG	GG	GG	GG	AG
F51TW9001AY15R_1328	GG	AG	AA	GG	GG	AG	AG	GG	GG	GG	GG	AA	GG	AG	AG	AA	GG	GG	GG	AG	GG	GG	AG	GG	GG	AG	GG	GG	GG	AG	AG	AG	GG	GG	AG	AG	GG	GG	AG	GG	AG	GG	GG	AG	GG	AG	GG	GG	GG
F51TW9001BNPFZ_1576	AA	GG	AG	AA	AA	AA	GG	GG	AA	AA	AA	AG	AA	AA	AA	AA	AA	AG	AA	GG	GG	AA	AG	AA	AA	AG	AA	AA	AA	AA	AA	AA	AG	AG	AG	AG	AA	AG	AG	AA	AA	AA	AA	AA	AA	GG	AG	GG	AG
F51TW9001BQ36P_966	AA	AC	AC	AA	AA	AC	AA	AC	CC	CC	AA	AA	CC	AA	AC	AC	AA	AC	AC	CC	AA	AC	AA	CC	AC	AC	AA	AC	CC	AC	AC	AA	AA	AC	AA	AA	AC	CC	AA	AA	AC	AC	AC	AA	AC	AC	AA	AA	AC
F51TW9001CITAA_1482	TC	TC	TC	TT	TT	TC	TT	TT	TT	TT	CC	CC	TT	TC	TT	TC	TT	TC	CC	TT	TC	TT	TT	TC	TT	CC	TC	CC	TC	TC	TT	TT	TT	TT	TC	CC	TT	TT	TT	TC	TT	TT	TT	CC	TC	TT	TC	TT	TC
F51TW9001DAPOI_179	GG	AG	GG	GG	GG	GG	AG	GG	AG	AG	AG	AG	AG	GG	AG	AG	GG	GG	GG	AG	AG	GG	AG	GG	GG	GG	GG	GG	AG	AG	GG	GG	AG	GG	GG	GG	GG	GG	AG	GG	AG	GG	AG	GG	AG	GG	GG	GG	AG
F51TW9001DAPOI_248	CC	TC	CC	CC	CC	CC	TC	CC	TC	TC	TC	TC	TC	CC	TC	TC	CC	CC	CC	TC	TC	CC	TC	CC	CC	CC	CC	CC	TC	TC	CC	CC	TC	CC	CC	CC	CC	CC	TC	CC	TC	CC	TC	CC	TC	CC	CC	CC	TC
F51TW9002FN4GR_1315	TC	TT	TC	TC	TT	TT	TT	TC	TT	TT	TT	TC	TT	TT	TC	TC	TC	CC	TC	CC	TT	TT	TT	TT	TC	TT	TT	TC	TC	TC	TC	TC	TT	TT	TT	TT	TC	TT	TC	TC	TC	TC	TT	TT	TT	TT	TC	TT	TC
384_C4H2_732	GG	GG	GG	GG	CG	CG	GG	CG	GG	CG	GG	GG	CG	CC	GG	CG	CG	GG	CG	GG	GG	GG	CC	CG	CG	GG	GG	CG	GG	CC	GG	GG	CC	GG	GG	CC	GG	CG	GG	GG	GG	CG	CC	CG	GG	CG	GG		CG
F51TW9001AI4BS_1055	AG	AA	AA	AG	AG	AG	AA	AA	AA	AG	AA	AG	AG	AG	GG	AG	AG	AG	AA	AA	AA	AG	AA	AG	AA	AA	AA	AG	AG	GG	AG	GG	AG	AG	AG	AA	AA	AG	AA	AA	AA	AA	AA	AA	AA	AG	AA	GG	AA
CT576676_2177	TT	TA	TT	TT	TA	TA	TT	TT	TA	TT	TA	AA	TA	TT	TT	TT	TA	TT	TT	TT	TT	AA	TT	TA	TT	TT	TT	TT	TA	TA	TA	TT	TT	AA	TA		TT	TT	TT	TA	TT	TT		TA	TT	TT	TA	AA	TA
CT583249_186	AG	GG	GG	GG	GG	AG	GG	AG	AG	GG	AA	AG	GG	GG	GG	AG	AG	AG		AG	AG	GG	AG	AA	AG	GG	AG	GG	AA	GG	GG	GG	GG	GG	AG	AG	AG	GG	AG	AG	AG	GG	GG	AA	AG	GG	GG	AG	GG
F51TW9001DAPOI_101	AA	AG	AA	AA	AA	AA	AG	AA	AG	AG	AG	AG	AG	AA	AG	AG	AA	AA	AA	AG	AG	AA	AG	AA	AA	AA	AA	AA	AG	AG	AA	AA	AG	AA	AA	AA	AA	AA	AG	AA	AG	AA	AG	AA	AG	AA	AA	AA	AG
384_BOTERO_202	CC	AC	CC	CC	AC	CC	CC	CC	CC	AC	CC	CC	CC	CC	CC	CC	AC	CC	CC	AC	AC	CC	CC	CC	CC	CC	AC	AC	CC	CC	CC	AC	CC	AC	CC	AC	AC	CC	AC	AC	CC	CC	AA	AC	AC	CC	AC	CC	AC
384_BOTERO_77	TT	TC	TT	TT	TC	TT	TT	TT	TT	TC	TT	TT	TT	TT	TT	TT	TC	TT	TT	TC	TC	TT	TT	TT	TT	TT	TC	TC	TT	TT	TT	TC	TT	TC	TT	TC	TC	TT	TC	TC	TT	TT	CC	TC	TC	TT	TC	TT	TC
384_Myb14_136	AA	AA	GG	AG	AG	AA	AG	AG	AA	AA	AA	AG	GG	AG	AA	AA	GG	GG	GG	GG	GG	AG	GG	AG	AA	AG	AA	AA	AG	GG	AA	AA	AA	AA	AG	AA	AA	AA	AA	AA	AG	AG	AG	AG	AA	AA	AA	AA	AG
AL749597_255	AG	AG	AG	AA	GG	GG	AG	GG	GG	AG	GG	GG	GG	GG	GG	GG	AA	GG	GG	AG	AG	AG	GG	GG	AG	GG	AG	GG	GG	GG	AG	GG	AG	GG	AG	AG	GG	GG	GG	AA	AG	GG	AG	AG	AG	AG	GG	AG	GG
BX253385_638	AG	AA	AA	AG	AG	AG	AA	AG	AG	AG	AG	AA	AG	GG	AA	AG	AA	AG	AA	AG	AA	AA	AA	GG	AA	AA	AA	AA	AA	AA	AA	AA	AG	AA	AA	AA	AG	AA	AA	AG	AA	AA	GG	GG	AA	AG	AG	AG	AG
BX253706_417	TC	TC	TT	TT	TT	TT	TC	TC	TC	CC	TT	CC	TT	TT	TT	TC	TT	TT	TT	TC	TT	TC	TT	TT	TC	TT	TT	TC	TC	TC	TT	TC	TC	TC	CC	TT	TC	TT	CC	TC	TC	TC	TC	TT	TT	TT	TT	TC	TT
BX253706_526	TG	TG	GG	GG	GG	GG	TG	TG	TG	TT	GG	TT	GG	GG	GG	TG	GG	GG	GG	TG	GG	TG	GG	GG	TG	GG	GG	TG	TG	TG	GG	TG	TG	TG	TT	GG	TG	GG	TT	TG	TG	TG	TG	GG	GG	GG	GG	TG	GG
BX254018_713	GG	AG	GG	GG	GG	AG	AG	AG	AA	GG	GG	GG	GG	GG	GG	AA	AG	AG	GG	GG	AG	GG	GG	GG	GG	AG	GG	AG	AG	AG	GG	AG	GG	GG	AG	AG	AA	AG	AG	AG	GG	GG	AG	AG	GG	GG	GG	GG	AG
BX680304_1028	AG	AG	AG	GG	GG	GG	AG	GG	AG	GG	GG	GG	GG	AG	AG	GG	GG	AG	AA	AG	GG	AA	GG	GG	AG	GG	AG	AG	AA	GG	AG	GG	GG	AG	GG	GG	GG	AG	GG	AG	AA	AG	AG	GG	GG	GG	AA	AG	AG
BX680745_71	AA	AA	AA	TT	AA	TT	AA	AA	AA	TA	AA	AA	AA	TA	AA	TA	AA	AA	AA	TA	TA	AA	TA	AA	AA	AA	TT	TA	TA	TA	TA	AA	AA	AA	TA	AA	TA	AA	AA	TA	AA	TA	AA	AA	TA	AA	TA	AA	AA
BX680861_892	GG	TT	GG	TG	TG	GG	TG	GG	GG	TG	GG	GG	TG	TG	TT	TT	TT	GG	TT	GG	TG	TG	TG	TG	GG	TG	TG	TG	GG	TG	GG	TT	TG	TG	TG	GG	GG	TG	GG	GG	GG	TG	GG	GG	GG	TG	GG	TG	TG
BX681718_880	GG	CG	CG	CG	CG	CC	CG	CG	GG	GG	GG	CG	CG	GG	GG	GG	CG	GG	GG	GG	CC	GG	CG	GG	GG	CG	CG	GG	GG	GG	GG	GG	CG	CC	CG	CG	GG	CG	CC	CG	GG	GG	GG	CG	GG	CG	GG	GG	CG
BX682737_409	AA	AC	AC	AA	AC	AC	CC	AA	AA	AA	AA	AA	AA	AA	AC	AA	AA	AA	AC	AA	AC	AA	AC	AA	AA	AA	CC	AA	AC	AA	AA	AC	AA	AC	AC	AA	AC	AC	AA	CC	AC	AC	AC	AA	AA	AA	AA	AA	AA
CR354615_726	TT	CC	TT	TT	TT	TC	TT	TC	TT	TT	TT	TC	TT	TC	TT	TT	TC	TC	CC	TT	TT	CC	TC	TT	TT	TT	TC	CC	TT	TC	TC	TC	TT	TC	TT	TC	TC	TT	TC	TC	TC	CC	TC	TC	TT	TT	TT	TT	TC
CR354615_847	GG	AA	GG	GG	GG	AG	GG	AG	GG	GG	GG	AG	GG	AG	GG	GG	AG	AG	AA	GG	GG	AA	AG	GG	GG	GG	AG	AA	GG	AG	AG	AG	GG	AG	GG	AG	AG	GG	AG	AG	AG	AA	AG	AG	GG	GG	GG	GG	AG
CT577655_1576	AG	AG	AA	AA	AA	AA	AA	AG	AG	AA	AA	AA	AG	AA	AA	AG	AG	AG	AA	AA	AA	AA	AA	AA	AA	GG	AG	GG	AG	AA	AA	AA	AG	AG	AG	AG	AA	GG	GG	AA	AA	AG	AG	AA	AG	AG	AA	AA	AG
CT578311_1056	AG	GG	GG	GG	AG	AG	AA	GG	AA	GG	GG	AA	GG	AG	AG	GG	AA	AG	AA	AG	GG	GG	GG	GG	AG	GG	AG	AG	GG	AG	AG	GG	AA	GG	GG	GG	AG	GG	AA	GG	AG	GG	GG	GG	GG	GG	GG	GG	GG
CT583593_73	CG	CG	CC	CG	CC	CG	CC	CC	CG	CC	CC	CC	CC	CC	CC	GG	CC	CC	CG	CC	CG	CG	CC	CC	CC	CG	GG	CG	CG	CC	CG	CG	CG	CG	CG	CC	CC	CG	CC	CC	CC	CC	CC	CC	CG	CC	CC	CC	CC
F51TW9001A5DOF_557	GG	CG	GG	GG	CG	CG	CG	GG	GG	GG	GG	GG	CG	GG	CC	GG	GG	GG	GG	CG	CG	CG	CG	GG	GG	GG	CC	CG	GG	CG	CC	CG	CG	CG	GG	GG	GG	GG	CC	CG	CG	CG	GG	GG	GG	CG	GG	GG	CG
F51TW9001AI55E_2114	TT	TC	TT	TT	TT	TC	TC	TC	TT	TC	TC	TT	TC	CC	TT	TC	TT	TT	TC	TT	TC	TT	TC	TC	TC	TC	TT	TT	TC	TT	TT	TT	CC	TC	TT	TC	TC	TT	TT	TT	TT	TT	TT	TT	CC	TC	TC	TT	TT
F51TW9001ARPFL_912	TC	TT	TC	TT	TT	CC	TT	CC	TC	TC	CC	TC	TC	CC	TT	TC	TT	CC	TT	TT	TT	TT	TT	TT	TC	TC	TT	TC	CC	TC	TT	TC	TT	TC	TT	TT	TT	TT	CC	TT	CC	TT	TC	CC	TT	TT	TT	TT	TC
F51TW9001AZGFM_280	TG	TT	TG	TG	TG	TG	TT	TT	TT	TT	TT	TT	TG	TT	TT	TT	GG	TG	TT	TT	TG	TG	TG	GG	TG	TT	TT	TG	TT	GG	GG	TT	GG	GG	TG	TT	TT	GG	TT	TG	TT	GG	TT	TG	TG	TG	TT	GG	TG
F51TW9001B9EGC_464	TT	TC	TC	TT	TC	TC	CC	TT	TT	TT	TT	TT	TT	TT	TC	TT	TT	TT	TC	TT	TC	TT	TC	TT	TT	TT	CC	TT	TC	TT	TT	TC	TT	TC	TC	TT	TC	TC	TT	CC	TC	TC	TC	TT	TT	TT	TT	TT	TT
F51TW9001BZVCF_226	AA	GG	GG	AG	GG	GG	GG	GG	GG	AG	AG	GG	AG	GG	GG	AG	AG	GG	AA	GG	AG	GG	GG	AG	AG	GG	GG	GG	GG	AG	AG	AG	GG	AG	GG	GG	GG	GG	AG	GG	AG	AA	GG	AG	AG	AG	AG	GG	GG
F51TW9001BZVCF_366	TT	GG	GG	TG	GG	GG	GG	GG	GG	TG	TG	GG	TG	GG	GG	TG	TG	GG	TT	GG	TG	GG	GG	TG	TG	GG	GG	GG	GG	TG	TG	TG	GG	TG	GG	GG	GG	GG	TG	GG	TG	TT	GG	TG	TG	TG	TG	GG	GG
F51TW9002JM1TL_1085	TT	TC	TT	TC	TC	CC	TT	CC	TT	TC	TT	TT	TC	TC	CC	TT	TC	CC	TT	TC	TC	CC	TC	TT	TC	TC	CC	TT	TT	TT	TC	TC	TC	TC	TT	TT	TT	TT	TT	TC	TT	TC	TC	TT	TT	CC	TT	TC	TT
FN564389_243	AA	GG	GG	AG	AG	GG	AG	AG	AG	GG	GG	AG	AG	AA	AG	GG	GG	AG	AG	GG	GG	GG	AG	AG	GG	GG	AG	GG	AG	GG	GG	GG	GG	AA	GG	GG	GG	AG	GG	AG	GG	AG	GG	GG	AA	AG	GG	AG	AA
FN694080_280	GG	AG	GG	GG	AG	GG	GG	GG	GG	AG	AG	GG	GG	AG	GG	GG	AG	AG	AG	AG	GG	AG	AG	GG	GG	AG	GG	GG	AG	GG	AG	GG	AG	AG	GG	AG	GG	AG	GG	GG	GG	AG	AG	AG	AG	GG	AG	AG	AG
FN694080_501	CC	AC	CC	CC	AC	CC	CC	CC	CC	AC	AC	CC	CC	AC	CC	CC	AC	AC	AC	AC	CC	AC	AC	CC	CC	AC	CC	CC	AC	CC	AC	CC	AC	AC	CC	AC	CC	AC	CC	CC	CC	AC	AC	AC	AC	CC	AC	AC	AC
AJ309087_680	AA	AG	AA	AA	AA	AG	AA	AA	AG	AA	AG	AG	AA	AA	AA	AG	AG	AG	AA	AA	AA	AA	AA	AA	AA	AA	AG	AG	AG	AA	AA	AA	AG	AA	AA	AG	AG	AG	AG	AA	AA	AA	AG	AG	AG	AG	AA	AA	AA
CT579613_422	AG	AA	GG	AG	GG	GG	AG	AG	AG	GG	GG	AG	AA	GG	AG	AG	GG	AA	AG	GG	GG	AG	AG	AG	AA	GG	GG		GG	GG	GG	AG	GG	AG	AG	GG	GG	GG	GG	AG	AG	AG	AG	AG	AG	AG	GG	GG	AG
CT583534_187	CC	TC	CC	CC	CC	TC	CC	TC	TC	CC	TC	CC	TC	TC	TC	TC	CC	TC	CC	TC	TC	CC	TC	CC	CC	CC	CC	TT	CC	TC	TT	CC	CC	CC	CC	TC	TC	TT	TC	CC	CC	TC	TC	CC	CC	TC	TC	TC	CC
F51TW9001BXK1Y_150	AA	AG	AA	AG	AG	AG	AA	AA	AA	AG	AG	AG	AA	AA	AA	AG	AA	AA	AG	AG	AA	AA	AG	AA	AG	AG	AA		AA	AA	AA	AA	AA	AG	AG	AG	AG	AA	AA	AA	AA	AA	AG	AA	AG	AG	AA	AA	AG
F51TW9001DHWFJ_2921	TC	TC	TC	TC	TT	TT	TC	TT		TT	TT	TT	TT	TC	TT	TC	TC	TC	TT	TC	TC	TT	TT	TT	TC	TT	TT	CC	TT	TT	TC	TC	TC	TT	TT	TT	TT	TT	TT	TC	TC	TT	TT	TT	TT	TT	TC	TT	TC
FM945910_395	GG	AA	GA	GA	GG	GG	GG	GA	GA	GG	GA	GG	GA	GG	GA	GA	GG	GA	GA	AA	GG	GG	GG	GG	GA	GG	GA	GG	GG	GG	GA	GA	GA	GA	GA	GG	GA	GG	GG	GA	AA	GG	GG	GA	GG	GA	GG	GA	GA
BX253874_343	CC	CC	AC	CC	AC	CC	CC	AC	AC	AC	CC	CC	CC	AA	CC	AC	CC	CC	CC	AC	CC	AC	AC	CC	CC	AA	AC	CC	AC	AC	CC	CC	CC	AC	CC	CC	AC	AC	AC	AC	AA	CC	AC	CC	CC	AC	CC	AC	CC
CT582316_510	AG	AG	AG	AA	AG	AA	AA	AA	AG	AG	AA	AA	AA	GG	AA	AG	AG	AA	AG	AA	AG	AG	AG	AA	AA	AG	AA	AG	AG	AA	AG	AA	AA	AG	GG	AG	AA	AA	GG	AA	AA	AA	AG	AG	AA	AA	GG	AA	AA
F51TW9002H6ZPL_439	TG	TT	TG	TT	TG	TT	TT	TT	TG	TG	TT	TT	TT	TG	TT	TT	TG	TT	TT	TT	TT	TG	TT	TG	TT	TT	TG	TG	TT	TG	GG	TT	TT	TG	TT	TT	TG	TT	TT	TT	TT	TG	TG	TG	TT	TT	TT	TG	TG
384_AGP1_46	GG	GC	GC	GC	CC	GG	CC	GC	CC	GC	CC	GC	GC	GC	GC	GC	GG	CC	GC	CC	CC	CC	GC	CC	CC	CC	GC	CC	CC	CC	GC	GC	GG	CC	GC	CC	CC	CC	GC	CC	CC	GC	CC	CC	CC	CC	GC	GC	GC
384_Myb2_844	AA	AA	AG	AA	AA	AA	AG	AA	AG	GG	AG	AG	AG	AG	AG	AG	AA	AA	AA	AA	GG	GG	AA	AA	AA	AA	AG	AG	AG	GG	AA	AG	AA	AA	AA	AA	AA	AA	AA	AA	AG	AA	AG	AA	AG	AG	AA	AA	GG
AL751037_564	AG	AA	AG	AA	AG	AG	AG	AA	AA	AA	AG	AA	AA	AG	AA	AG	AA	AA	AA	AA	AG	AA	GG	AA	AA	AA	AG	AA	AA	AA	AG	AA	AG	AA	AA	AA	AG	AG	AA	AG	AG	AG	AA	AA	AG	AG	AA	AG	GG
BX250142_1499	TT	TT	TT	TA	TA	TA	TT	TT	TT	TT	TA	TA	TA	TA	TT	AA	TT	TT	TT	TT	TT	TT	TT	TT	TA	TA	TT	TA	TT	TT	TT	TT	TA	TA	TT	TT	TT	TA	TA	TT	TA	TT	TA	TT	TT	TT	TT	TA	TA
BX251882_207	TT	TT	CC	TT	TC	TC	TT	TT	TT	TT	TT	TC	CC	TC	TT	TT	TT	TT	TC	TC	TC	TT	TC	TT	CC	TT	TC	TT	TC	TT	TT	TT	TC	TC	TC	TT	TT	TT	TC	TC	TT	TC	TT	TT	TT	TT	TC	CC	TT
BX252256_145	TG	TT	GG	TG	GG	GG	TG	TG	GG	GG	GG	TG	TG	TG	GG	TT	GG	TG	GG	TG	GG	TG	GG	GG	TG	GG	GG	GG	TG	GG	TG	GG	GG	TG	TT	GG	GG	GG	TG	GG	TG	TT	TG	GG	GG	GG	GG	GG	TT
BX252800_1728	TT	TT	GG	TT	TG	TT	TT	TT	TG	TT	TG	TG	TT	TT	TT	TG	TG	TG	TT	TG	TT	TG	TG	TT	TT	TT	TG	TT	TT	TT	GG	TG	TG	TT	TT	TG	TT	TT	TG	TT	TG	TG	TT	GG	TT	TG	TT	TG	TG
BX254570_1442	TG	TT	TT	TT	TG	TT	TG	TG	TT	TT	TG	TT	TG	TT	TT	TG	TT	TT	TT	TT	TT	TG	TT	TT	GG	TT	TT	TG	TT	TT	TT	TT	TT	TG	TG	TG	TG	TG	TT	TT	TT	TT	TT	TT	TG	TG	TG	TT	TG
BX254969_163	TG	TT	TT	TT	GG	GG	TG	TT	TG	TT	TG	TT	TT	TG	GG	TT	TT	GG	GG	TG	TT	TT	TG	TG	TG	TT	TT	GG	GG	GG	TT	TT	TG	TT	TG	TG	TT	TT	GG	TT	TT	TT	TG	TG	TT	TG	TG	TT	TG
CT576363_3513	TT	TG	TG	TT	TT	TT	TT	TG	TT	TG	TT	TG	TT	TT	TG	TT	TT	TT	TG	TT	TG	TG	TT	GG	TT	TT	TT	TT	TT	TT	TT	TT	TG	GG	TG	TT	TG	TG	TT	TT	TG	TG	TG	TT	TG	TG	TG	TG	TT
CT577155_803	CG	CC	CC	CG	CG	CG	GG	CC	CG	GG	CC	GG	CC	CC	CC	CC	CC	CG	CG	CC	CC	CC	GG	CG	CC	GG	CC	CC	CC	CC	CG	CC	CC	CC	CG	CC	CG	CG	CG	CC	CC	CG	CG	CC	CG	CG	CG	CG	CC
CT582232_1356	TC	CC	CC	CC	TC	CC	TC	TC	TT	TC	TC	TC	TC	TC	CC	CC	CC	TC	TC	TC	TC	CC	CC	TT	CC	CC	CC	TC	TC	TC	TC	TT	CC	CC	CC	TC	CC	CC	CC	CC	TT	CC	CC	CC	CC	TC	TC	CC	TC
F51TW9001AKMI8_1595	GG	GG	GC	GG	GC	GC	GC	GC	GC	GC	GC	GC	GG	GG	GC	GG	GC	GG	GG	GG	GC	GG	GG	GC	CC	CC	GC	GC	GG	GG	GG	GG	GC	CC	GC	GC	GG	GC	GC	GG	GG	GG	GG	GG	GG	GG	GG	GG	GG
F51TW9001AKMI8_1763	TT	TT	TC	TT	TC	TC	TC	TC	TC	TC	TC	TC	TT	TT	TC	TT	TC	TT	TT	TT	TC	TT	TT	TC	CC	CC	TC	TC	TT	TT	TT	TT	TC	CC	TC	TC	TT	TC	TC	TT	TT	TT	TT	TT	TT	TT	TT	TT	TT
F51TW9001AKMI8_606	GG	GG	AG	GG	AG	AG	AG	AG	AG	AG	AG	AG	GG	GG	AG	GG	AG	GG	GG	GG	AG	GG	GG	AG	AA	AA	AG	AG	GG	GG	GG	GG	AG	AA	AG	AG	GG	AG	AG	GG	GG	GG	GG	GG	GG	GG	GG	GG	GG
F51TW9001B3CXE_206	AG	AG	AG	AA	AA	AA	AG	AA	AA	AA	AG	AA	AA	AG	AG	AG	AA	AA	AG	AA	AG	AA	AA	AA	AG	AA	AG	AG	AA	AG	GG	AA	AA	AA	GG	AA	AA	AG	AG	AA	AA	AG	AA	AG	AG	AA	AG	GG	GG
F51TW9001BCUXW_1272	TC	TC	TT	CC	TT	TT	TT	TC	TC	TC	TT	TT	TC	TT	CC	CC	TT	TT	TT	TC	TC	TC	TT	TT	TT	TT	TT	TC	TT	TC	TC	TT	TT	TC	TT	TC	TT	TC	TC	TT	TC	TC	TT	TT	TT	TT	CC	TT	TT
F51TW9001CTLDD_228	CC	TT	TC	CC	CC	CC	CC	CC	TC	TC	CC	TC	CC	TC	TC	CC	TC	TC	CC	TC	TC	CC	TC	CC	CC	TC	CC	TC	TT	CC	CC	TC	CC	TC	CC	CC	TC	CC	CC	CC	CC	CC	CC	CC	CC	CC	CC	TC	CC
F51TW9001D99E7_1161	AA	GG	AG	AG	AG	AG	AG	AG	GG	AA	GG	AG	AA	AG	AA	AG	AG	GG	AA	AG	GG	AA	AG	AG	AG	AA	GG	AG	AA	AA	AG	AA	AG	AG	AG	AA	AG	AA	AA	AA	GG	AA	AA	GG	AG	AA	AA	AA	AA
F51TW9002FN4GR_156	AC	AA	AC	AC	AA	AA	AA	AC	AA	AA	AA	AC	AA	AA	AC	AC	AC	CC	AC	CC	AA	AA	AA	AA	AC	AA	AA	AC	AC	AC	AC	AC	AA	AA	AA	AA	AC	AA	AC	AC	AC	AC	AA	AA	AA	AA	AC	AA	AC
F51TW9002FZRC4_193	CC	CG	CC	CC	CG	CG	CG	CG	CC	CG	CG	CG	CC	GG	CG	CC	CG	CG	CC	CG	CG	CC	CC	CC	CG	CG	CC	CC	CC	CC	CC	CG	CC	CC	CC	CC	CC	CC	CC	CC	CC	CC	CG	CG	CC	CC	GG	CC	CC
F51TW9002H5N49_901	TT	CC	CC	TC	CC	CC	TC	TC	CC	CC	TT	CC	TC	TC	TT	CC	CC	TC	CC	TC	CC	CC	TC	TC	TC	CC	CC	CC	CC	CC	TC	TT	CC	CC	CC	TC	CC	CC	TC	CC	CC	TC	CC	TC	TT	CC	TT	CC	CC
BX250704_1012	AA	GG	AA	AG	AG	AA	AA	AG	AG	AA	AA	AA	AG	AA	AA	AA	AA	AG	AG	AA	AA	GG	GG	AA	AG	AA	AG	AA	AG	AG	AG	AA	AG	GG	AA	AA	AA	AA	AG	AA	GG	AA	AA	AG	AA	AA	AG	AA	AA
BX251882_129	TT	TT	CC	TT	TC	TC	TT	TT	TT	TT	TT	TC	CC	TC	TT	TT	TT	TT	TC	TC	TC	TT	TC	TT	CC	TT	TC	TT	TC	TT	TT	TT	TC	TC	TC	TT	TT	TT	TC	TC	TT	TC	TT	TT	TT	TT	TC	CC	TT
BX254570_1326	TA	AA	AA	AA	TA	AA	TA	TA	AA	AA	TA	AA	TA	AA	AA	TA	AA	AA	AA	AA	AA	TA	AA	AA	TT	AA	AA	TA	AA	AA	AA	AA	AA	TA	TA	TA	TA	TA	AA	AA	AA	AA	AA	AA	TA	TA	TA	AA	TA
F51TW9001AH2IJ_965	TT	TC	TT	TT	TC	TT	TT	TT	TT	TC	TT	TC	TT	CC	TC	TC	TT	TT	TT	TC	TT	CC	TC	TC	TC	TT	TC	TT	TC	TT	TT	TC	TT	TC	TC	TC	TT	TT	TC	TT	TT	TT	CC	TT	TC	TT	TT	TT	TC
F51TW9001EP966_572	CC	CC	CC	TT	TC	CC	CC	TT	CC	TC	TC	CC	CC	CC	CC	TC	TC	CC	CC	TC	TT	TC	CC	TT		CC	CC	TC	CC	CC	TC	TC	CC	CC	TC	CC	TC	CC	TT	TC	TC	CC	TC	CC	CC	CC	CC	CC
BX251340_1321	GG	TG	GG	TG	TG	TG	GG	GG	TG	GG	GG	GG	TG	TG	GG	GG	GG	GG	GG	GG	GG	TG	GG	GG	TT	TG	GG	TG	TG	GG	TG	TT		TG	TG	GG	GG	GG	TG	GG	GG	TG	GG	GG	GG	GG	GG	TG	TG
F51TW9002F7N0Z_1030	AG	AA	GG	GG	AG	GG	GG	GG	AG	GG	AG	GG	GG	AA	GG	GG	AG	GG	GG	GG	GG	GG	AA	AG	GG	AA	AG	AG	GG	GG	AG	AG	GG	AG	AA	GG	GG	GG	GG	GG	AA	GG	GG	AG	AG	GG	GG	AA	GG
384_Korrigan_1395	AG	GG	AA	AG	AG	AA	AA	AA	AG	AG	AA	AA	AG	AA	AA	AA	AG	AA	AA	GG	AA	AA	AA	AG	AA	AG	AG	AA	AA	AA	AA	AG	AG	AA	AA	AG	AA	AG	AG	AA	AA	AA	AA	AG	AG	AG	AG	AG	AG
384_Korrigan_1499	AG	GG	AA	AG	AG	AA	AA	AA	AG	AG	AA	AA	AG	AA	AA	AA	AG	AA	AA	GG	AA	AA	AA	AG	AA	AG	AG	AA	AA	AA	AA	AG	AG	AA	AA	AG	AA	AG	AG	AA	AA	AA	AA	AG	AG	AG	AG	AG	AG
384_Korrigan_202	TC	CC	TT	TC	TC	TT	TT	TT	TC	TC	TT	TT	TC	TT	TT	TT	TC	TT	TT	CC	TT	TT	TT	TC	TT	TC	TC	TT	TT	TT	TT	TC	TC	TT	TT	TC	TT	TC	TC	TT	TT	TT	TT	TC	TC	TC	TC	TC	TC
384_Korrigan_465	TC	TT	CC	TC	TC	CC	CC	CC	TC	TC	CC	CC	TC	CC	CC	CC	TC	CC	CC	TT	CC	CC	CC	TC	CC	TC	TC	CC	CC	CC	CC	TC	TC	CC	CC	TC	CC	TC	TC	CC	CC	CC	CC	TC	TC	TC	TC	TC	TC
384_PAL1_P31_1508	TC	TT	TT	TT	CC	TC	TT	CC	TC	CC	TT	TC	TC	CC	TT	CC	CC	TT	CC	CC	TC	TC	CC	TC	CC	TC	CC	CC	CC	CC	CC	CC	CC	CC	TC	TC	CC	CC	CC	CC	CC	TC	CC	CC	TC	CC	CC	TC	TC
AL749993_661	AG	AA	AA	GG	AG	AA	AA	AG	AA	AA	AG	AA	AA	AA	AA	AG	AA	AG	AG	AG	AG	GG	AA	AA	AA	AA	AG	AA	AA	AA	AA	AG	AG	AA	AA	AA	AA	AG	AG	AG	AA	AA	AA	AG	GG	AA	AA	AA	AA
AL750322_161	CC	TC	CC	TC	CC	CC	TC	TC	TC	CC	CC	CC	CC	TC	CC	TC	CC	CC	CC	TC	CC	TC	TC	CC	CC	CC	CC	CC	TC	TC	CC	CC	TC	CC	CC	CC	TC	CC	CC	TC	TC	TC	TC	CC	TC	CC	CC	TC	CC
AL751044_804	GG	GG	AG	AG	GG	GG	GG	AG	AG	GG	GG	GG	GG	AG	GG	GG	AG	AA	AG	GG	AG	AG	GG	GG	GG	AA	AG	GG	GG	GG	AG	AG	GG	AG	AG	AG	GG	GG	AA	GG	AG	AG	GG	GG	AG	GG	AG	AG	AG
AL751136_386	TC	CC	TT	TC	CC	TC	TC	CC	TC	TC	TT	TC	CC	TC	TC	CC	CC	TC	CC	CC	CC	CC	TC	TC	TC	CC	TC	CC	CC	CC	CC	TT	CC	TT	CC	TC	CC	TT	CC	CC	TC	CC	CC	TC	TT	TC	TT	CC	CC
AL751186_505	TG	GG	GG	TG	GG	GG	TG	GG	TG	GG	GG	GG	TG	GG	GG	TG	GG	GG	GG	GG	GG	GG	TT	GG	GG	TG	TG	TG	GG	GG	GG	TG	GG	TG	GG	TG	GG	GG	GG	GG	GG	GG	TG	GG	GG	TG	TG	TG	GG
BX249114_1218	AA	GG	GG	GG	AG	GG	GG	GG	GG	AG	GG	GG	AG	GG	GG	GG	GG	GG	GG	GG	AG	AG	GG	AA	AG	GG	AG	AG	AG	GG	AG	AG	GG	GG	GG	AG	AG	AG	GG	AG	GG	GG	AG	GG	GG	AG	AG	GG	AA
BX249114_973	GG	TT	TT	TT	TG	TT	TT	TT	TT	TG	TT	TT	TG	TT	TT	TT	TT	TT	TT	TT	TG	TG	TT	GG	TG	TT	TG	TG	TG	TT	TG	TG	TT	TT	TT	TG	TG	TG	TT	TG	TT	TT	TG	TT	TT	TG	TG	TT	GG
BX254927_1224	CC	GC	GC	CC	CC	CC	CC	GC	CC	GC	CC	GC	CC	CC	GG	CC	CC	CC	CC	CC	GC	GC	CC	GG	GC	CC	CC	CC	CC	CC	CC	CC	GC	GG	GC	CC	GC	GC	CC	CC	GC	GC	GC	CC	GC	GC	GC	GC	CC
BX254927_406	GG	AG	AG	GG	GG	GG	GG	AG	GG	AG	GG	AG	GG	GG	AA	GG	GG	GG	GG	GG	AG	AG	GG	AA	AG	GG	GG	GG	GG	GG	GG	GG	AG	AA	AG	GG	AG	AG	GG	GG	AG	AG	AG	GG	AG	AG	AG	AG	GG
BX254927_653	AA	AG	AG	AA	AA	AA	AA	AG	AA	AG	AA	AG	AA	AA	GG	AA	AA	AA	AA	AA	AG	AG	AA	GG	AG	AA	AA	AA	AA	AA	AA	AA	AG	GG	AG	AA	AG	AG	AA	AA	AG	AG	AG	AA	AG	AG	AG	AG	AA
BX677521_112	TC	CC	TC	CC	CC	TT	CC	CC	TT	TC	TC	CC	CC	CC	CC	CC	TT	TC	TT	TC	CC	TC	CC	TC	CC	CC	CC	TT	CC	TC	CC	CC	CC	TC	CC	TT	CC	CC	TC	TC	TT	TC	CC	TC	CC	CC	TC	CC	TC
BX678903_793	GG	TT	TT	TG	TT	TT	TT	TT	TG	TG	TT	TT	TT	TT	GG	TT	TG	TT	GG	TT	TT	TT	TG	TG	TT	TG	TT	TT	TT	TG	TG	TT	GG	TG	TG	TT	TT	TT	TG	TT	TG	TG	TT	TT	TG	TT	GG	TG	TG
BX682461_634	CC	CC	CC	TC	TT	CC	CC	CC	TT	CC	TC	TC	TC	TC	TC	CC	CC	TC	CC	CC	TT	TC	TC	TC	CC	CC	TC	CC	TC	CC	CC	TC	CC	TC	TC	CC	TC	TT	CC	TC	CC	CC	TC	CC	CC	TC	TC	TC	CC
CT574744_1983	AT	TT	AA	AA	AA	AA	AA	AA	AA	AA	AT	AT	AA	AA	AT	AA	AA	AA	AT	AT	AT	AA	AA	AT	AT	AA	AA	AA	TT	AA	AA	AT	AT	AT	TT	AA	AA	TT	AA	AA	AT	AA	AA	AT	AT	AA	AA	AA	AT
CT575784_2836	GG	GG	AG	AA	AA	AG	AA	AA	AA	AA	AA	AA	AA	AG	GG	AG	AA	AG	AA	AG	AA	AG	AG	AG	AG	AA	AG	AA	AG	AG	AA	AG	AA	AG	AG	GG	AG	AA	AG	AA	AA	AA	AG	AA	AG	AG	AA	AA	AG
F51TW9001A0T1H_127	TT	TT	TT	TT	TT	TT	TC	TC	TT	TC	TT	CC	TT	TT	TC	TT	TT	TT	TT	TC	TT	TT	TT	TC	TT	TT	TC	TT	TT	TT	TT	CC	TT	TT	TC	TT	TT	TC	TC	TC	TT	TC	TC	TT	TT	TT	TC	TC	TT
F51TW9001A0T1H_1403	CC	CC	CC	CC	CC	CC	AC	AC	CC	AC	CC	AA	CC	CC	AC	CC	CC	CC	CC	AC	CC	CC	CC	AC	CC	CC	AC	CC	CC	CC	CC	AA	CC	CC	AC	CC	CC	AC	AC	AC	CC	AC	AC	CC	CC	CC	AC	AC	CC
F51TW9001AH9M3_1178	GC	GC	GC	CC	CC	CC	GC	GC	CC	CC	CC	CC	CC	GG	GC	CC	CC	GC	GC	GC	GC	GC	CC	CC	CC	GC	CC	GC	CC	CC	CC	CC	GC	GC	CC	CC	GC	CC	CC	GC	CC	GC	GC	CC	CC	GC	GC	GC	CC
F51TW9001AHJDG_170	AG	AG	AA	AG	AA	AG	AG	GG	GG	GG	AG	AA	AA	AA	AA	AG	AA	AA	AG	AA	AA	AA	AG	AG	AG	AG	AA	AA	AG	AG	AA	AG	AG	AG	AG	AA	AG	AA	GG	AG	AG	AG	AA	AG	AG	AG	AA	AG	AA
F51TW9001B6H5X_609	CC	TT	CC	CC	TT	TC	CC	TC	TC	TC	TC	CC	TC	TC	CC	TC	TC	CC	TC	TC	CC	CC	TC	TT	TC	TC	TC	CC	CC	TC	CC	TC	TC	TC	TT	TT	CC	CC	TT	CC	TC	TC	TC	TC	CC	TC	CC	TC	TC
F51TW9001BKOAN_324	AG	AG	AA	AG	AG	AA	AA	AG	AA	AA	AG	AA	AG	AG	AA	AA	AA	AG	AG	AA	AA	AA	AG	GG	AG	AG	AA	AG	AG	AG	GG	AG	AA	AA	AA	AA	AA	AA	AG	AA	AA	AA	GG	AA	AA	AA	AA	AG	AG
F51TW9001C9D02_130	AC	AC	AA	AA	AA	CC	AA	CC	AC	AA	AA	AA	AA	AC	AC	AC	AC	AC	AC	AA	AA	AC	AA	AC	AA	AA	CC	CC	AA	AA	AA	AA	AA	AA	AA	AA	AA	AA	AA	AC	AA	AC	AC	AC	AC	AA	AC	AA	AC
F51TW9001CP6QI_919	TT	TG	TG	GG	GG	TG	TG	GG	TG	TG	TT	TT	TG	TG	GG	GG	GG	GG	GG	GG	GG	GG	GG	GG	GG	TG	GG	TT	GG	GG	TT	GG	GG	GG	TG	GG	TG	GG	GG	GG	TG	TG	TG	TT	GG	TG	GG	TG	GG
F51TW9001CRUA5_820	CC	TT	CC	CC	CC	TT	TC	CC	CC	CC	CC	TC	TC	TC	TC	TC	TT	TC	TC	CC	TC	CC	TC	CC	TC	TC	CC	CC	TC	CC	TC	TC	TC	TC	TC	CC	CC	CC	CC	CC	CC	CC	TC	CC	TC	TT	TC	TC	TC
F51TW9001D4W4J_268	AC	AC	CC	AA	AC	CC	AA	AC	AC	AC	AC	AA	AA	AA	CC	CC	CC	AA	AA	AC	AC	AA	AA	AA	AA	AA	AC	AC	AA	CC	CC	CC	AA	AA	AC	AA	AA	AC	AA	AA	AA	AA	AC	CC	AC	AC	AC	AA	AC
BX250083_1023	TT	TC	CC	TC	TT	TC	TT	TT	TT	TC	TT		TC	TC	CC	TC	TT	TT	TT	TT	TC	TC	TC	CC	TC	TC	TC	TT	TT	TC	TC	TC	TC	TT	TC	TC	TT	TT	TT	TT	TT	TC	TT	TC	TT	TT	TT	TT	TC
BX680335_1506	TT	TT	TT	TT	TT	TT	TC	TT	TC	TC	TT	TT	TC	TT	TT	TT	TT	TT	TT	TT	TT	TC	TT	TC	TC	TT	TC		TC	TT	TC	TC	TT	CC	TC	TT	TT	TC	TT	TC	TT	TC	TC	TT	TT	TC	TT	TT	CC
COS_AL750557_1648	CC	TC	CC	CC	TC	CC	CC	TC	CC	CC	CC	CC	CC	CC	TC	TC	TC	TC	TC	TT	CC	TC	CC	TC	TC	TC	TC	CC	CC	TC	TC	TT	CC	CC	CC	TC	CC	CC	TC	CC	CC	TC	CC	CC	CC	CC	CC	TT	CC
F51TW9001A46L3_1614	TG	GG	TG	TG	TG	TG	TG	TG	TG	GG	TT	TT	TG	TT	TT	GG	TT	TT	TT	TG	TT	TT	TT	GG	TT	TG	GG	TT	GG	TT	GG	GG	GG	TG		TT	TG	GG	TG	TG	TT	TG	GG	GG	TT	GG	TG	TG	TT
F51TW9001ANBBN_100	TT	TT	TT	TT	TT	TC	TC	TC	TC	TC	TT	TT	TT	TT	TT	TT	TC	TC	TC	TC	TC	TC	TT	TT	TT	TT	TT	TT	CC	CC	TC	CC	TC	TC	TT	TT	TC	TT	TT	TC	TT	TT	TT	TT	TC	TT	TT	CC	TT
F51TW9001C576X_97	TC	CC	CC	CC	CC	TC	CC	TC	TC	TT	TC	TT	CC	CC	CC	TC	CC	TC	CC	CC	CC	CC	CC	TC	TC	CC	CC	TC	TC	CC	CC	TC	TC	TC	CC	CC	CC	CC	CC	TC	CC	TT	TC	CC	TC	TC	CC	CC	CC
BX682767_204		TT	CC	TT	CC	TT	CC	TC	TC	TC	CC	TC	CC	TC	TC	TT	CC	TC	CC	TT	CC	TT	TC	TC	TT	TT	TC	CC	TC	CC	TT	TT	TC	TC	TT	TT	TT	CC	TT	TC	TC	TC	CC	TC	TC	TC	TC	TT	TT
BX249648_1190	AA	AG	AG	AG	AA	GG	AG	GG	AG	GG	GG	GG	GG	AA	AG	GG	AG	GG	AA	GG	AG	GG	AG	AA	GG	GG	AG		AG	AG	GG	AG	AG	GG	AA	GG	AG	GG	AG	GG	AG	AG	AG	AG	AG	AG	AG	GG	GG
F51TW9001BCS2D_775	CC	TC	CC	TT	TT	TC	TC	TC	TT	TT	TT	TT	TT	TC	TT	TC	TC	TC	TC	TT	TT	TT	TC	TC	TC	TC	TC	TC	TC	TT	TT	TC	TT	TT	TT	TT	TT	CC	TT	TT	TT	TT	TT	TT	TT	TC	TC	TC	TT
384_CesA3_474	AC	AA	AA	AC	AC	AC	AC	AA	AA	AA	AA	AA	AC	AA	AA	AC	AC	AA	AA	AA	AA	AC	AC	AA	AA	AC	AC	AC	AC	AA	AC	AA	AC	AA	AA	AA	AC	AA	AC	AC	AA	AA	AA	AC	AA	AA	AA	CC	AC
384_Myb1_1189	TT	TT	TT	TT	TC	TC	TC	TC	TT	TT	TC	TT	TT	TT	TC	TT	TT	TT	TT	TC	TT	TC	TC	TT	TT	TC	TC	TT	TC	TC	TC	TC	TT	TT	TC	TC	TT	TC	TC	TC	TT	TC	CC	TC	TC	TC	TC	TT	TT
384_Myb1_906	AA	AA	AA	AA	AC	AC	AC	AC	AA	AA	AC	AA	AA	AA	AA	AA	AA	AA	AA	AC	AA	AC	AC	AA	AA	AC	AC	AA	AC	AC	AC	AC	AA	AA	AC	AC	AA	AC	AC	AC	AA	AC	CC	AC	AC	AC	AC	AA	AA
BX000564_927	CC	CC	CC	TC	TC	TC	TC	TT	TC	CC	TC	TC	TC	TC	TT	TC	TC	CC	CC	CC	TC	CC	CC	TC	TC	TC	TT	TC	TC	CC	CC	TC	CC	TC	TT	CC	CC	TT	CC	CC	TT	CC	CC	CC	CC	CC	CC	CC	CC
BX249398_515	AA	AA	AA	AG	AG	AG	AG	AG	AG	AG	AA	GG	GG	AA	AA	AA	AA	AG	AG	AG	GG	AA	AG	AA	AA	AA	AG	GG	AG	AA	AA	AG	AG	AA	AA	AA	AA	AG	AA	AG	AA	AA	AA	AG	GG	GG	AA	AG	GG
BX249855_1897	CC	TT	CC	TC	TC	CC	CC	TC	TC	CC	CC	CC	TC	CC	CC	CC	CC	TC	TC	CC	CC	TT	TT	CC	TC	CC	TC	CC	TC	TC	TC	CC	TC	TT	CC	CC	CC	CC	TC	CC	TT	CC	CC	TC	CC	CC	TC	CC	CC
BX249855_1960	CC	TT	CC	TC	TC	CC	CC	TC	TC	CC	CC	CC	TC	CC	CC	CC	CC	TC	TC	CC	CC	TT	TT	CC	TC	CC	TC	CC	TC	TC	TC	CC	TC	TT	CC	CC	CC	CC	TC	CC	TT	CC	CC	TC	CC	CC	TC	CC	CC
BX250350_566	CG	CG	CG	GG	CG	CG	CG	CG	CC	CG	CG	CC	CG	GG	CG	CG	CC	CC	CG	CC	CC	CG	CC	CC	CC	CG	CC	CG	CC	CC	CG	CG	CC	CG	CC	CG	CG	CC	CG	CC	CC	CG	CG	CC	CG	CG	CC	CG	CC
BX251719_1586	TT	TT	TC	TT	TC	TT	TC	TT	TT	TC	TC	TC	TT	TT	TT	TC	TC	TT	TT	TT	TC	TC	TC	CC	TT	TT	TT	TC	TC	TT	TT	TT	TT	TC	TT	TT	TC	TC	TC	TC	TT	TT	TT	TT	TT	TC	TC	TC	TT
BX251816_321	GG	GG	AG	GG	AG	GG	AG	GG	GG	GG	AG	AG	AG	AG	AG	GG	AG	AG	GG	GG	GG	GG	AG	GG	GG	GG	AG	AA	GG	GG	AA	AG	GG	GG	AG	AG	GG	GG	GG	AG	AA	AG	AG	AG	AG	AA	GG	GG	GG
BX252045_412	GG	AG	AG	GG	AG	AA	GG	AA	GG	AG	AG	AA	GG	AG	GG	GG	GG	GG	GG	AG	GG	AG	AG	AG	GG	GG	AG	AA	GG	GG	GG	GG	AG	AG	AA	GG	GG	GG	AG	AG	GG	GG	GG	GG	GG	AA	AG	AA	AG
BX255383_177	CC	TT	TC	CC	TT	TT	TC	TT	TC	CC	TT	TC	TT	TC	TT	CC	TT	CC	CC	CC	TT	TT	CC	TT	TC	TC	TT	TC	CC	TT	CC	TT	TC	TC	TT	CC	TC	TT	TC	TT	CC	TT	CC	TC	TC	TT	TT	TT	CC
BX678369_307	CC	TT	CC	CC	TC	TC	TC	TT	TC	TC	TC	TT	CC	TC	TT	TC	TC	TT	TT	TC	CC	TT	TC	TT	CC	TC	TT	TC	CC	TC	CC	TC	TC	TT	TC	TC	TT	TT	TT	CC	TC	TT	TT	TT	TT	CC	TT	TT	TC
BX678369_766	CC	TT	CC	CC	TC	TC	TC	TT	TC	TC	TC	TT	CC	TC	TT	TC	TC	TT	TT	TC	CC	TT	TC	TT	CC	TC	TT	TC	CC	TC	CC	TC	TC	TT	TC	TC	TT	TT	TT	CC	TC	TT	TT	TT	TT	CC	TT	TT	TC
BX678369_843	CC	AA	CC	CC	AC	AC	AC	AA	AC	AC	AC	AA	CC	AC	AA	AC	AC	AA	AA	AC	CC	AA	AC	AA	CC	AC	AA	AC	CC	AC	CC	AC	AC	AA	AC	AC	AA	AA	AA	CC	AC	AA	AA	AA	AA	CC	AA	AA	AC
BX678934_481	CC	AA	CC	CC	AC	AC	AC	AC	CC	AA	CC	AC	CC	CC	AC	AC	CC	CC	AC	AC	AC	AC	CC	AC	AA	AC	CC	CC	AC	AC	AC	CC	AC	CC	CC	AC	CC	AC	CC	CC	CC	AC	CC	CC	AC	CC	AC	AC	AC
BX679001_1418	GG	AG	GG	AG	AG	AA	AA	AA	AG	AG	AG	AA	AG	AG	GG	AG	AG	AG	AA	AA	GG	AG	AG	AA	AA	GG	AA	AA	AA	AG	AA	AG	AA	AA	AA	AG	AG	AG	AA	AG	AA	AA	AA	AA	AG	AG	AG	AG	AG
BX679001_1667	GG	TG	GG	TG	TG	TT	TT	TT	TG	TG	TG	TT	TG	TG	GG	TG	TG	TG	TT	TT	GG	TG	TG	TT	TT	GG	TT	TT	TT	TG	TT	TG	TT	TT	TT	TG	TG	TG	TT	TG	TT	TT	TT	TT	TG	TG	TG	TG	TG
BX679001_465	GG	AG	GG	AG	AG	AA	AA	AA	AG	AG	AG	AA	AG	AG	GG	AG	AG	AG	AA	AA	GG	AG	AG	AA	AA	GG	AA	AA	AA	AG	AA	AG	AA	AA	AA	AG	AG	AG	AA	AG	AA	AA	AA	AA	AG	AG	AG	AG	AG
BX679533_1530	AG	GG	GG	GG	AG	AG	AG	AG	AG	AG	AA	GG	GG	GG	AA	AG	GG	AG	GG	GG	AG	GG	GG	AG	GG	AA	GG	GG	GG	AA	GG	AG	GG	GG	GG	AG	AA	GG	AG	AG	GG	GG	AG	AG	GG	GG	GG	AG	AG
BX679533_1669	TG	TT	TT	TT	TG	TG	TG	TG	TG	TG	GG	TT	TT	TT	GG	TG	TT	TG	TT	TT	TG	TT	TT	TG	TT	GG	TT	TT	TT	GG	TT	TG	TT	TT	TT	TG	GG	TT	TG	TG	TT	TT	TG	TG	TT	TT	TT	TG	TG
BX679533_1735	AG	GG	GG	GG	AG	AG	AG	AG	AG	AG	AA	GG	GG	GG	AA	AG	GG	AG	GG	GG	AG	GG	GG	AG	GG	AA	GG	GG	GG	AA	GG	AG	GG	GG	GG	AG	AA	GG	AG	AG	GG	GG	AG	AG	GG	GG	GG	AG	AG
BX679870_408	TT	CC	TC	TT	TC	TC	CC	TT	TC	TC	TT	TC	TT	TT	TT	TT	TT	TT	TT	CC	TT	TC	TC	TT	TC	TT	TC	TC	TT	TT	TT	TC	TC	TT	TT	TC	TT	TT	TC	TC	TC	CC	CC	TT	CC	TT	CC	TT	TT
BX681975_520	AG	GG	AG	GG	AG	GG	GG	GG	AG	AG	GG	GG	GG	AG	GG	GG	AG	GG	GG	GG	GG	AG	GG	AG	GG	GG	AG	AG	GG	AG	AA	GG	GG	AG	GG	GG	AG	GG	GG	GG	GG	AG	AG	AG	GG	GG	GG	AG	AG
BX784131_153	TT	TC	TT	CC	TT	TC	TC	TC	TC	TC	TT	TC	TC	TT	CC	TC	TT	TT	TC	TT	TC	TC	TC	TC	TT	TT	TT	TT	TT	TC	TC	TT	TC	TC	TT	TT	TC	TT	TT	TC	TT	TT	TT	TT	TT	TT	TT	TT	TT
CT574929_1251	TC	CC	CC	CC	TC	TT	CC	TC	CC	TC	CC	TC	TC	TC	CC	TC	TC	TT	CC	TC	CC	TT	CC	TC	CC	TC	TT	CC	CC	TC	TC	CC	CC	CC	CC	TC	CC	TC	TC	TT	TC	CC	TC	TC	CC	CC	TC	TC	CC
CT574929_2475	AT	TT	TT	TT	AT	AA	TT	AT	TT	AT	TT	AT	AT	AT	TT	AT	AT	AA	TT	AT	TT	AA	TT	AT	TT	AT	AA	TT	TT	AT	AT	TT	TT	TT	TT	AT	TT	AT	AT	AA	AT	TT	AT	AT	TT	TT	AT	AT	TT
CT576843_431	AA	AA	AG	AG	AA	AA	GG	AA	AA	AA	AG	AA	AG	GG	AA	AG	AA	AA	AG	AA	AG	AG	AA	AG	AA	GG	AA	AA	AA	AA	GG	AG	AA	AG	AG	AA	GG	GG	AA	AA	AA	AA	AA	AA	AA	AA	AA	AA	AG
CT578893_264	GC	CC	GC	GG	GC	GC	GG	GC	GC	GG	CC	GG	GG	GC	GG	CC	GG	GC	GC	GG	GC	GC	GG	GC	GC	GG	GG	GC	GG	GG	GG	GG	GC	GG	GG	GC	CC	GC	GG	CC	GG	CC	GG	CC	GC	GC	GG	GC	GG
F51TW9001A46L3_902	TC	TT	TC	TC	TC	TC	TC	TC	TC	TT	CC	CC	TC	CC	CC	TT	CC	CC	CC	TC	CC	CC	CC	TT	CC	TC	TT	CC	TT	CC	TT	TT	TT	TC	TC	CC	TC	TT	TC	TC	CC	TC	TT	TT	CC	TT	TC	TC	CC
F51TW9001AEN0U_371	TG	TG	TT	TT	GG	TT	TT	TT	TT	TG	TT	TT	TT	GG	TG	TT	TT	TT	TT	TG	GG	TG	TT	TG	TT	TG	TT	TT	TT	TG	TG	TG	TT	TG	TG	TG	TG	TG	TG	TG	TG	TT	TG	TG	TG	TG	TT	TT	TT
F51TW9001AFU3V_302	TA	TA	TA	AA	AA	AA	AA	AA	TA	AA	TA	TA	TA	AA	AA	TA	TA	AA	TA	AA	AA	AA	AA	TA	TA	TA	AA	AA	TA	TA	TA	AA	TA	TT	TA	AA	TA	TA	TA	AA	AA	AA	AA	AA	TA	AA	TA	AA	AA
F51TW9001AFU3V_954	AC	AC	AC	CC	CC	CC	CC	CC	AC	CC	AC	AC	AC	CC	CC	AC	AC	CC	AC	CC	CC	CC	CC	AC	AC	AC	CC	CC	AC	AC	AC	CC	AC	AA	AC	CC	AC	AC	AC	CC	CC	CC	CC	CC	AC	CC	AC	CC	CC
F51TW9001BAXHT_1057	AA	AA	AA	TA	AA	TA	AA	TT	AA	AA	TA	AA	AA	TA	TA	AA	AA	AA	TA	AA	AA	AA	TT	TA	TA	TA	AA	TT	AA	AA	TA	AA	TT	AA	AA	TA	AA	TT	TA	TA	TA	AA	TA	TT	TA	TA	TA	TA	TT
F51TW9001CGDMP_224	AC	AC	CC	CC	CC	CC	AC	AC	CC	CC	AC	AA	AC	AC	AC	CC	CC	AC	CC	AA	CC	CC	AC	CC	CC	AC	AC	CC	AA	CC	AC	AA	AC	AC	AA	CC	CC	CC	AA	AC	AC	AC	AA	AC	CC	CC	AA	CC	AA
F51TW9002HXNO9_344	AG	GG	GG	AG	GG	AA	AA	AG	GG	AG	GG	GG	AG	GG	GG	GG	AG	GG	AA	AG	GG	GG	AG	AG	GG	GG	AG	AG	AG	GG	GG	GG	GG	GG	GG	AG	AG	GG	GG	AA	AA	AG	AG	AG	AG	AG	AA	AG	GG
FN693030_838	GG	GG	AG	AA	GG	GG	GG	AG	AG	AG	GG	AA	GG	GG	AG	GG	AG	GG	AG	AG	AA	GG	AG	AG	AG	AG	AG	AA	AG	AG	GG	GG	GG	GG	GG	AG	AG	AG	GG	GG	AG	AG	AG	GG	AG	AG	AG	AA	GG
BX252466_782	TC	CC	CC	CC	TC	CC	CC	TC	TC	TC	CC	TT	TC	CC	TC	CC	TT	CC	TC	CC	CC	TC	TC	TC	TT	TC	TC	CC	TC	TC	TC	TT	TC	CC	TC	TC	TC	CC	TC	CC	CC	CC	TT	TC	CC	TC	CC	TC	TC
CT576691_489	TT	TC	TT	TC	TT	CC	TT	TC	TT	TT	TT	TC	TT	TC	CC	TT	TT	TC	TT	TT	TT	TC	TT	TT	TT	TT	TT	TC	TC	TC	TT	TT	TC	TT	TC	TT		TT	TT	TC	TC	TC	TC	TT	TT	TC	TC	TT	TC
BX254072_662	AC	CC	AC	AC	AC	AC	AC	AC	AA	CC	AC	AC	AA	AA	AA	AC	CC	AC	AA	AC	AA	AC	AC	AA		AA	AA	AA	AA	CC	AA	AA	AA	AC	AA	AA	AA	AC	AA	AC	AA	AC	AA	AA	AA	AA	AC	AA	AC
BX254280_1003	GA	GA	GG	GG	GG	GA	GA	GA	GG	GG	GA	GG	GA	GG	GG	GG	AA	GA	GA	GA	GG	GA	GG	GG	AA	GA	GG		GA	GG	GG	GA	AA	GA	GG	GG	GG	GG	GG	GA	GG	GG	GA	GG	GG	GA	GA	GG	GA
BX678087_65	AA	AA	AG	GG	GG	GG	AG	AG	GG	AG	GG	AG	AG	AG	GG	AG	AA	AG	GG	GG	GG	GG	AG	AA	GG	AG	GG	AG	GG	AG	AG	AG	GG	AG	AA	GG	AG	GG	GG	GG	GG	AA	GG	AG	AA	AG	AG	AG	GG
BX679748_1058	CC	CC	CC	CC	TC	TC	CC	TT	CC	CC	TC	CC	TC	CC	TC	CC	CC	CC	TT	CC	TC	TC	CC	TC	TC	TC	TC	TT	CC	CC	TT	CC	TT	CC	TT	TT	TC	TC	CC	CC	CC	CC	TC	CC	CC	CC	CC	CC	TC
BX681221_548	CC	CC	CC	AC	CC	AC	CC	CC	CC	AC	CC	AC	CC	AC	CC	AC	AC	AC	CC	AA	CC	CC	AA	CC	AC	CC	AA	AC	AC	CC	AC	AC	CC	CC	AA	CC	AC	AC	CC	AC	CC	AA	AC	AC	AC	CC	CC	AA	CC
BX682418_939	TC	TT	TT	CC	TC	TT	TT	TC	CC	TT	CC	TT	TT	TT	TC	TC	TC	TT	CC	TT	CC	TT	TC	TC	TT	TT	TT		TC	TT	TC	TC	TT	TC	TT	TC	TC	TC	TC	CC	TT	TT	TT	TT	TC	TT	TT	TC	TC
F51TW9001B5MS6_141	GG	GG	GG	GG	TG	GG	GG	TG	GG	TG	TG	GG	TG	TG	TG	TG	TG	GG	GG	TG	GG	GG	GG		GG	GG	GG	TG	TG	TG	GG	TG	GG	GG	GG	GG	GG	GG	GG	TG	TG	GG	GG	GG	TG	GG	GG	GG	GG
FN696780_419	AG	AG	AG	GG	AG	AA	AA	AA	AG	AA	AG	AG	AA	AG	AG	AG	AG	AG	AG	GG	GG	AA	AG	GG	GG	GG	AA	AG	AG	AG	GG	AG	AA	AG	AA	AG	GG	GG	AA	AA	AG	GG	AG	GG	AG	AG	AG	AG	AG
BX679001_1523	AA	AA	AA	AA	AA	AG	AG	AA	AG	AA	AA	AG	AA	AA	AA	AA	AG	AG		AG	AA	AA	AA	GG	AG	AA	AG	AA	AA	AG	AA	AA	GG	GG	AG	AG	AA	AG	AA	AG	AG	AA	AG	AG	AA	AG	AA	AA	AA
F51TW9001CIVDV_345	TC	CC	TC	TT	CC	TC	CC	TC	CC	CC	TC	CC	TC	TC	CC	TT	CC	TT	TT	TC	CC	TT	TT	TC	TC	TT	CC	TT	CC	TC	CC	TC	TC	TT	CC	CC	TT	CC	CC	TC	TT	CC	TT	TT	TC	TC	TC	TT	TT
BX682966_419	AA	AG	GG	GG	AG	AG	AA	AG	AG	AG	AA	AA	AG	AA	AG	AA	AG	AA	AA	AG	AG	AG	GG	AA	AG	AA	AA	AA	AG	AA	AA	AA	AG	AG	AA	AA	AA	AG	AA	AG	AA	AG	AG	AA	AA	GG	AA	AA	AG
F51TW9001BYUUB_1185	AG	GG	GG	AG	AG	AG	AG	GG	GG	AG	AG	AG	GG	GG	GG	AG	GG	AG	GG	AG	GG	GG	AA	AA	GG	AG	GG	GG	AG	AG	GG	GG	GG	AG	AA	GG	AG	AG	GG	AG	AG	AG	GG	AA	GG	GG	AG	GG	GG
F51TW9002F0Z9T_2026	GG	AG	GG	AG	GG	GG		GG	AG	AG	AG	AG	GG	GG	GG	GG	GG	AG	AG	AA	AA	AG	GG	AA	AA	AG	AG	GG	AG	AG	GG	AG	AA	GG	AA	AA	AG	AA	AG	GG	AG	AA	GG	AA	AG	GG	GG	AG	AG
384_CAD_1046	AA	GG	AA	AG	AA	AA	GG	AA	AG	AG	AA	AG	AG	AA	AA	AG	AG	GG	AA	AA	AG	AG	AA	AA	AG	AA	AG	AG	AG	GG	AA	AG	AA	AG	GG	AA	AA	AG	GG	AG	AG	AA	GG	AG	AG	AG	AA	AA	AG
AJ490522_968	GC	GC	GC	GG	GC	GC	GG	GG	GC	GC	GC	GG	GG	GC	CC	GG	GG	GG	GC	GG	GG	CC	GG	GC	GG	GG	CC	GG	GC	GG	CC	GC	GC	GC	GG	GC	CC	GG	GC	GG	GG	GC	GC	GC	GC	GG	GG	CC	GC
AL749542_500	AG	AA	AA	AA	AG	GG	AG	AA	AA	AA	GG	AG	AG	AA	AG	AA	AG	AA	AG	AA	AG	AA	AA	AG	AA	AG	AG	AG	AA	AG	AA	AG	AG	AA	AA	GG	AA	AA	AG	AA	AG	AA	AG	AA	AG	AA	GG	AG	AA
BX249551_1069	AA	AA	AG	AG	AA	AG	AG	AG	GG	AG	GG	AA	AG	AG	AA	AA	AG	AG	AG	AG	AA	AA	AG	AA	AA	AA	AA	AG	AA	AG	AA	GG	AA	AA	AA	AG	AA	AA	AG	AG	AG	AA	AA	AA	AG	AA	AG	AA	AA
BX249648_179	TT	TC	TC	TC	TT	CC	TC	CC	TC	CC	CC	CC	CC	TT	TC	CC	TC	CC	TT	CC	TC	CC	TC	TT	CC	CC	TC	TC	TC	TC	CC	TC	TC	CC	TT	CC	TC	CC	TC	CC	TC	TC	TC	TC	TC	TC	TC	CC	CC
BX254530_1025	AT	AA	AT	AT	AT	AA	AT	AA	AA	AA	AA	AT	AT	AA	AT	AA	AA	AA	TT	AA	AA	AA	AA	AT	AT	AA	AA	AA	AA	TT	AA	AA	TT	AT	AA	AA	AA	AA	AA	AA	AA	AA	AA	TT	AA	AT	AA	AT	AT
BX677508_1089	AC	AC	AC	CC	AC	CC	CC	AC	CC	CC	AC	CC	AC	CC	AC	CC	AC	CC	CC	CC	AC	AA	CC	CC	AA	AC	CC	CC	AA	AC	CC	CC	AC	CC	AC	CC	CC	AC	CC	AC	AC	AA	CC	CC	AC	AC	CC	AC	AC
BX677508_764	TA	TA	TA	TT	TA	TT	TT	TA	TT	TT	TA	TT	TA	TT	TA	TT	TA	TT	TT	TT	TA	AA	TT	TT	AA	TA	TT	TT	AA	TA	TT	TT	TA	TT	TA	TT	TT	TA	TT	TA	TA	AA	TT	TT	TA	TA	TT	TA	TA
BX678087_77	GG	GG	AG	AA	AA	AA	AG	AG	AA	AG	AA	AG	AG	AG	AA	AG	GG	AG	AA	AA	AA	AA	AG	GG	AA	AG	AA	AG	AA	AG	AG	AG	AA	AG	GG	AA	AG	AA	AA	AA	AA	GG	AA	AG	GG	AG	AG	AG	AA
BX679024_386	AG	AG	AA	AG	AA	AA	AA	AA	AG	AA	AA	AG	AA	AA	AA	AA	GG	AG	GG	AA	AA	AG	GG	AA	AA	AA	AA	AG	AG	AG	AA	AA	GG	AG	AG	GG	AG	AA	AA	GG	AG	AG	AA	AG	AG	AA	AA	AA	AA
BX679768_1233	TC	TC	TC	CC	TT	TT	CC	TC	TC	TC	TT	TT	TT	TT	TT	CC	TT	TT	TT	CC	TT	TC	TT	TC	TC	TC	TT	TC	TT	TC	CC	TT	TT	TT	TT	TT	TT	TT	TC	TC	TT	TT	TC	TC	TC	TC	TT	TT	TC
BX679768_1415	TG	TG	TG	GG	TT	TT	GG	TG	TG	TG	TT	TT	TT	TT	TT	GG	TT	TT	TT	GG	TT	TG	TT	TG	TG	TG	TT	TG	TT	TG	GG	TT	TT	TT	TT	TT	TT	TT	TG	TG	TT	TT	TG	TG	TG	TG	TT	TT	TG
BX679768_1427	TC	TC	TC	CC	TT	TT	CC	TC	TC	TC	TT	TT	TT	TT	TT	CC	TT	TT	TT	CC	TT	TC	TT	TC	TC	TC	TT	TC	TT	TC	CC	TT	TT	TT	TT	TT	TT	TT	TC	TC	TT	TT	TC	TC	TC	TC	TT	TT	TC
BX679768_669	CG	CG	CG	CC	GG	GG	CC	CG	GG	CG	GG	GG	GG	GG	GG	CC	GG	GG	GG	CC	GG	CG	GG	CG	CG	CG	GG	CG	GG	CG	CC	GG	GG	GG	GG	GG	GG	GG	CG	CG	GG	GG	CG	CG	CG	CG	GG	GG	GG
BX682966_501	CC	TC	TT	TT	TC	TC	CC	TC	TC	TC	CC	CC	TC	CC	TC	CC	TC	CC	CC	TC	TC	TC	TT	CC	TC	CC	CC	CC	TC	CC	CC	CC	TC	TC	CC	CC	CC	TC	CC	TC	CC	TC	TC	CC	CC	TT	CC	CC	TC
BX682966_554	CC	TC	TT	TT	TC	TC	CC	TC	TC	TC	CC	CC	TC	CC	TC	CC	TC	CC	CC	TC	TC	TC	TT	CC	TC	CC	CC	CC	TC	CC	CC	CC	TC	TC	CC	CC	CC	TC	CC	TC	CC	TC	TC	CC	CC	TT	CC	CC	TC
CT575141_99	AA	AA	AA	AG	GG	AA	AA	AA	AG	AG	AA	AG	AA	AA	GG	AA	AA	AG	AG	AG	AG	AA	AA	AA	AA	AA	AA	AA	AA	AG	AG	AA	AG	AG	AA	AA	AG	AA	AA	GG	AA	AG	AG	AA	GG	AA	GG	AG	AA
CT582219_1777	CC	AC	AC	AC	AC	AC	AC	AA	AC	AA	CC	CC	AC	CC	CC	AA	AC	AA	CC	AC	AC	AC	AC	AC	CC	AA	AC	AC	AC	AC	AA	AC	CC	CC	AC	AA	AA	CC	CC	CC	CC	CC	CC	AC	AA	CC	AC	CC	CC
F51TW9001AT6H1_1588	TC	TC	TT	TC	TC	TT	TC	TC	TT	TC	TC	TT	TC	TT	TC	TT	TT	TC	TT	TC	TC	TT	TC	TT	TC	TC	TT	CC	TT	TC	CC	TT	TC	TT	TC	TT	TC	TT	TT	TT	TT	TC	TC	TT	TT	TC	CC	TC	TC
F51TW9001B9VD8_464	TT	TT	TA	TA	TT	TT	TA	TT	TT	TA	TT	TT	TT	TA	TT	TT	TA	TA	TA	TA	TT	TA	TT	TT	TT	TT	TT	TT	TT	TT	TA	TA	TA	TT	TT	TA	TA	TT	TT	TT	TT	TT	AA	TT	TT	TT	TA	TA	TT
F51TW9001BCS2D_1156	AA	AG	AA	GG	GG	AG	AG	AG	GG	GG	GG	GG	GG	AG	GG	AG	AG	AG	AG	GG	GG	GG	AG	AG	AG	AG	AG	AG	AG	GG	GG	AG	GG	GG	GG	GG	GG	AA	GG	GG	GG	GG	GG	GG	GG	AG	AG	AG	GG
F51TW9001BCS2D_1326	TT	TA	TT	AA	AA	TA	TA	TA	AA	AA	AA	AA	AA	TA	AA	TA	TA	TA	TA	AA	AA	AA	TA	TA	TA	TA	TA	TA	TA	AA	AA	TA	AA	AA	AA	AA	AA	TT	AA	AA	AA	AA	AA	AA	AA	TA	TA	TA	AA
F51TW9001BCS2D_1404	CC	TC	CC	TT	TT	TC	TC	TC	TT	TT	TT	TT	TT	TC	TT	TC	TC	TC	TC	TT	TT	TT	TC	TC	TC	TC	TC	TC	TC	TT	TT	TC	TT	TT	TT	TT	TT	CC	TT	TT	TT	TT	TT	TT	TT	TC	TC	TC	TT
F51TW9001EFIPQ_1068	AG	AG	AG	GG	AG	GG	AG	AG	GG	GG	AG	GG	AG	GG	GG	GG	AG	GG	AA	GG	AG	GG	AG	GG	GG	GG	GG	AG	GG	AG	GG	GG	GG	AG	GG	GG	AG	GG	AG	GG	AG	GG	AG	GG	AG	AG	GG	AA	AA
F51TW9002F8N88_457	TC	CC	TC	CC	TT	CC	TC	TC	CC	TC	CC	TT	TC	TT	TC	CC	TC	CC	TC	TC	TC	TC	CC	TC	CC	TC	TC	TT	TT	TT	CC	TC	TC	CC	TC	CC	CC	CC	CC	CC	TC	CC	TC	CC	CC	CC	CC	CC	CC
F51TW9002GJRYC_417	CC	CC	CC	CC	AC	AC	CC	AC	CC	AA	CC	AC	AC	AA	CC	CC	AC	CC	AC	CC	CC	CC	AC	AC	CC	AC	CC	CC	AA	CC	CC	CC	CC	AC	CC	AA	AC	AC	CC	CC	CC	CC	AC	CC	AA	AC	CC	CC	AC
AL750591_840	TT	TT	TA	TT	TA	TT	TA	TT	TT	AA	TT	TT	TT	TA	TA	TT	TA	TA	TA	TT	TA	TA	AA	TA	AA	TT	TT	TA	TT	TA	TT	TT	TA	TA	TT	TA	TT	TA		TT	TA	TT	TT	AA	TA	TA	TA	TA	TT
AL749624_796	GG	AG	GG	AG	AG	AG	GG	AG	GG	AG	GG	AG	AG	AG	GG	AG	GG	AG	AA	GG	GG	AA	AA	GG	AG	AG	GG	AG	GG	AG		GG	GG	GG	GG	GG	AG	AA	GG	AG	AG	GG	AA	GG	AG	GG	AA	AA	GG
AL750544_1411	CC	TT	CC	CC	TC	TC	CC	CC	TC	CC	CC	CC	TC	CC	CC	TT	TT	TC	CC	CC	CC	TC	TC	TC	TC	CC	CC	CC	CC	TC	TC	TT	TC	TC	CC	CC	TC	CC	TC	TC	TC	CC	CC	TC	CC	TC	TC	TC	CC
BX251659_387	TC	TC	CC	TC	CC	TC	CC	TC	TC	TC	TC	CC	CC	CC	CC	TC	TC	TC	TC	TC	CC	TT	TC	CC	CC	TC	TC	TC	TC	CC	TT	TT	CC	TC	CC	CC	CC	TC	CC	CC	TC	CC	TT	TT	TC	CC	TC	CC	TC
BX682767_217	AG	AA	GG	AA	GG	AA	GG	AG	AG	AG	GG	AG	GG	AG	AG	AA	GG	AG	GG	AA	GG	AA	AG	AG	AA	AA	AG	GG	AG	GG	AA	AA	AG	AG	AA	AA	AA	GG	AA	AG	AG	AG	GG	AG	AG	AG	AG	AA	AA
F51TW9002G0W49_610	AA	AA	AA	AC	AC	AC	AC	CC	AA	AC	AA	AA		AA	AA	AC	AC	AA	AA	AC	AA	AA	AA	AA	AA	AA	AC	AC	AA	AA	AA	AA	AA	AA	AC	AA	AC	AC	AA	CC	AA	AA	AC	AA	AA	AA	AA	AC	AA
FN695233_504	TT	TT	TT	TT	TT	TT	TT	TT	TT	TC	CC	TT	CC	TT	TT	TT	TC		TC	TT	TT	TT	TT	TT	TC	CC	TC	TT	TC	TT	TC	TT	CC	TT	TT	TC	TC	TT	TT	TC	TT	TC	TT	TT	TC	TC	TT	CC	TC
384_CCoAomt1_1480	TT	AA	AA	AA	AA	AA	TA	TT	TA	AA	TA	TT	AA	TA	TT	TT	TA	AA	AA	TT	TT	TA	TA	AA	AA	TA	TT	AA	TA	TA	AA	TA	TA	AA	TT	AA	AA	TA	AA	AA	AA	TA	AA	AA	TA	AA	TA	AA	TA
AL750425_1035	GG	GG	GA	GA	AA	GG	GG	GA	GA	GA	GG	GG	GA	GG	GG	GA	GG	GG	GA	GG	GG	GG	GA	GG	GA	GG	GA	GA	GA	GA	GG	GG	GA	AA	AA	GG	GA	GG	GG	GA	GA	GA	GG	AA	GG	GA	GG	GG	AA
AL750545_82	TT	CC	CC	TT	TC	CC	CC	CC	TT	CC	TT	CC	CC	CC	TT	TT	CC	TT	TC	TC	TT	TT	TT	TC	TT	TC	TC	TC	CC	TC	TC	CC	TC	TT	TT	TC	TC	TT	TT	TC	CC	CC	TC	TT	TT	CC	TC	TC	TT
BX000625_310	TT	TG	GG	TG	TT	TT	TG	TT	TT	TG	TG	GG	TG	TT	TT	TG	TT	TT	GG	TG	TG	TG	TT	TG	TT	TG	TT	TT	TG	TG	TT	TG	TG	GG	GG	TG	TT	TG	TG	TT	TG	TT	TG	TT	TT	TT	TT	TT	TT
BX250913_711	AA	AA	TA	AA	TA	AA	AA	AA	AA	TA	TA	TA	AA	AA	TA	AA	TA	TA	AA	AA	AA	AA	AA	AA	AA	AA	AA	TT	AA	AA	AA	TA	AA	TA	AA	TA	AA	TA	AA	TT	TA	AA	TA	TA	AA	TA	AA	TA	TA
BX251466_286	GG	TT	GG	GG	TG	TG	GG	GG	GG	GG	GG	GG	TG	TG	GG	TG	GG	GG	TG	TG	GG	GG	GG	GG	TG	GG	GG	TG	TG	GG	TG	GG	GG	GG	GG	TG	TT	TG	TG	GG	GG	TG	GG	GG	GG	TG	GG	GG	GG
BX251991_212	TA	AA	TA	TA	TA	AA	AA	TA	AA	AA	AA	TA	AA	AA	AA	AA	AA	TA	TA	AA	AA	AA	AA	AA	AA	AA	TT	AA	TT	TA	TA	AA	AA	AA	TA	AA	AA	AA	TA	AA	TA	TA	TA	AA	TT	TA	TT	TA	AA
BX251991_312	TC	TT	TC	TC	TC	TT	TT	TC	TT	TT	TT	TC	TT	TT	TT	TT	TT	TC	TC	TT	TT	TT	TT	TT	TT	TT	CC	TT	CC	TC	TC	TT	TT	TT	TC	TT	TT	TT	TC	TT	TC	TC	TC	TT	CC	TC	CC	TC	TT
BX251991_428	AG	AA	AG	AG	AG	AA	AA	AG	AA	AA	AA	AG	AA	AA	AA	AA	AA	AG	AG	AA	AA	AA	AA	AA	AA	AA	GG	AA	GG	AG	AG	AA	AA	AA	AG	AA	AA	AA	AG	AA	AG	AG	AG	AA	GG	AG	GG	AG	AA
BX251991_521	CG	CC	CG	CG	CG	CC	CC	CG	CC	CC	CC	CG	CC	CC	CC	CC	CC	CG	CG	CC	CC	CC	CC	CC	CC	CC	GG	CC	GG	CG	CG	CC	CC	CC	CG	CC	CC	CC	CG	CC	CG	CG	CG	CC	GG	CG	GG	CG	CC
BX252501_1926	AG	AG	AA	AG	AA	AG	AA	AA	AG	AG	AG	AG	AG	AA	AG	AA	AG	AA	AA	AG	AA	AA	AA	AA	AA	AA	AA	GG	AA	AA	AA	GG	GG	AG	AG	AG	AA	AG	AG	AA	AG	AA	GG	GG	AG	AG	AG	AA	AA
BX678120_1061	TC	CC	TT	TC	TC	CC	TC	TT	TC	TC	TC	CC	CC	CC	TC	TC	TT	TT	CC	TT	TT	TT	TC	TC	TT	TT	CC	TT	TC	TT	TT	TT	TT	TC	CC	CC	TC	TC	TT	TC	TT	TT	TC	TT	TC	TC	TC	CC	CC
BX678120_783	TC	TT	CC	TC	TC	TT	TC	CC	TC	TC	TC	TT	TT	TT	TC	TC	CC	CC	TT	CC	CC	CC	TC	TC	CC	CC	TT	CC	TC	CC	CC	CC	CC	TC	TT	TT	TC	TC	CC	TC	CC	CC	TC	CC	TC	TC	TC	TT	TT
BX681812_1196	CC	TT	TC	TC	TT	TT	TT	TT	TT	TC	TC	TC	TT	TT	CC	TT	TT	TC	TT	TT	TT	TC	TC	TT	TC	TC	TT	TT	TC	TT	TC	TC	TC	TC	TT	TT	TT	TC	TT	TT	TT	TT	TT	TC	TC	TT	TT	TT	TT
BX681812_1368	TT	AA	TA	TA	AA	AA	AA	AA	AA	TA	TA	TA	AA	AA	TT	AA	AA	TA	AA	AA	AA	TA	TA	AA	TA	TA	AA	AA	TA	AA	TA	TA	TA	TA	AA	AA	AA	TA	AA	AA	AA	AA	AA	TA	TA	AA	AA	AA	AA
BX682342_968	AG	GG	GG	AG	AG	AG	GG	GG	GG	AA	GG	AG	AG	GG	AG	AA	AA	AG	AA	GG	GG	GG	AA	AG	GG	AA	AG	GG	GG	GG	GG	AA	GG	GG	GG	AG	GG	AG	AG	GG	GG	GG	GG	GG	AA	AA	AG	AG	GG
CT574662_103	GG	TG	TT	GG	TG	TG	TG	TG	TG	TT	TG	TT	TT	TT	TG	TG	TG	TT	TT	TG	TT	TG	TG	TT	TT	TG	TG	TG	TG	TT	TG	TT	TG	TT	TT	GG	TT	TG	TG	TG	TG	TT	GG	TG	TG	TG	TT	TT	TG
CT574971_1524	GG	AG	AG	GG	GG	AG	GG	AA	AG	GG	AG	GG	AG	GG	AA	GG	GG	AG	AA	GG	GG	AG	GG	GG	AG	AG	AG	AG	GG	AG	GG	GG	AA	AG	AG	AA	GG	AG	AG	AG	GG	AG	AG	GG	GG	GG	GG	AG	AG
CT575401_56	AG	AA	AG	AA	AG	AA	AG	AA	AA	AA	AG	AG	AA	AA	AA	AG	AA	AA	AA	AG	AA	AA	AA	AA	AA	AA	AA	AA	AA	AG	AA	AA	AA	AG	AA	AA	AG	AG	AA	AG	AG	AG	AG	AG	AA	AA	AA	AG	AG
CT576691_498	TT	TC	TT	TC	TT	CC	TT	TC	TT	TT	TT	TC	TT	TC	CC	TT	TT	TC	TT	TT	TT	TC	TT	TT	TT	TT	TT	TC	TC	TC	TT	TT	TC	TT	TC	TT	TC	TT	TT	TC	TC	TC	TC	TT	TT	TC	TC	TT	TC
CT576691_594	AA	AT	AA	AT	AA	TT	AA	AT	AA	AA	AA	AT	AA	AT	TT	AA	AA	AT	AA	AA	AA	AT	AA	AA	AA	AA	AA	AT	AT	AT	AA	AA	AT	AA	AT	AA	AT	AA	AA	AT	AT	AT	AT	AA	AA	AT	AT	AA	AT
CT576691_619	TT	TC	TT	TC	TT	CC	TT	TC	TT	TT	TT	TC	TT	TC	CC	TT	TT	TC	TT	TT	TT	TC	TT	TT	TT	TT	TT	TC	TC	TC	TT	TT	TC	TT	TC	TT	TC	TT	TT	TC	TC	TC	TC	TT	TT	TC	TC	TT	TC
CT577086_323	GG	GG	AG	AG	AG	GG	GG	AG	AG	GG	GG	GG	AG	AG	AG	GG	GG	GG	GG	AA	GG	AG	GG	AG	GG	GG	GG	AA	GG	GG	AG	AG	AG	AG	GG	GG	AG	GG	AA	AG	AA	AG	GG	AG	GG	GG	AA	GG	GG
CT577574_1037	AC	AC	AC	AA	AA	AC	AC	AC	AC	AA	AC	AC	AA	AA	AA	CC	AC	AC	CC	AA	AA	AA	AC	AA	AA	AA	AA	AA	AC	AC	AA	AA	AC	CC	AC	AA	AC	AA	AC	AC	AA	AC	CC	AC	AC	AA	AA	AC	AA
CT577959_711	AG	GG	GG	AA	AG	GG	AG	GG	AG	GG	GG	AG	GG	AG	GG	GG	AG	GG	GG	GG	AG	AG	GG	GG	AG	AG	GG	GG	GG	GG	GG	AG	GG	GG	AG	GG	GG	AG	GG	AG	GG	GG	GG	GG	GG	GG	GG	AG	GG
CT577986_490	AA	AA	AG	AA	AG	AG	AG	AG	AA	AG	AA	AG	AA	GG	AG	AG	AA	AA	AA	GG	AG	AG	AG	AA	AA	AA	AA	AA	AA	AG	AG	GG	AG	GG	AG	GG	AA	AA	AA	AA	GG	AA	AG	AA	AA	AG	AA	AG	AG
CT577986_630	GG	GG	TG	GG	TG	TG	TG	TG	GG	TG	GG	TG	GG	TT	TG	TG	GG	GG	GG	TT	TG	TG	TG	GG	GG	GG	GG	GG	GG	TG	TG	TT	TG	TT	TG	TT	GG	GG	GG	GG	TT	GG	TG	GG	GG	TG	GG	TG	TG
CT578289_824	GG	GG	GG	GG	AG	GG	GG	AA	GG	AG	AG	AG	GG	GG	GG	AG	GG	GG	GG	GG	GG	GG	GG	GG	AG	GG	GG	AG	GG	GG	AG	GG	AG	AG	GG	GG	GG	AG	GG	AG	AG	AG	AA	GG	AG	AG	AG	GG	AG
CT582889_878	TT	TT	CC	TC	TC	TC	TC	TC	TT	TT	CC	TT	TT	TT	TT	TC	CC	TC	TT	TC	TC	TC	CC	TT	TC	TT	TT	TT	TT	TT	TT	TC	TT	CC	TT	TC	TT	TT	TT	TT	TC	TC	TT	TT	TC	TT	TC	TC	TC
F51TW9001AES1P_324	GC	GG	CC	GG	GG	GC	CC	GG	GG	GC	GG	GG	GG	GC	GC	GC	GC	CC	GG	GG	GG	GC	GG	GC	CC	GC	GC	GG	GG	GG	GG	GC	GG	GG	GC	GG	GC	GG	GG	GC	GG	CC	GC	CC	GC	CC	GC	CC	GG
F51TW9001CRC89_743	GC	GG	GC	GG	CC	GG	GC	CC	CC	GG	GG	GG	GC	GG	GG	CC	GC	CC	GG	GC	GG	GC	CC	GG	GC	GC	CC	GG	GC	GG	GC	GC	GG	GG	GG	GC	GG	CC	CC	GC	GC	GG	GC	GG	GG	GG	GC	GG	GC
FN694040_268	TC	TT	TC	TC	TT	CC	TC	TC	TT	TT	CC	TC	TT	TT	TC	CC	TT	CC	TT	TT	TC	TT	TT	TC	TT	TC	TT	TC	TC	TC	CC	TC	TT	TC	TT	TC	TT	TT	TT	TT	TC	TT	TT	TC	TT	TC	TT	TT	TT
FN694040_568	TC	CC	TC	TC	CC	TT	TC	TC	CC	CC	TT	TC	CC	CC	TC	TT	CC	TT	CC	CC	TC	CC	CC	TC	CC	TC	CC	TC	TC	TC	TT	TC	CC	TC	CC	TC	CC	CC	CC	CC	TC	CC	CC	TC	CC	TC	CC	CC	CC
AL751161_577	CC	CC	AC	AC	CC	AC	CC	AC	AA	CC	CC	AC	AC	CC	CC	AA	AC	AC		AA	CC	AC	CC	AC	AC	AC	AC	AC	AC	AC	CC	AC	AA	AC	CC	AA	CC	CC	AC	AC	AA	AC	AA	AC	AC	CC	AC	AC	CC
BX248931_2636	AA	CC	AA	AA	AC	AC	AC	AA	AC	AC	AC	AA	AC	AA	AA	AC	AC	AC	AC	CC	AC	AA	AA	CC	AA	AC	AC	AC	AC	AC	AC	AC	AC	AC	AA	AC	AA	AA	AC	AA	AA	AC	AC	AC	AA	AC	AA	AA	AA
BX250751_485	GG	GG	AG	AG	GG	AA	AA	AA	GG	AA	AA	GG	GG	AA	AG	AG	GG	GG		GG	GG	AG	AA	GG	AG	AG	AG	GG	GG	AG	GG	GG	GG	GG	GG	AA	AA	AG	GG	AG	GG	GG	AA	GG	AG	GG	AA	AG	AA
BX251580_843	TT	TC	TC	TT	TT	TC	TT	TC	TT	TT	TT	TT	TC	TT	TT	TC	TC	TT	TC	TT	TT	TC	TC	CC	TT	TT	TT	TC	TC	CC	TC	TC	TT	TC	TC	TT	TT	TT	TT	TT	TC	TT	TT	CC	TT	CC	TC	TT	TC
BX252501_1983	AG	AG	AA	AG	AA	AG	AA	AA	AG	AG	AG	AG	AG	AA	AG	AA	AG	AA	AA	AG	AA	AA	AA	AA	AA	AA	AA	GG	AA	AA	AA	GG	GG	AG	AG	AG	AA	AG	AG	AA	AG	AA	GG	GG	AG	AG	AG	AA	AA
F51TW9001AT3I3_356	TT	TT	TT	TC	TC	TC	CC	TC	TC	TC	TC	TC	TT	TT	TC	TT	CC	TT	TT	TT	TC	TC	TT	TC	CC	TC	TC	TT	TT	TT	TT	TT	TT	TC	TC	TC	TT	TC	TT	TT	TC	TC	TT	TC	TC	TT	TT	TC	TT
384_LIM2_1100	TC	TC	TC	CC	TT	TT	TC	TT	TT	TC	TT	CC	TT	TC	TC	TT	TT	TT	TT	TT	TC	TT	TC	TC	TT	TT	TC	TC	TT	TT	TT	CC	TC	CC	CC	TT	TT	TC	TC	TT	TC	TC	TC	TC	TT	TC	TT	TT	TT
CT577538_565	AA	TA	AA	AA	AA	AA	TA	TA	AA	AA	TA	AA	TA	AA	AA	TA	AA	AA	AA	AA	AA	TA	TA	AA	TA	TA	TA	AA	AA	AA	TA	AA	TA	TA	AA	AA	AA	AA		TA	TA	TA	AA	AA	AA	TA	AA	AA	AA
FN695724_920	TT	TT	TA	TA	TA	TT	TT	TA	TA	TT	TA	TA	TT	TT	TA	TT	TA	TT	TT	TT	TT	TA	TA	AA	TT	TA	TT	TT	TT	TT	TT	TA	TT	TA	TT	TA	TT	TA	TT	TA	TA	AA		TA	TA	TA	TT	TT	TT
AL750259_776	AA	AC	AA	AA	AC	AA	AA	AA	AA	AC	AA	AA	AC	AA	AA	AC	AC	AA	AA	AC	AC	AC	AA	AA	AC	AA	CC	AC	AA	AA	AA	AC	AA	AC	AA	AC	AC	AA	AC	CC	AA	AA	CC	AC	AC	AA	AC	AA	AC
AL751301_752	TT	GG	TG	GG	TT	GG	GG	GG	TG	GG	TG	TG	TT	TG	GG	GG	GG	TG	GG	TG	GG	TG	GG	TG	TG	GG	TG	TT	TG	GG	TG	TT	TG	TG	GG	TT	TG	GG	GG	GG	TG	GG	GG	TG	GG	TG	TT	TG	GG
BX250667_917	AC	CC	AA	AC	AC	CC	AC	AC	CC	CC	AC	AC	AA	AC	AC	CC	AA	AC	AC	AA	CC	AA	CC	AC	AC	AC	CC	AC	CC	CC	AC	CC	CC	CC	AC	CC	AC	CC	AC	AC	CC	AC	CC	AC	CC	AC	AA	AC	AA
BX250667_988	AC	AA	CC	AC	AC	AA	AC	AC	AA	AA	AC	AC	CC	AC	AC	AA	CC	AC	AC	CC	AA	CC	AA	AC	AC	AC	AA	AC	AA	AA	AC	AA	AA	AA	AC	AA	AC	AA	AC	AC	AA	AC	AA	AC	AA	AC	CC	AC	CC
BX250913_684	AA	AA	AT	AA	AT	AA	AA	AA	AA	AT	AT	AT	AA	AA	AT	AA	AT	AT	AA	AA	AA	AA	AA	AA	AA	AA	AA	TT	AA	AA	AA	AT	AA	AT	AA	AT	AA	AT	AA	TT	AT	AA	AT	AT	AA	AT	AA	AT	AT
BX250975_506	AG	AG	AG	AA	AG	GG	GG	AG	AG	AG	GG	AG	AG	AA	AG	AG	AA	AG	AA	AA	AA	AG	AG	AA	AG	AA	AA	AA	GG	GG	AG	AG	GG	AG	GG	AG	AA	AG	AA	AA	AA	AG	AG	AA	AA	AG	AA	AA	GG
BX251779_245	GG	GC	GC	GC	GG	CC	GG	GC	GC	GC	GC	GG	GC	GG	GG	GG	GG	GG	GC	GC	CC	GC	GC	GG	GC	GG	GG	GC	GG	GG	GG	CC	GG	GC	GG	GC	GC	CC	CC	GG	GC	GC	GG	GC	CC	GG	GC	GG	GG
BX251779_90	AA	AG	AG	AG	AA	GG	AA	AG	AG	AG	AG	AA	AG	AA	AA	AA	AA	AA	AG	AG	GG	AG	AG	AA	AG	AA	AA	AG	AA	AA	AA	GG	AA	AG	AA	AG	AG	GG	GG	AA	AG	AG	AA	AG	GG	AA	AG	AA	AA
BX252003_1657	AG	GG	AA	AG	AG	AA	AG	AG	AA	AG	AG	AA	AG	AG	AA	AA	AA	AG	AG	AA	AA	AA	AG	GG	AG	AG	AA	AG	AG	AG	GG	AG	AA	AG	AA	AA	AA	AA	AG	AA	AA	AA	GG	AA	AA	AA	AA	AG	AG
BX253232_2069	TC	CC	TC	TC	TT	TT	TT	CC	TC	TC	TC	TC	CC	TC	TC	CC	TC	TC	TC	TT	TC	TC	CC	TC	TC	TT	CC	TC	CC	TT	TC	TC	TC	TT	TT	TT	TT	CC	TC	TT	TT	TT	TT	TC	TC	TC	TC	TT	TT
BX254570_1569	TT	TT	TC	CC	TC	TT	TT	TC	TC	TC	TC	TC	TT	TT	TC	TT	TT	TT	TC	TT	TC	TT	CC	CC	TT	TC	TC	TC	TT	TT	TT	TC	TC	TC	TT	TC	TC	TC	TC	TT	CC	TT	TC	TT	TC	TT	TT	TC	TT
BX676924_1018	CC	AA	CC	AC	AC	AA	AA	CC	AC	CC	AC	AC	CC	AA	AC	AC	AA	AC	AA	AC	AA	CC	AA	AC	AC	AA	AA	CC	CC	AA	AA	AA	AC	AC	AC	CC	AC	AC	AA	AA	AA	AC	CC	AC	AC	AC	AC	AA	CC
BX677915_1526	CC	CC	TC	TC	CC	TC	TC	TC	TC	TC	CC	TC	TC	CC	TC	TC	TC	TC	CC	CC	CC	TC	TC	CC	TC	TC	CC	TC	TC	TC	TC	TT	TC	TC	TC	CC	CC	TC	TC	CC	TC	TC	CC	CC	TC	CC	CC	CC	TC
BX678760_1291	AA	GG	GG	AA	AG	GG	AG	GG	AG	GG	AG	GG	AG	AG	AA	AG	AG	GG	GG	GG	GG	AG	AG	GG	GG	GG	GG	GG	GG	GG	GG	GG	GG	AG	GG	GG	AG	AG	AG	AG	GG	AG	GG	AG	AG	GG	AG	GG	GG
BX680463_415	TC	TT	TC	TC	TT	TT	TC	TC	TC	TT	CC	TT	TC	TC	TC	CC	CC	CC	TC	TC	CC	CC	TC	TC	CC	TT	TC	CC	CC	TT	CC	CC	CC	TT	TT	TC	TT	TC	TC	CC	TC	TT	TC	CC	CC	CC	TT	CC	TT
BX680463_512	AG	AA	AG	AG	AA	AA	AG	AG	AG	AA	GG	AA	AG	AG	AG	GG	GG	GG	AG	AG	GG	GG	AG	AG	GG	AA	AG	GG	GG	AA	GG	GG	GG	AA	AA	AG	AA	AG	AG	GG	AG	AA	AG	GG	GG	GG	AA	GG	AA
CR354690_201	AC	AC	AC	AC	AC	AC	AC	AC	AC	AC	AC	AC	AA	AA	AC	AC	CC	AA	AC	AC	AC	AA	AC	AA	AA	AA	AA	AC	AA	AC	AC	AA	AA	AA	AA	AC	AC	AC	AA	AC	AA	AA	AC	CC	AC	AC	AA	AC	AA
CT577217_282	TC	TC	TC	CC	CC	TC	TC	CC	TC	TT	TC	TT	TT	TT	TC	TT	TC	TT	TT	TC	TT	TT	CC	TC	TT	TC	CC	TC	TT	TT	TT	TT	CC	TC	TC	TC	TC	TC	TT	TC	TC	TT	TT	TC	TC	TC	TC	TC	TC
CT577299_276	AG	AA	AG	GG	AG	GG	GG	GG	GG	GG	AG	GG	GG	GG	AA	AG	GG	GG	GG	AG	AA	GG	GG	GG	GG	GG	AG	GG	GG	AG	GG	GG	AG	AG	GG	AG	GG	AA	GG	AA	AG	AG	AG	GG	AG	AG	GG	GG	GG
CT577554_1194	TT	TG	TT	TG	TG	TT	TG	GG	TT	TG	GG	TG	TG	TT	TT	TG	GG	TG	TT	TT	GG	TG	TT	TT	GG	TT	TG	TG	GG	GG	TG	TT	TT	TG	TG	TG	TG	GG	TT	TG	GG	TT	TT	TT	TG	TT	GG	TT	TT
CT578845_1803	CC	TT	TC	CC	CC	TC	CC	TC	TC	TC	TT	TC	TC	CC	TC	TC	TC	TC	CC	CC	TC	CC	TC	CC	TC	TT	CC	CC	CC	CC	TT	TT	CC	CC	TC	CC	TT	CC	TC	TC	TC	CC	TT	TC	CC	TC	TC	TC	TT
CT583203_927	TT	AT	AA	AA	AT	AA	AT	AT	AT	AA	AA	AA	AA	AT	AA	AT	AT	AA	AT	AT	AT	AT	AA	AA	AA	AT	AT	AT	AA	AA	AA	AT	AT	AT	AT	TT	AA	AT	AA	AT	AT	TT	AA	AA	AT	AT	AA	AT	AT
CT583203_963	GG	AG	AA	AA	AG	AA	AG	AG	AG	AA	AA	AA	AA	AG	AA	AG	AG	AA	AG	AG	AG	AG	AA	AA	AA	AG	AG	AG	AA	AA	AA	AG	AG	AG	AG	GG	AA	AG	AA	AG	AG	GG	AA	AA	AG	AG	AA	AG	AG
F51TW9001A9V76_775	GC	CC	GC	CC	GC	CC	GC	GC	GG	GC	GG	GG	CC	GC	GC	CC	GC	GG	GC	GC	GC	GC	CC	GC	GC	CC	GC	CC	CC	CC	GC	CC	GC	GG	GC	GC	GC	GG	GG	CC	CC	GC	CC	GC	CC	CC	GC	CC	GC
F51TW9001AFOC6_1117	AG	AG	GG	GG	GG	GG	GG	GG	AG	GG	GG	AG	AG	GG	GG	AG	GG	AG	AG	GG	AG	AG	AG	AA	GG	GG	GG	AG	AG	GG	AG	GG	GG	AG	AG	GG	AG	GG	GG	AG	GG	GG	GG	AA	GG	GG	GG	GG	AG
F51TW9001BLW1C_468	TC	TC	CC	TC	CC	TC	TC	TC	TT	TT	CC	TT	TC	TT	CC	CC	CC	TC	TC	CC	TT	CC	TT	CC	TC	TC	TT	CC	TC	CC	CC	TC	TC	TT	TC	TC	TC	CC	TC	TC	TC	CC	TT	TC	CC	CC	TC	CC	CC
F51TW9001BLW1C_489	AG	AG	GG	AG	GG	AG	AG	AG	AA	AA	GG	AA	AG	AA	GG	GG	GG	AG	AG	GG	AA	GG	AA	GG	AG	AG	AA	GG	AG	GG	GG	AG	AG	AA	AG	AG	AG	GG	AG	AG	AG	GG	AA	AG	GG	GG	AG	GG	GG
F51TW9001BPA78_571	GG	AA	GG	GG	AG	AG	AA	GG	AA	AG	GG	AG	AG	AG	AA	AA	AG	AG	AG	AA	AG	AG	AG	AG	AA	AG	AA	GG	AA	AA	AG	AG	GG	AA	AG	AA	GG	AG	AA	AG	AG	AA	AG	AA	AA	AA	AA	GG	AA
F51TW9001C4TBD_1199	AA	AG	AA	AA	AG	GG	GG	AA	AG	AA	AA	AA	AG	AA	GG	AA	AG	AG	AG	AA	AG	AG	GG	AA	GG	AG	AA	AA	AA	AA	AG	AG	AG	GG	AG	AG	AA	AG	AG	AA	AA	AA	AA	AG	AG	AA	AA	AA	AA
F51TW9001C7ESZ_385	GG	AG	AG	AG	AA	GG	GG	GG	GG	AG	AG	AG	GG	GG	AG	AA	GG	AG	AG	GG	GG	GG	AG	AA	AG	GG	GG	GG	AG	AG	AG	GG	AG	AG	GG	GG	AG	GG	AG	AG	GG	AG	GG	GG	AG	GG	GG	AG	AA
AL750566_230	GG	AG	GG	GG	AG	GG	AG	AG	AA	AG	GG	AG	GG	GG	GG	GG	GG	GG	GG	GG	AG	AG	GG	AG	GG	GG	GG	AG	AG	AG	AG	GG	GG	GG	GG	AG	AG	GG	AG	AG	GG	AA	GG	AA	AG	GG	AG	GG	AG
AL751032_707	TA	TA	AA	AA	AA	TA	AA	TA	AA	TA	TT	AA	TA	AA	AA	TT	AA	TA	AA	AA	AA	TA	TA	TT	TA	AA	TT	TA	AA	TA	TA	TA	TA	AA	TT	TA	AA	AA	AA	TA	TA	TA	TA	AA	TT	TA	TA	AA	TA
AL751032_998	TG	TG	GG	GG	GG	TG	GG	TG	GG	TG	TT	GG	TG	GG	GG	TT	GG	TG		GG	GG	TG	TG	TT	TG	GG	TT	TG	GG	TG	TG	TG	TG	GG	TT	TG	GG	GG	GG	TG	TG	TG	TG	GG	TT	TG	TG	GG	TG
BX250602_346	CG	CG	GG	CC	CG	CG	CC	CC	CC	CC	GG	CG	CG	CG	CG	GG	GG	CC	CC	CG	CG	CC	CC	CG	CG	CC	CC	CC	CC	GG	CC	CC	CC	CG	CC	CC	GG	GG	GG	GG	CG	CC	CC	CC	CC	CC	CG	CG	CG
BX252664_764	TC	TC	CC	CC	CC	TC	CC	CC	TC	TC	CC	TC	CC	CC	CC	TC	TC	TC		TC	CC	CC	TC	CC	TC	CC	TC	TC	TC	CC	CC	TC	TC	CC	CC	TC	CC	CC	CC	CC	TC	TC	CC	CC	CC	TC	TT	TC	TC
BX253890_151	AC	AA	CC	AC	AC	AC	CC	AC	AC	AC	CC	AC	AC	CC	CC	AC	AC	AC	CC	AC	CC	CC	CC	AC	AC	AC	AC	AC	CC	CC	AC	CC	AC	AC	AC	CC	CC	CC	CC	AC	CC	CC	CC	CC	AA	AA	CC	AC	CC
CT578845_2368	TT	GG	TG	TT	TT	TG	TT	TG	TG	TG	GG	TG	TG	TT	TG	TG	TG	TG	TT	TT	TG	TT	TG	TT	TG	GG	TT	TT	TT	TT	GG	GG	TT	TT	TG	TT	GG	TT	TG	TG	TG	TT	GG	TG	TT	TG	TG	TG	GG
F51TW9001B6LT8_1149	AA	AG	AA	AG	AG	AG	AA	AA	AG	AA	AG	AG	AG	AA	GG	AA	AA	AA	AA	AG	AG	AG	GG	AG	AA	AA	GG	AG	AA	AG		AG	AA	AG	AA	AA	AA	AG	AG	AG	AG	AA	AA	AA	AA	AG	AA	AA	GG
F51TW9001BEZX4_1646	AA	AA	AC	AA	AA	AA	AC	AA	AC	AA	AA	AC	AA	AA	AA	AA	AC	AA	AA	AA	AA	AA	CC	AC	AA	AA	AA	AA	AA	AC	AC	AC	AC	AA	AC	AA	AA	AA	AA	AC	AC	AC	AA	AA	AC	AA	AC	AA	AC
BX250110_649	TC	TT	TT	TT	TC	TT	TC	TT	TT	CC	TC	TT	TT	TT	TC	TT	TC	TT	TC	TT	TT	TT	TT	TC	TT	TC	TT	TC	TT	TC	TC	TC	TC	TC	TT	TT	TT	TT	TT	TC	TT	TT	TT	TT	TC	TT	TC	TC	TC
CR354615_823	CC	GG	CC	CC	CC	GG	GC	GG	CC	CC	GC	GC	CC	GC	CC	CC	GC		GG	CC	CC	GG	GC	CC	CC	CC	GG	GG	CC	GC	GC	GC	CC	GC	CC	GC	GC	CC	GC	GC	GC	GG	GC	GC	CC	CC	CC	CC	GC
FN256629_229	CC	GC	GG	GC	CC	GC	GC	GC	CC	CC	CC	CC	CC	GC	GG	CC	CC	GC	GC	GG	GC	GC	GC	CC	CC	GC	GC	GC	CC	CC	CC	GC	GC	GC	CC	CC	GC	CC	CC	CC	CC	CC	CC	CC	GG	CC	CC	CC	CC
AL751043_937	AG	GG	AG	AA	AG	GG	GG	AG	GG	AA	GG	AG	AG	GG	AA	GG	AG	AG	GG	AG	AG	AG	AA	AG	GG	GG	AG	GG	GG	AG	AG	GG	AG	AA	AG	AG	GG	AG	GG	GG	AA	GG	AG	GG	AG	AG	GG	GG	AG
AL751081_788	AT	TT	AT	TT	AT	TT	TT	TT	AT	AT	TT	AT	TT	TT	AT	TT	AT	TT	TT	AT	TT	AA	AA	AT	AT	TT	TT	TT	TT	AA	TT	AT	AT	TT	TT	TT	TT	TT	AT	AT	AT	AT	AT	AA	AT	TT	AT	TT	TT
BX000594_418	GG	TT	TT	TT	GG	TG	TT	TT	TG	GG	TT	TG	TT	TG	GG	GG	TG	TG	TG	GG	TT	GG	GG	TG	TG	TG	GG	TT	GG	TG	TT	TG	TT	GG	GG	GG	TT	TT	TG	TT	TT	TG	TT	GG	TT	TT	GG	TG	GG
BX249074_360	AA	TT	AT	AT	AT	AT	TT	AA	AA	AA	AA	AA	AA	AA	AA	AT	AT	AA	AA	AA	AA	AA	AT	AT	TT	AA	AA	AT	AA	AT	AA	AA	AT	AT	TT	AT	TT	AT	TT	AA	AT	AT	AT	AT	AT	AA	TT	AT	AA
BX249395_755	GG	GG	GG	AG	AG	AG	AG	AA	AG	AG	AA	AA	AA	AG	GG	AG	AG	GG	GG	AG	AG	GG	AG	AG	GG	GG	GG	AG	AG	AG	GG	AG	GG	AG	AG	GG	AA	AA	GG	AG	AG	GG	AG	AG	AA	AG	AG	GG	AG
BX250968_452	AG	AA	AA	AG	AA	GG	AG	GG	GG	AG	GG	AG	AG	AA	AG	AG	GG	AA	GG	GG	AA	GG	AG	GG	AG	AG	AA	GG	GG	AG	AA	AG	AG	AG	AA	GG	AG	AG	GG	AG	AG	AG	GG	GG	AG	AA	GG	AG	AG
BX252166_808	GG	TG	TT	TT	TG	TG	GG	TG	TG	TG	TG	GG	GG	TG	GG	TT	GG	TT	TG	TG	TT	GG	TG	GG	TT	TT	TT	TG	TT	GG	TG	GG	GG	TT	TT	TG	TG	GG	TG	GG	GG	TG	TG	TT	TT	TG	TG	TG	TG
BX253232_1626	AG	AG	AG	AG	AA	AA	AA	GG	AG	AG	AG	AG	GG	AG	AG	GG	AG	AA	AG	AA	AG	AA	GG	AG	AG	AA	GG	AG	GG	AA	AG	AA	AG	AA	AA	AA	AA	GG	AG	AA	AA	AA	AA	AG	AG	AG	AG	AA	AA
BX254078_455	AG	AG	AA	AG	GG	AG	AG	GG	AA	GG	GG	AA	AG	AG	AA	AA	GG	AG	GG	AA	AG	AG	AA	GG	AG	AG	AG	AG	AG	AA	GG	AG	GG	GG	AG	AG	GG	AA	AA	AA	AG	AA	AA	AA	GG	AA	GG	GG	GG
BX678673_77	TA	TT	TT	TT	TT	TT	TT	TA	TA	TA	TT	TT	TT	TA	TT	TT	TA	TA	TT	TA	AA	TT	TA	TA	TA	TA	TA	TT	TA	TA	TA	TT	AA	TT	AA	TT	AA	TA	TA	TA	TT	TA	TT	TA	TA	TA	TT	TT	TT
BX679256_982	GG	GG	TG	GG	TG	GG	TG	GG	TT	TG	TG	GG	TT	TG	TG	GG	GG	TG	GG	TT	TG	GG	GG	TG	TG	TG	TT	TG	GG	TG	TG	TG	TG	GG	TG	TG	GG	TG	GG	TG	TG	TG	TG	GG	TT	GG	TG	TG	GG
BX679946_370	TC	CC	CC	TC	CC	TC	CC	TC	TC	TC	TC	TC	TC	TC	TT	CC	CC	CC	TT	TC	CC	TC	TC	TC	CC	TC	TC	CC	TC	CC	TC	TC	CC	TT	CC	TT	TC	TC	CC	TC	CC	TC	CC	CC	TT	CC	TC	CC	TC
BX681319_408	CC	TC	CC	TC	TC	CC	TC	CC	TC	CC	TC	CC	TC	CC	TC	CC	TC	CC	CC	CC	CC	TC	CC	CC	CC	TC	CC	TC	TC	CC	CC	CC	TT	TC	CC	CC	CC	TC	CC	CC	CC	TC	CC	TC	CC	CC	CC	CC	CC
COS_AL750557_849	GC	GG	GG	CC	GG	GC	GC	GC	CC	CC	GC	GG	GC	GC	GG	GG	GC	GC	GC	GG	GG	GG	GC	GC	GG	GC	GG	GG	GC	GG	GC	GG	GG	CC	GC	GG	GG	CC	GC	GC	GG	GC	GG	GG	GG	GC	GG	GG	GC
CR393218_522	AG	AA	AG	AG	AG	AA	AG	GG	AG	AA	AG	AA	AA	AA	AG	AG	AA	AG	AA	AA	AG	AG	GG	GG	AA	AG	AG	AA	AA	GG	AA	AG	AA	AA	AA	AA	AA	GG	AA	AA	AG	AA	AA	AA	AA	AG	AA	AG	AA
CT575172_251	AA	AT	AA	AA	AA	AA	TT	AA	AT	AA	TT	AA	AA	AT	AA	AA	AA	AT	AA	AT	AA	AA	TT	AT	AT	AA	TT	AA	AA	AA	AT	AT	AT	AA	AT	AT	TT	AT	AT	AT	AA	AA	AA	AA	AA	AT	AA	AT	AA
CT575567_918	TT	TT	TT	TC	TC	TT	TT	TT	TT	TT	TC	TT	TC	TT	TC	TT	CC	TT	TT	TC	TC	TT	CC	TC	TT	TC	TC	TT	TT	TT	TT	TT	CC	TT	TC	TT	TC	TT	TT	TT	TC	TC	TC	TT	TT	TC	TT	TT	TC
CT576168_1273	AG	AA	AA	AA	AG	AA	AG	AG	AA	AA	AA	AA	AA	AG	AA	AA	AG	AA	AG	AG	AA	GG	AG	AA	AG	AA	AA	AG	AA	AG	AG	AG	AA	AA	AA	AA	AG	AA	AG	AA	AA	AA	AG	AA	AG	AA	GG	AA	AA
CT577554_1050	CC	TT	CC	TC	TC	TC	TC	TT	TC	TC	TT	TC	TC	TC	CC	TT	TT	TC	TC	TC	TT	TC	TC	CC	TT	CC	TT	TC	TT	TT	TT	CC	CC	TC	TT	TC	TT	TT	TC	TT	TT	CC	TC	CC	TC	TC	TT	CC	CC
CT581162_1536	CC	GG	GC	GG	CC	CC	GC	GG	CC	CC	CC	GC	GG	GC	CC	GG	GG	GC	CC	CC	GC	GC	GC	GC	GC	CC	CC	CC	GC	GC	GC	CC	CC	CC	CC	CC	GC	CC	CC	CC	CC	CC	CC	GC	GC	GG	GC	CC	CC
CT582941_870	TT	CC	TC	TT	TC	TC	TT	TT	TT	TT	TT	TC	TC	TC	TC	TC	TT	TC	TT	TT	CC	TT	TC	TT	TC	TT	TC	TC	TC	TC	TT	CC	TC	TT	TT	TT	TT	TT	TC	TT	TC	TT	TT	TT	TT	TC	TT	TT	TT
F51TW9001A5SUZ_369	TT	TT	CC	TT	TC	TC	TC	TC	TC	TC	CC	TC	TT	TT	TC	CC	TC	TT	TC	TT	TC	TC	TT	TC	CC	CC	TC	TT	TT	TT	TT	CC	TC	TC	TC	TC	TT	TC	TT	TT	TT	TC	TT	TC	TT	TT	TC	TT	TT
F51TW9001A9P4Q_580	GG	AG	GG	GG	AG	GG	GG	AG	GG	AG	AG	GG	GG	AG	AG	GG	AG	GG	AG	AG	AG	AG	GG	AG	GG	GG	AG	AG	GG	AG	AG	AG	GG	AG	AA	GG	GG	GG	GG	AG	GG	AA	AG	AA	GG	AA	AA	GG	GG
F51TW9001AE88V_1323	TC	CC	CC	CC	CC	TC	CC	CC	CC	TT	TC	TC	CC	TT	TT	TT	TC	TT	TT	CC	TC	TC	TC	TT	TT	TC	CC	TC	TC	TC	TC	CC	CC	CC	TC	TC	CC	TC	CC	TC	TC	CC	CC	TC	CC	TC	CC	CC	TT
F51TW9001B6LT8_1291	TT	TC	TT	TC	TC	TC	TT	TT	TC	TT	TC	TC	TC	TT	CC	TT	TT	TT	TT	TC	TC	TC	CC	TC	TT	TT	CC	TC	TT	TC	TC	TC	TT	TC	TT	TT	TT	TC	TC	TC	TC	TT	TT	TT	TT	TC	TT	TT	CC
F51TW9001BEOOJ_1206	CC	CC	CC	CC	TC	TT	TT	TC	TT	TC	TT	TC	CC	CC	TT	TC	TC	CC	TC	TC	TC	TC	CC	TC	TT	TT	TC	CC	TC	TT	CC	CC	TC	TT	TC	CC	TT	TT	CC	CC	CC	CC	CC	TC	CC	TC	CC	CC	CC
F51TW9001BZ6X9_486	TT	TC	TT	TC	TC	TC	TT	CC	TT	TC	TC	TT	TT	TT	TC	TC	TC	TC	TC	TC	CC	TT	TT	TT	TT	TT	TT	TC	TT	TC	TC	CC	TC	TT	TC	TT	TT	TC	TC	TT	TC	TT	TC	CC	TT	TT	TC	TT	TC
F51TW9001CU6JT_631	CC	CC	CC	TC	TC	CC	TT	TC	TC	CC	TC	TC	TC	CC	CC	TC	CC	CC	CC	TC	CC	CC	CC	TC	CC	CC	TT	CC	TT	TC	TC	TC	TC	TC	CC	CC	CC	TC	CC	TC	TC	CC	TC	TT	CC	CC	TC	CC	CC
F51TW9001ECN4H_841	AG	AG	AG	AA	AA	AA	AG	AA	AG	AA	AA	AA	AA	AG	AG	AG	AA	AG	AG	AA	AA	GG	AA	AA	AG	AA	AG	AG	AG	AA	AA	AA	AA	AG	AA	AA	AA	AG	AG	AG	GG	AG	AG	AG	AA	AA	GG	AG	GG
F51TW9001EP966_297	TT	TT	TT	CC	TC	TT	TT	CC	TT	TC	TC	TT	TT	TT	TT	TC	TC	TT	TT	TC	CC	TC	TT	CC	TC	TT	TT	TC	TT	TT	TC	TC	TT	TT	TC	TT	TC	TT	CC	TC	TC	TT	TC	TT	TT	TT	TT	TT	TC
F51TW9001ERD0B_1410	AG	AA	AG	GG	AG	GG	GG	AG	AA	AG	GG	AG	GG	GG	GG	AG	GG	GG	GG	GG	AG	AG	AG	GG	AG	AG	GG	AG	AG	AG	GG	GG	AA	AG	GG	AG	AG	GG	GG	AG	AG	AG	GG	AG	GG	AG	AG	GG	AG
F51TW9001EYVPS_834	AC	AA	AA	AA	AC	AA	AA	AC	CC	AA	AA	AC	AA	AA	AC	AA	AC	AC	AA	AA	AC	AA	AC	AC	AC	AC	AC	AC	AA	AC	AC	CC	AA	AA	AA	AC	AA	AA	AA	CC	AC	AC	AC	AC	AC	AA	AA	AA	AA
F51TW9001EYVPS_968	TC	CC	CC	CC	TC	CC	CC	TC	TT	CC	CC	TC	CC	CC	TC	CC	TC	TC	CC	CC	TC	CC	TC	TC	TC	TC	TC	TC	CC	TC	TC	TT	CC	CC	CC	TC	CC	CC	CC	TT	TC	TC	TC	TC	TC	CC	CC	CC	CC
F51TW9002H9EM6_137	CC	TT	CC	TC	TT	CC	TT	CC	TC	TC	CC	CC	TC	CC	TC	CC	TC	TT	TC	CC	CC	CC	CC	CC	TT	TT	TC	TT	TC	TC	TC	TT	TT	TC	TC	CC	CC	CC	TT	TC	TC	TT	TT	TT	TT	TT	TT	TC	CC
F585NNT02GYKMU_438	CC	CC	AC	CC	CC	CC	CC	AC	AC	CC	AC	CC	CC	AC	CC	CC	AC	CC	AC	CC	CC	AC	AC	CC	CC	AC	CC	CC	AC	AC	CC	CC	AC	CC	CC	CC	CC	AC	CC	CC	AC	CC	AC	AC	CC	AC	CC	CC	CC
FN256629_261	TT	TG	GG	TG	TT	TG	TG	TG	TT	TT	TT	TT	TT	TG	GG	TT	TT	TG	TG	GG	TG	TG	TG	TT	TT	TG	TG	TG	TT	TT	TT	TG	TG	TG	TT	TT	TG	TT	TT	TT	TT	TT	TT	TT	GG	TT	TT	TT	TT
FN705307_154	TC	CC	CC	TC	TC	CC	TC	CC	CC	CC	CC	CC	CC	TC	CC	CC	CC	CC	TC	CC	CC	CC	CC	CC	TC	TC	CC	TT	CC	TC	CC	TC	TC	TC	CC	TT	TC	TC	TC	CC	TT	CC	CC	CC	CC	CC	CC	TC	CC
F51TW9001BBEAM_369	AA	AG	AG	AA	AG	AG	AA	GG	AG	AA	AA	AA	AA	AG	AA	GG	GG	AG	AG	AG	AG	AG	AA	GG	AG	GG	AG	AG	AG	AA		AG	AG	AG	AA	GG	AA	AG	AA	GG	AG	AG	GG	AA	AA	AA	AA	AG	AA
BX680638_939	AG	GG	AG	AG	AG	GG	AG	GG	GG	GG	AG	AG	AG	AA	AG	AG	AG	AG	AG	AA	GG	AG	GG	AG	AA	AG	AG	GG	AG	AG	GG	AA	AG	GG	AG	GG	AG	GG	AG	AG	GG	AA	GG	AG	GG	GG	AG	AG	AG
F51TW9001CJN7Q_679	CC	TT	TC	CC	TC	TC	TC	CC	CC	TC	TC	TC	TT	TC	TT	TC	TC	CC	CC	CC	TC	TC	CC	TC	CC	CC	CC	TT	TC	CC	CC	CC	CC	TT	TC	CC	CC	TC	TC	TC	TT	TC	TC	TC	TC	TC	TT	TC	CC
F51TW9002FT2ZF_1153	AG	AG	AG	GG	AA	GG	AA	GG	AG	AG	AA	AA	AG	AA	AG	GG	AA	AA	GG		AA	AG	AA	AG	AA	AA	GG	AG	AG	AG	AG	AG	AA	AG	AG	AA	AA	AA	AG	AA	GG	AG	AG	GG	AA	GG	AA	AG	AG
BX681038_1236		AG	AG	GG	AG	GG	AG	AG	AG	AG	AG	AG	AG	GG	AG	GG	AG	AA	GG	AG	GG	AG	AG	AA	AG	GG	GG	GG	GG	GG	GG	AG	GG	GG	GG	AG	AA	AG	AG	AA	AG	AA	AG	AA	AG	AA	AG	AG	AG
CT580278_594	GG	GG	TT	GG	TG	TT	TG	GG	TG	TT	TG	TT	TT	TG	TG	TT	TT	TG	TT	GG	GG	TG	TT	TT	TT	TT	TG	TG	TT	TT	TT	TT	TG	GG		GG	TG	TT	TT	TG	TT	TG	TT	TT	TT	TG	TG	TG	TT
CT578812_356	AC	AC	AC	AA	AA	AA	AA	AC	AC	AA	AA	AA	AC	AA	AA	AC	AA		AA	AA	AA	AA	AA	AA	AC	AC	CC	AC	AC	AA	CC	AA	AC	AA	CC	AC	AA	AC	AC	AC		AA	AC	AA	CC	AC	AA	CC	AC
F51TW9001DQ4LM_682	TC	TC	CC	TT	CC	TT	TC	TT	TT	TC	TC	TC	TC	TT	TT	TT	TT	TC	TT	TC	TT	TC	TC	TT	TC	TC	TT	TT	TC	CC	TC	TC	TC	TT	TT	TT	TC	TC	TT	TC	TC	TC	TC	TC	TT	TT	TT	TT	TC
AL750427_917	TT	TC	CC	TT	TC	TT	TC	TT	TT	TC	TT	TT	TT	TC	TT	TT	TC	TT	TC	TC	TT	TC	TC	TC	TC	TC	CC	TC	TT	TT	TC	TC	TC	TT	TC	TT	TC	TC	TC	TC	TT	TT	TC	TC	TC	TT	TC	TC	TT
BX248931_2401	GG	AA	GG	AG	AG	AA	AG	AG	AG	AA	AG	GG	AG	GG	AG	AG	AA	AG	AA	AA	AG	AG	AG	AA	AG	AG	AG	AG	AG	AG	AG	AA	AG	AA	GG	AG	GG	GG	AG	AG	AG	AG	AG	AG	GG	AG	GG	AA	GG
BX250086_1490	TC	TC	TC	TC	TC	CC	TC	TC	CC	TC	CC	TT	CC	TC	CC	TC	TC	TT	CC	TT	TT	CC	CC	TT	TC	CC	TT	TC	TT	TC	CC	CC	TC	CC	TC	CC	TC	TC	CC	TC	CC	CC	TC	CC	TC	TT	TC	CC	TC
BX250658_499	TG	TT	GG	TG	TG	GG	TG	GG	TG	GG	TG	TG	TG	GG	TT	TG	GG	TT	TT	TG	TG	TT	TG	TG	GG	TT	TT	GG	TG	GG	TG	TT	GG	TT	TG	GG	TG	GG	TT	GG	GG	GG	TG	GG	TT	TT	TG	GG	GG
BX250815_1158	CC	TT	TC	TC	CC	TT	CC	CC	CC	TC	TC	CC	CC	TC	CC	TC	TC	CC	TC	CC	TC	CC	CC	CC	CC	TC	TC	TC	TC	CC	CC	CC	CC	CC	CC	CC	CC	TT	TC	CC	TC	TC	TC	TC	CC	TC	CC	CC	CC
BX253195_720	AC	AC	CC	CC	CC	AC	AC	CC	CC	CC	CC	AC	CC	CC	CC	AC	CC	AC	CC	CC	CC	CC	CC	CC	CC	CC	AC	AC	AC	CC	CC	CC	CC	CC	AC	CC	AC	CC	CC	CC	AC	CC	AA	CC	AC	AC	CC	CC	CC
BX253468_407	TT	TT	TC	CC	CC	TC	TC	TC	TT	TC	CC	CC	CC	CC	TT	TT	TT	TC	TC	TC	CC	TT	TT	CC	TC	TT	TC	TC	TC	TT	TT	TC	TC	TC	TC	TC	TT	CC	TC	TC	CC	CC	TT	CC	TT	TT	TC	TT	TC
BX677221_1002	AG	GG	AG	AA	AA	GG	GG	AG	AG	AA	GG	GG	AG	GG	GG	AG	AG	GG	GG	AG	AG	AG	AG	GG	AG	AG	GG	GG	AG	GG	AA	AG	AG	GG	GG	GG	GG	GG	AG	AG	AG	AA	AG	AG	AG	GG	GG	GG	AG
BX678669_132	AG	AG	AG	AA	GG	GG	GG	AG	AG	GG	AG	GG	GG	AG	AG	GG	AG	AG	GG	GG	GG	AG	AG	AG	AA	GG	GG	AG	AG	AG	AG	GG	GG	AG	GG	AG	GG	AG	AG	GG	GG	GG	GG	AG	GG	AG	GG	GG	AA
CT575962_1609	GG	GG	GG	GG	GG	GG	CG	CC	CC	GG	CC	GG	GG	GG	GG	GG	CG	GG	CC	GG	CG	CG	CC	CC	CG	GG	CG	CC	GG	GG	CG	GG	GG	GG	GG	GG	CG	GG	CG	GG	GG	CC	GG	GG	CC	CG	GG	GG	GG
CT576656_860	TG	TG	TG	TG	TG	TT	TG	TT	TG	TT	TT	TG	TG	TT	TG	TG	TT	TG	TG	TT	GG	TT	TG	TT	TG	TT	TG	TG	TT	TT	TT	TT	GG	TT	TT	TG	TT	TG	TG	TG	TT	TT	TG	TG	TT	TG	TG	GG	TT
CT577355_1087	CC	AC	CC	AC	AA	AC	AC	AC	AC	CC	CC	AC	AC	AC	AC	CC	AC	AC	CC	CC	AC	AC	CC	AC	AC	CC	CC	CC	AC	CC	CC	AA	AA	CC	AC	CC	CC	AC	AC	CC	AC	CC	AA	AC	CC	AC	CC	CC	AC
CT577554_1327	TT	CC	TT	TC	TC	TC	TC	CC	TC	TC	CC	TC	TC	TC	TT	CC	CC	TC	TC	TC	CC	TC	TC	TT	CC	TT	CC	TC	CC	CC	CC	TT	TT	TC	CC	TC	CC	CC	TC	CC	CC	TT	TC	TT	TC	TC	TC	TT	TT
CT577883_819	AG	AA	AG	AG	AA	AA	AG	AA	AA	AG	AA	AA	AG	AA	AA	GG	AA	AA	AG	AA	AG	AG	AG	AA	AG	AA	AA	GG	AG	AA	GG	GG	AA	AA	AG	AG	AA	AG	AA	AA	AA	GG	AG	AG	AA	GG	AG	AG	AG
CT578070_195	CC	TC	CC	TC	TC	TC	CC	CC	TC	CC	TC	TT	TC	CC	TC	TT	CC	TC	TC	TT	TC	CC	TC	TC	TC	TT	TT	TC	TT	CC	CC	TC	CC	TC	TT	TT	TT	TC	TC	TT	CC	TC	TT	CC	TT	CC	TT	TC	TC
CT582232_775	AT	AT	TT	AA	AT	AT	TT	TT	TT	TT	TT	TT	AT	AT	AT	AT	AT	TT	AT	AT	TT	TT	AT	TT	AT	TT	TT	AT	AT	AT	AT	TT	AT	TT	TT	TT	AT	AT	AT	TT	TT	TT	AT	AT	AT	AT	AT	AA	TT
CT583068_209	AA	AA	CC	CC	AC	AC	CC	AC	AA	AC	CC	CC	AA	AC	AC	CC	CC	CC	CC	AC	AA	CC	AC	CC	CC	CC	CC	AC	CC	CC	AC	CC	AC	AC	AC	AC	CC	CC	CC	CC	AA	CC	AC	CC	CC	AA	AC	AC	AC
F51TW9001BFMBM_148	TT	CC	CC	CC	TC	CC	CC	CC	CC	TC	CC	TT	TT	CC	TT	TT	TC	TT	TC	CC	TT	TC	TC	CC	TC	TC	TC	CC	TC	TC	TC	CC	CC	CC	TT	CC	TC	TT	CC	CC	CC	TC	TT	TC	TT	CC	CC	TT	TC
F51TW9001BWSG4_169	GC	CC	GG	CC	CC	CC	GC	GC	CC	GC	CC	GC	CC	CC	GG	CC	GC	GC	CC	GC	GC	GC	GC	GC	GC	CC	CC	GC	CC	GG	CC	GC	CC	GG	GC	GG	CC	CC	GC	CC	GC	CC	CC	GG	CC	CC	GC	GC	CC
F51TW9001CRMYX_368	AA	AG	AG	AG	AA	AA	AA	AA	AG	AA	GG	AG	AA	AA	AG	AA	AA	AA	AA	AA	GG	AA	AA	AG	AG	AA	AG	GG	AG	AG	AA	AA	AG	GG	AA	AA	AA	AA	AG	GG	AG	GG	AG	AA	GG	AG	GG	AG	GG
384_Korrigan_929	AT	TT	TT	TT	AT	AT	AT	AT	TT	TT	AT	AT	TT	TT	AA	AT	AT	AT	AT	TT	AA	AA	AT	TT	AT	TT	TT	AT	AA	TT	TT	TT	TT	AT	AT	TT	AA	AT	TT	AT	AA	AT	AT	TT	AT	TT	TT	TT	AT
FN695397_445	AA	AA	AA	GG	AG	AG	AA	AA	AG	AA	GG	AG	GG	AA	AG	AA	AA	AG	AG	AG	AG	AA	GG	AA	AG	AG	AA	AG	AG	AA	AA	AA	AG	AA	AA	AA	AA	AA	AA	AG	AA	AG	AA	AG	AG	AG	AG	AA	AG
AL751211_1159	AG	AG	AA	AA	AG	AA	AA	GG	AA	AA	AG	AG	AG	AA	AA	AG	AA	GG	AG	AA	AG	AA	AG	AG	GG	AG	AA	AG	AA	AG	AG	AA	AA	AA	AA	AA	AG	AA	AA	GG	AA	AA	AA	AA	AA	AA	AA	AG	AG
CR354718_944	AC	AC	CC	CC	CC	AC	CC	AC	AA	AA	CC	CC	AC	AA	AA	CC	AC	AC		AC	AA	CC	CC	AC	CC	AA	CC	AC	CC	AC	AC	CC	AC	CC		AC	CC	CC	AC	CC	AA	CC	CC	AC	CC	AC	AA	AA	AC
AL750175_999	AC	CC	CC	AC	AC	AC		AC	CC	CC	CC	CC	AC	AC	AC	AC	CC	AC	AC	AC	AA	AC	AC	AC	AC	AA	AC	CC	AC	AC	CC	AC	AA	AC	AC	CC	CC	AC	CC	AC	CC	AC	CC	AC		AC	AC	AC	AA
384_Korrigan_2114	TC	TT	TT	TT	TC	TC	TC	TC	TT	TT	TC	TC	TT	TT	CC	TC	TC	TC	TC	TT	CC	CC	TC	TT	TC	TT	TT	TC	CC	TT	TT	TT	TT	TC	TC	TT	CC	TC	TT	TC	CC	TC	TC	TT	TC	TT	TT	TT	TC
384_Korrigan_308	AC	CC	CC	CC	AC	AC	AC	AC	CC	CC	AC	AC	CC	CC	AA	AC	AC	AC	AC	CC	AA	AA	AC	CC	AC	CC	CC	AC	AA	CC	CC	CC	CC	AC	AC	CC	AA	AC	CC	AC	AA	AC	AC	CC	AC	CC	CC	CC	AC
384_Korrigan_520	TG	GG	GG	GG	TG	TG	TG	TG	GG	GG	TG	TG	GG	GG	TT	TG	TG	TG	TG	GG	TT	TT	TG	GG	TG	GG	GG	TG	TT	GG	GG	GG	GG	TG	TG	GG	TT	TG	GG	TG	TT	TG	TG	GG	TG	GG	GG	GG	TG
384_Korrigan_635	TG	GG	GG	GG	TG	TG	TG	TG	GG	GG	TG	TG	GG	GG	TT	TG	TG	TG	TG	GG	TT	TT	TG	GG	TG	GG	GG	TG	TT	GG	GG	GG	GG	TG	TG	GG	TT	TG	GG	TG	TT	TG	TG	GG	TG	GG	GG	GG	TG
AL749536_1376	AA	AA	AA	AA	AG	AA	AG	GG	AA	AA	AA	AA	AG	AA	AA	AA	AG	AA	AA	AG	AG	AA	AA	AA	AG	AA	AG	AA	AA	AG	AG	AA	AG	AG	AG	AG	AG	AA	AG	AA	AA	AA	AA	AA	AG	AG	AG	AG	GG
AL749758_983	GG	AG	AG	GG	AG	GG	AG	AG	AG	GG	AG	AG	AA	GG	AG	GG	AG	GG	GG	GG	AG	GG	AA	GG	AG	AG	GG	AG	AG	GG	AA	AA	GG	AG	AG	GG	AG	GG	GG	AG	GG	AG	AG	GG	AG	AG	GG	AG	GG
AL749800_896	AA	TA	TT	TT	TA	TT	TT	TT	AA	TA	TT	TA	AA	TT	TA	AA	TT	AA	TT	TA	TA	TA	TT	TA	TT	AA	TA	TA	TA	AA	TT	TT	TA	TT	TT	TT	TA	TA	TA	TT	TT	AA	TT	TT	TT	TA	TA	AA	TT
AL749899_1185	TC	TT	TT	CC	TC	TC	TC	TC	TC	TT	TT	TC	TT	TC	TC	TC	TT	TT	CC	TT	TT	TT	TT	TC	TT	TT	TC	TT	TT	TC	TT	TT	TC	TT	TT	TC	TC	TT	TC	TC	TC	TT	TT	TC	TT	TT	TC	TT	TT
AL750109_103	CC	CC	CC	CG	CC	CC	CG	CC	CC	CG	CC	CC	CC	CG	CG	CG	CC	CC	CC	GG	CC	CC	CC	CC	CC	CC	CG	CG	CC	CC	CC	CG	CG	CC	CC	CG	CC	CG	CC	CC	CG	CC	CC	CC	CG	CC	GG	CC	CG
AL750545_695	TT	AA	AA	TT	TA	AA	AA	AA	TT	AA	TT	AA	AA	AA	TT	TT	AA	TT	TA	TA	TA	TT	TT	TA	TT	TA	TA	TA	AA	TA	TA	AA	TA	TT	TT	TA	TA	TT	TT	TA	AA	AA	TA	TT	TT	AA	TA	TA	TT
BX249662_66	AA	AA	AC	AA	AC	AA	AA	AC	AA	AC	AC	AC	AC	CC	CC	AA	AA	AC	AC	AA	AC	AA	AA	AC	AC	AC	AC	AA	AC	AA	AC	AC	AA	AC	CC	AC	AC	CC	AA	AC	AC	AA	AA	AA	AA	AA	AC	CC	AC
BX249896_209	GG	AA	AG	AG	AG	AG	AA	GG	AA	GG	AA	AG	GG	AG	AA	AA	AG	GG	AA	AA	AA	AG	AA	GG	AA	AG	AG	AA	AA	AG	AG	AG	GG	AG	GG	AG	AG	GG	AA	AA	AA	GG	AG	AA	AA	AG	AG	GG	AG
BX249896_457	CC	GG	CG	CG	CG	CG	GG	CC	GG	CC	GG	CG	CC	CG	GG	GG	CG	CC	GG	GG	GG	CG	GG	CC	GG	CG	CG	GG	GG	CG	CG	CG	CC	CG	CC	CG	CG	CC	GG	GG	GG	CC	CG	GG	GG	CG	CG	CC	CG
BX250968_274	TC	TT	TT	TC	TT	TT	TT	CC	TT	TC	CC	TC	TC	TT	TC	TT	CC	TT	CC	CC	TT	CC	TC	TC	TC	TC	TT	CC	TC	TC	TT	TC	TC	TT	TT	CC	TC	TC	CC	TC	TC	TC	CC	CC	TC	TT	CC	TC	TC
BX251168_518	AT	AA	AT	AA	AT	AT	AT	TT	AT	AT	TT	TT	TT	TT	AT	AA	AA	AA	AT	AT	AA	TT	TT	TT	AA	AT	AT	AT	AA	AT	AT	AA	TT	AA	AT	AT	AA	AA	AA	AT	TT	AA	AT	AT	TT	AT	AA	AT	TT
BX251336_530	AC	CC	AA	CC	AC	AC	CC	AA	AC	AA	AC	AC	CC	AC	CC	AC	CC	CC	CC	CC	CC	AC	CC	AC	AA	AA	AC	AC	AA	CC	CC	CC	AC	AA	AC	AC	CC	AC	CC	AC	CC	CC	AC	AC	AC	AC	CC	CC	AC
BX252283_216	GG	AG	AG	AG	AG	AG	AG	AG	AG	AG	AG	AG	AG	AG	GG	GG	GG	AG	AG	AG	GG	AA	GG	GG	GG	AA	AG	GG	AG	AG	GG	GG	GG	AA	AG	AA	GG	AG	GG	GG	AG	AG	AG	GG	GG	AA	GG	AG	GG
BX252758_1941	TG	GG	GG	GG	GG	GG	GG	TT	TG	GG	TG	GG	GG	GG	GG	GG	TG	GG	TG	GG	GG	GG	GG	GG	TG	GG	GG	TT	GG	TG	GG	GG	TG	TT	GG	GG	GG	GG	TG	GG	TT	GG	TG	GG	TG	TG	TG	GG	TG
BX253770_339	GG	GG	AG	AG	AA	AG	AG	AG	AG	AG	GG	GG	AG	AG	GG	AG	AG	GG	AG	GG	AG	AG	AG	AG	GG	AG	AG	GG	GG	GG	GG	GG	AG	AG	GG	AG	AG	GG	AG	AG	AG	GG	GG	GG	AG	GG	GG	AG	AG
BX253770_731	CC	CC	GC	GC	GG	GC	GC	GC	GC	GC	CC	CC	GC	GC	CC	GC	GC	CC	GC	CC	GC	GC	GC	GC	CC	GC	GC	CC	CC	CC	CC	CC	GC	GC	CC	GC	GC	CC	GC	GC	GC	CC	CC	CC	GC	CC	CC	GC	GC
BX254275_1188	AG	AA	AG	GG	AG	GG	AG	AG	AG	AG	AG	AA	AA	AA	AG	AA	GG	AA	AG	AA	GG	GG	AA	AA	AA	AA	GG	AA	AG	AG	AG	AG	AG	AG	GG	AG	AG	GG	AA	GG	AG	AG	GG	AG	AG	AG	GG	AA	AG
BX667531_718	AA	TT	AT	TT	AT	TT	TT	TT	AT	AT	AA	AT	AA	TT	AT	AT	TT	AA	TT	TT	AT	TT	TT	AA	TT	TT	AT	TT	AA	AT	TT	TT	TT	AT	AT	AT	TT	AT	AT	AT	AT	TT	AA	AT	TT	TT	AT	TT	AT
BX680137_1538	TT	TG	GG	TG	TT	TT	TG	TG	TG	TT	GG	TG	GG	GG	GG	GG	TG	TT	TT	GG	TT	GG	TG	TG	GG	TG	GG	GG	TG	TG	TT	TG	GG	TG	GG	GG	TG	TG	TG	TG	GG	GG	TT	GG	TG	GG	TT	TG	GG
BX682134_1149	AA	TA	TA	AA	TT	AA	AA	TT	TA	TA	TA	TA	TA	AA	TA	AA	AA	TA	AA	TA	TA	TT	TA	TA	AA	AA	TA	TA	TA	AA	AA	AA	TA	TA	TA	TA	AA	AA	TA	TT	TT	AA	TA	TA	AA	AA	AA	AA	TT
CR393766_567	AA	AA	AA	AG	GG	GG	AG	AG	AG	AG	GG	AG	AA	AA	AA	GG	AA	AG	AA	GG	GG	AA	AG	AA	AA	AG	AA	GG	AA	GG	AG	AA	AA	AG	AG	AG	AA	GG	AA	AA	AG	AA	AA	AA	AA	AG	AG	AA	AG
CT575366_641	TG	GG	GG	GG	GG	TG	GG	TG	GG	TG	GG	GG	GG	GG	TG	TT	GG	TT	TG	GG	TG	GG	GG	TG	GG	TG	GG	GG	GG	GG	GG	TG	GG	GG	TT	TT	TG	GG	GG	TG	TT	GG	GG	GG	TG	TG	GG	TT	TG
CT576407_283	CC	TC	TC	TC	TC	TC	TC	TC	TC	CC	TC	TC	TC	CC	CC	TC	CC	CC	TC	TT	CC	CC	TT	CC	CC	TC	CC	TT	TC	CC	TC	TC	TC	CC	CC	CC	CC	CC	TC	CC	TT	TT	CC	TT	CC	TC	CC	TC	TC
CT577270_1632	AA	GG	AA	GG	AG	AA	GG	AA	GG	AA	AG	AG	GG	AA	AA	AA	AG	AG	AG	AA	GG	AG	AA	AA	AG	AG	AA	AA	AG	AA	AA	AG	GG	AG	AA	AA	AG	AG	AG	AA	AG	AA	AG	AA	GG	AG	AA	AA	AG
CT581193_1012	CC	CC	TC	CC	TC	TC	TC	TT	TC	TC	TC	TC	TC	CC	TC	CC	TC	TT	TC	CC	TC	CC	CC	CC	TC	CC	CC	TC	TC	CC	TT	CC	CC	CC	TT	TT	CC	TC	CC	TC	TC	TC	TC	TT	TC	TT	CC	CC	TC
CT581193_938	GG	GG	TG	GG	TG	TG	TG	TT	TG	TG	TG	TG	TG	GG	TG	GG	TG	TT	TG	GG	TG	GG	GG	GG	TG	GG	GG	TG	TG	GG	TT	GG	GG	GG	TT	TT	GG	TG	GG	TG	TG	TG	TG	TT	TG	TT	GG	GG	TG
CT582941_90	AA	GG	GG	GA	GG	GG	AA	GA	GA	AA	GA	GA	GG	GG	GG	GG	GG	GA	AA	GA	GG	GG	GG	GA	GG	GA	GG	GG	GA	GA	GG	GG	GA	GA	GG	GA	AA	AA	GG	GG	GG	GG	AA	AA	GA	GA	AA	GA	GG
CT583276_2170	AA	AG	AG	AA	AG	GG	AA	AA	AA	AG	AG	AG	AA	AA	AA	AG	AA	AG	GG	AA	GG	GG	AG	AA	AG	AA	GG	AG	AG	AA	AG	AA	AG	AG	AA	AA	AA	AA	AA	GG	AA	AA	AG	AG	AG	GG	AG	GG	AG
CT583276_2300	TT	TG	TG	TT	TG	GG	TT	TT	TT	TG	TG	TG	TT	TT	TT	TG	TT	TG	GG	TT	GG	GG	TG	TT	TG	TT	GG	TG	TG	TT	TG	TT	TG	TG	TT	TT	TT	TT	TT	GG	TT	TT	TG	TG	TG	GG	TG	GG	TG
CT583391_903	CC	CG	CG	CG	CG	CG	CG	CG	CG	CC	CG	CG	CG	CC	CC	CG	CC	CC	CG	GG	CC	CC	GG	CC	CC	CG	CC	GG	CG	CC	CG	CG	CG	CC	CC	CC	CC	CC	CG	CC	GG	GG	CC	GG	CC	CG	CC	CG	CG
CT583571_1032	AA	AC	AC	AC	AA	AC	AA	AA	AA	AA	AA	AC	AA	CC	AC	AA	AA	AC	CC	AA	AA	AC	AA	AC	AC	AC	AA	CC	AA	AC	AA	AC	AA	AA	AA	AC	AC	AC	AA	AA	CC	AA	AC	CC	AC	AC	AA	AA	AC
F51TW9001A0SJD_327	AG	AA	AG	AG	AA	AG	AG	AG	AA	AA	AG	AA	AA	AA	AA	GG	GG	AG	GG	AA	AA	AA	GG	GG	AG	AA	AG	AA	AG	AG	AA	AA	AG	AA	AG	AG	GG	AA	AG	AA	AA	AG	AA	AG	AG	AG	AG	AA	AG
F51TW9001A7LAX_219	AG	AG	AG	AA	AG	GG	AA	AG	AA	AA	AA	AG	AA	GG	AG	AG	AA	AG	AA	AA	AA	AG	AG	AG	GG	AA	AG	AA	AA	GG	AG	AG	AG	AA	AG	AG	GG	AG	AA	AG	AG	AA	AG	GG	AA	AA	AG	GG	GG
F51TW9001AFXQS_1289	TT	CC	TC	TT	TT	TC	TT	CC	TC	TT	TC	TC	TC	TT	CC	TC	TT	TC	CC	TT	TT	TC	TT	TT	TC	CC	CC	CC	TT	TC	TT	TC	CC	TC	CC	CC	TC	TC	TC	TC	TT	TC	TC	TC	TT	CC	TT	TC	CC
F51TW9001ANHGA_167	TT	AA	TT	TT	TT	TT	AA	AT	AT	TT	TT	AA	TT	TT	TT	AT	TT	AT	TT	TT	TT	TT	TT	AA	AT	TT	AT	TT	TT	AT	TT	AT	TT	AA	TT	AT	AT	TT	TT	TT	TT	AT	AT	AT	TT	TT	TT	AA	AT
F51TW9001AZG2W_933	GG	CG	GG	GG	CG	CG	GG	CG	CC	GG	GG	CG	GG	CG	GG	CG	GG	CC	GG	GG	GG	GG	GG	CG	GG	GG	CG	CG	GG	CG	GG	CG	GG	GG	CC	GG	CG	CG	CG	CG	GG	CC	GG	CG	CG	CC	CG	CG	CG
F51TW9001B3D81_929	GG	AG	AA	GG	GG	GG	GG	GG	GG	AG	GG	AA	GG	GG	GG	GG	GG	GG	GG	GG	GG	GG	GG	GG	GG	GG	GG	GG	GG	AA	GG	AG	AG	AG	AG	GG	GG	AG	AG	AG	AG	AG	GG	GG	AG	AG	GG	AA	GG
F51TW9001B3D81_998	GG	AG	AA	GG	GG	GG	GG	GG	GG	AG	GG	AA	GG	GG	GG	GG	GG	GG	GG	GG	GG	GG	GG	GG	GG	GG	GG	GG	GG	AA	GG	AG	AG	AG	AG	GG	GG	AG	AG	AG	AG	AG	GG	GG	AG	AG	GG	AA	GG
F51TW9001B5SDZ_325	TC	CC	CC	CC	TC	TC	TC	TT	TC	TT	TC	TC	CC	CC	TT	CC	TC	CC	CC	TC	TC	TC	CC	TC	TT	TC	TC	CC	CC	TC	TC	TC	CC	TC	TT	TC	CC	TC	TC	CC	CC	TC	CC	TC	TC	CC	TC	CC	CC
F51TW9001CM78O_316	CC	AA	AC	CC	CC	AA	AA	AC	CC	AA	AC	AA	AA	CC	AC	AA	CC	AA	AC	AA	AC	AA	AA	AC	AC	AA	CC	AA	AC	CC	CC	AA	AA	AC	AA	AA	AA	AA	AA	AC	AC	AA	CC	AA	AC	CC	AC	AA	AA
F51TW9001CM78O_391	AA	GG	AG	AA	AA	GG	GG	AG	AA	GG	AG	GG	GG	AA	AG	GG	AA	GG	AG	GG	AG	GG	GG	AG	AG	GG	AA	GG	AG	AA	AA	GG	GG	AG	GG	GG	GG	GG	GG	AG	AG	GG	AA	GG	AG	AA	AG	GG	GG
F51TW9001D6XSQ_236	AG	AG	AG	GG	AA	GG	AG	AG	AG	AG	GG	AG	AG	GG	AG	AG	GG	GG	AA	AA	AG	AG	AG	AG	GG	GG	GG	GG	AA	AG	AG	AG	GG	AA	AG	AG	AG	AG	AG	AG	GG	GG	AG	AG	GG	GG	AA	GG	GG
F51TW9001DWHC9_226	CC	AC	AC	AC	AC	AC	AC	AC	AC	AC	AC	AC	AC	AC	CC	CC	CC	AC	AC	AC	CC	AA	CC	CC	CC	AA	AC	CC	AC	AC	CC	CC	CC	AA	AC	AA	CC	AC	CC	CC	AC	AC	AC	CC	CC	AA	CC	AC	CC
F5X2MQL01E2EDA_301	CC	GC	CC	CC	GC	CC	GG	GC	CC	CC	CC	GC	CC	CC	GC	GC	CC	CC	GC	GC	GC	GG	CC	CC	GG	GC	GC	CC	GC	CC	GC	CC	CC	CC	CC	GC	CC	GC	GC	GC	GC	GC	GC	GC	CC	CC	CC	CC	GC
FN256952_482	AA	TT	TA	AA	AA	TA	AA	AA	AA	AA	TA	AA	TA	TA	TA	TA	AA	AA	AA	TT	TA	TA	TT	TA	TA	TA	AA	AA	AA	TT	TT	TA	AA	AA	AA	AA	AA	TA	AA	AA	AA	TA	AA	TT	AA	TA	AA	AA	AA
AL749951_263	AG	GG	AA	AG	AA	AA	AG	AA	AG	AG	AG	AA	AA	AA	AA	AG	AA	AG	AG	AA	AG	AG	AA	GG	AG	AA	AA	AA	AG	GG	AA	AA	AG	AG	GG	GG	AA	AA	GG	AG	AA	AA	AA	AA	AA	AA	AG	AA	AA
BX253931_1759	CC	CC	GG	CC	GC	CC	CC	CC	GC	GC	GG	GC	GC	GC	GG	CC	GG	GC	CC	GG	CC	CC	GG	GC	CC	GG	GC	GG	GC		GC	GC	CC	CC	GC	GC	CC	CC	CC	CC	GC	GG	GG	CC	GC	GC	GC	CC	GC
F51TW9001AFSOI_202	CG	CC	CC	CG	CG	CG	CC	CG	CC	CG	CC	CG	CG	CG	CC	CG	CG		CG	CG	CG	CG	CG	CC	CC	CC	GG	CG	CG	CG	CC	CG	CG	CC	GG	CC	CG	CG	CG	CC	CG	CG		CG	CG	CG	CG	CG	CC
AL751049_2176	TC	TT	TT	TC	TT	TT	CC	TT	TC	CC	TC	TC	TT	TC	TT	CC	TT	TT	TC	TT	TT	TC	TC	TT	TT	CC	TT	TC	TC	TT	TC	TC	TT	TT		TT	TT	TC	TC	TC	CC	TT	TT	TC	TT	TT	TT	CC	CC
CR354718_863	GA	GA	AA	AA	AA	GA	AA	GA	GG	GG	AA	AA	GA	GG	GG	AA	GA	GA	AA	GA	GG	AA	AA	GA	AA	GG	AA	GA	AA	GA	GA	AA	GA	AA	GA	GA	AA	AA	GA	AA	GG	AA	AA	GA	AA	GA	GG	GG	GA
F51TW9001A8C2G_2749	CC	AC	AC	CC	CC	CC	CC	CC	CC	AC	AC	CC	CC	AA	CC	AC	AC	AC	AC	AC	CC	AC	CC	AC	CC	CC	CC	CC	CC	AC	CC	AA	CC	CC		AC	AC	AC	AC	AC	CC	AC	CC	AC	AC	AC	CC	CC	AA
F51TW9001B2Z8O_1201	TT	GG	TG	TG	TG	TG	TG	TT	TG	TG	GG	TT	TG	GG	TG	GG	TG	TG	GG	TG	TG	TG	GG	GG	TG	GG	GG	GG	TT	GG	GG	GG	TG	TG	TT	TT	TT	GG	GG	TT	GG	TG	GG	TG	TG	TG	TG	GG	GG
384_Korrigan_836	TG	GG	GG	GG	TG	TG	TG	TG	GG	GG	TG	TG	GG	GG	TT	TG	TG	TG	TG	GG	TT	TT	TG	GG	TG	GG	GG	TG	TT	GG	GG	GG	GG	TG	TG	GG	TT	TG	GG	TG	TT	TG	TG	GG	TG	GG	GG	GG	TG
BX253051_783	CC	TC	TT	TC	CC	CC	CC	TC	TT	TC	CC	TC	TT	TC	TC	TT	CC	CC	CC	TC	CC	TC	TT	TC	CC	TC	TC	TT	TT	TC	TT	TT	TC	CC	TT	TC	TC	TC	CC	CC	TT	CC	TC	TT	CC	TC	TC	CC	TC
BX253610_1042	TT	TC	CC	TC	TC	TC	CC	CC	CC	TC	CC	TC	CC	CC	CC	CC	CC	TC	TC	CC	CC	TC	CC	TC	TC	CC	TC	CC	TC	TC	TC	TC	TT	TT	TC	TC	CC	TC	TT	TC	CC	CC	CC	TC	TC	CC	CC	TT	TC
BX678864_176	TG	TG	GG	GG	GG	TG	GG	GG	TG	TG	GG	TT	GG	GG	GG	TG	TG	GG		GG	GG	TG	GG	GG	GG	TG	TG	TG	GG	GG	TG	TG	GG	GG	TG	GG	TT	TG	GG	GG	GG	GG	TG	TG	TG	TG	TG	GG	TG
BX680617_797	AA	AG	AG	AG	AG	AA	AA	AA	GG	AA	AG	GG	AA	AA	AG	AA	AG	GG	AA	AA	GG	AG	AA	AA	AG	AG	AG	AG	GG	AA	AG	AG	AG	AA	AG	AG	GG	GG	AA	AA	AG	AG	AA	GG	AA	AG	AA	AA	AG
384_Korrigan_83	AC	CC	CC	CC	AC	AC	AC	AC	CC	CC	AC	AC	CC	CC	AA	AC	AC	AC	AC	CC	AA	AA	AC	CC	AC	CC	CC	AC	AA	CC	CC	CC	CC	AC	AC	CC	AA	AC	CC	AC	AA	AC	AC	CC	AC	CC	CC	CC	AC
BX250783_269	GG	AA	AG	AG	GG	GG	AG	GG	GG	AG	AG	GG	AG	AA	AG	GG	AG	AG	AA	GG	AA	AG	GG	AA	AG	AA	AG	AG	AG	AG	AG	AG	GG	AG	AG	AG	GG	AG	GG	AA	AG	AG	GG	AA	AG	AA	AG	AA	AG
BX251480_247	TT	TC	TT	TT	TC	TT	TC	TT	TT	TT	CC	TT	TT	TT	TC	TT	TT	TC	CC	TC	TC	TC	TT	TC	TT	TT	TT	TC	TC	TT	TT	TT	TT	CC	TC	TT	TC	CC	TC	TC	TC	TC	TT	TC	TT	TC	TT	TT	TT
BX253610_1247	AA	AG	GG	AG	AG	AG	GG	GG	GG	AG	GG	AG	GG	GG	GG	GG	GG	AG	AG	GG	GG	AG	GG	AG	AG	GG	AG	GG	AG	AG	AG	AG	AA	AA	AG	AG	GG	AG	AA	AG	GG	GG	GG	AG	AG	GG	GG	AA	AG
BX253753_121	TC	TT	CC	TT	TC	TT	TT	CC	TC	TT	TT	TC	TC	TT	TC	TC	TC	TT	TC	TT	TT	TT	TC	TT	TC	TT	TC	TT	TC	TT	TC	TT	TC	CC	TC	TC	TC	TC	TT	TT	TT	TT	TC	TC	TC	TT	TT	TC	TT
BX254824_1674	AA	GG	AG	GG	AG	GG	AG	AG	GG	AA	AG	GG	AA	GG	AG	AG	AA	AA	AG	AG	AA	AG	AG	AG	AA	AA	AA	GG	AG	AA	AG	AA	AA	GG	AA	AA	AA	AA	AG	AG	AA	AG	AA	AA	AG	AA	AG	AA	AA
BX677133_786	CC	AC	AA	AC	CC	AA	AC	CC	AC	AA	CC	CC	CC	AC	AC	AC	AC	AA	AC	AC	AA	CC	AA	AC	AC	AC	AC	CC	AC	AC	AC	AA	AA	CC	AC	AC	CC	AA	AC	CC	AA	AC	CC	CC	AC	AC	AC	CC	CC
BX677534_401	GG	AA	GG	AA	AG	AA	GG	AG	AG	GG	GG	GG	GG	AG	AA	AA	AG	AG	AG	AA	AG	AG	GG	AA	AG	AG	AG	AG	GG	AG	AG	GG	AG	AA	GG	GG	AG	AG	GG	GG	AG	AG	GG	AG	AG	AG	AG	GG	AG
BX679170_864	GG	AG	AA	AA	AG	GG	AA	GG	AG	AA	GG	GG	AA	AG	AG	AA	AG	AA	AG	AG	AA	AA	AA	GG	AG	AA	GG	AA	AG	AG	AA	AG	AA	GG	AG	GG	AA	AG	AG	GG	AA	AG	AA	AA	GG	AA	GG	AG	AG
BX680130_2360	AG	GG	AA	GG	AG	AA	AG	GG	AG	GG	AG	AG	AG	AG	AA	GG	GG	AG	AG	GG	AG	AG	GG	GG	GG	AG	GG	AG	AG	GG	GG	AG	AA	AG	AG	AG	GG	AG	AG	AG	AA	GG	AG	GG	AG	AG	AG	GG	GG
BX682275_856	TT	TT	TC	TC	TT	TC	CC	CC	TT	TC	CC	TC	TT	TT	CC	TC	TT	TT	TT	TT	TT	CC	TT	CC	TC	TC	CC	TC	TT	TC	CC	CC	TT	CC	TT	CC	TT	TC	TC	TC	TC	TC	TT	TT	TC	CC	CC	TC	TC
BX682956_82	CG	CC	CC	CC	CG	CC	CC	CG	CG	CG	CG	GG	CC	CC	CC	CC	CC	CG	CC	CC	CG	CG	CG	CG	CG	CG	GG	CC	CG	CG	CC	CG	GG	CC	CC	CC	CG	CG	CC	GG	GG	CG	CG	CG	CG	CG	CG	CC	CC
CR354718_1061	TC	TC	TT	TT	TT	TC	TT	TC	CC	CC	TT	TT	TC	CC	CC	TT	TC	TC	TT	TC	CC	TT	TT	TC	TT	CC	TT	TC	TT	TC	TC	TT	TC	TT	TC	TC	TT	TT	TC	TT	CC	TT	TT	TC	TT	TC	CC	CC	TC
CT581216_1387	AG	AG	AA	AG	AA	AA	AG	AA	AG	AG	AG	GG	AG	AG	AG	AA	AA	AG	AG	AA	AA	AG	AA	GG	AG	AG	AA	AA	AG	AA	AG	GG	AA	AA	AG	AG	AG	AG	AA	AG	AG	GG	AA	AG	AA	AG	AG	AA	AA
F51TW9001A0SJD_469	TC	CC	TC	TC	CC	TC	TC	TC	CC	CC	TC	CC	CC	CC	CC	TT	TT	TC	TT	CC	CC	CC	TT	TT	TC	CC	TC	CC	TC	TC	CC	CC	TC	CC	TC	TC	TT	CC	TC	CC	CC	TC	CC	TC	TC	TC	TC	CC	TC
F51TW9001A1QIE_388	GG	GG	GG	GG	GG	GG	GG	GG	GG	GG	TG	TG	TG	TG	TG	TG	GG	TG	TG	GG	TG	GG	GG	TT	TG	GG	TG	TG	GG	GG	GG	GG	TG	TG	GG	TG	TG	GG	TG	TG	TG	TG	TG	TG	GG	GG	TG	TG	TG
F51TW9001AEIXI_434	TC	TC	CC	CC	TT	TT	CC	CC	CC	TC	TC	CC	TT	TC	TC	TC	CC	CC	CC	TC	CC	CC	TC	TC	CC	CC	TC	CC	CC	TC	TC	CC	TC	TC	CC	CC	CC	CC	TT	TC	CC	TC	CC	TC	CC	TC	TC	CC	CC
F51TW9001AFSOI_450	CG	CC	CC	CG	CG	CG	CC	CG	CC	CG	CC	CG	CG	CG	CC	CG	CG	GG	CG	CG	CG	CG	CG	CC	CC	CC	GG	CG	CG	CG	CC	CG	CG	CC	GG	CC	CG	CG	CG	CC	CG	CG	CG	CG	CG	CG	CG	CG	CC
F51TW9001AHIAO_434	AA	AA	AG	AG	AA	AG	AG	AG	AA	AG	AG	AG	AA	AG	AA	GG	AA	AG	AG	AA	GG	AG	AA	AG	AA	AA	AA	AG	AA	AG	AG	AA	AA	AA	AG	AA	AA	AG	AA	AA	AA	AA	AG	GG	AA	AG	AA	AA	GG
F51TW9001B2Z8O_1116	CC	TT	TC	TC	TC	TC	TC	CC	TC	TC	TT	CC	TC	TT	TC	TT	TC	TC	TT	TC	TC	TC	TT	TT	TC	TT	TT	TT	CC	TT	TT	TT	TC	TC	CC	CC	CC	TT	TT	CC	TT	TC	TT	TC	TC	TC	TC	TT	TT
F51TW9001BQGTZ_188	CC	AA	AC	AA	AC	AC	AA	AC	AA	AA	AC	AA	AC	AC	AA	AC	AA	AC	AA	AA	CC	AC	AC	AA	CC	AC	AC	AC	AA	AA	AA	CC	AC	AC	AA	CC	AC	AA	CC	CC	CC	AA	AA	CC	AC	AA	CC	AC	AC
F51TW9001BQGTZ_197	TT	GG	TG	GG	TG	TG	GG	TG	GG	GG	TG	GG	TG	TG	GG	TG	GG	TG	GG	GG	TT	TG	TG	GG	TT	TG	TG	TG	GG	GG	GG	TT	TG	TG	GG	TT	TG	GG	TT	TT	TT	GG	GG	TT	TG	GG	TT	TG	TG
F51TW9001D4GYZ_501	GG	TG	TG	GG	TG	GG	TG	TT	GG	GG	TG	TG	TT	TG	TG	GG	GG	TG	GG	TT	TG	GG	TT	GG	GG	GG	GG	TG	TT	TG	TG	TG	GG	TT	TT	TG	GG	TG	TG	TG	TG	TG	TG	TG	TG	GG	TG	TT	TG
F51TW9001EHBD3_338	AG	AG	GG	AG	AA	AA	AG	AG	AA	AG	AG	AG	AA	AA	AA	AG	AG	AA	AA	AA	AG	AA	AA	AG	AA	AG	AA	AA	AA	AA	AA	AA	AA	AG	AA	AG	AA	AA	AG	AG	GG	AA	AG	AG	AA	AG	AA	AA	AA
F51TW9002F8NTW_1015	AC	AA	CC	CC	AC	CC	AC	AA	CC	AC	AC	CC	AC	AC	AC	CC	CC	CC	AA	CC	AC	CC	AC	AC	CC	AC	CC	CC	CC	AC	CC	CC	AC	AC	AA	AC	CC	CC	CC	AA	CC	CC	CC	AA	CC	CC	AC	AC	CC
F51TW9002FW2SC_1087	GG	AG	AA	AA	AG	AG	GG	AG	AG	AG	GG	GG	AG	GG	AG	GG	AG	GG	GG	AG	AG	AG	AA	GG	AG	GG	GG	GG	AG	GG	GG	GG	AG	AG	GG	GG	GG	AG	GG	AG	GG	AG	AG	GG	GG	AA	AG	GG	AG
F51TW9002G33Q5_600	CG	CG	CG	CG	CC	GG	CG	CC	CG	CC	CG	GG	GG	GG	GG	CG	GG	GG	GG	GG	GG	CG	GG	GG	CG	CG	CG	CC	CC	CG	CG	CG	CG	CG	CC	CG	CG	CC	GG	CC	GG	CG	CC	CG	CC	GG	GG	CG	GG
FN692908_1202	AG	GG	AG	AG	GG	GG	AG	GG	GG	GG	GG	GG	AG	AG	GG	GG	GG	AG	AG	AA	GG	GG	GG	GG	AG	AG	AG	AG	GG	AG	AG	AG	GG	GG	GG	AG	GG	GG	GG	AG	AG	GG	GG	AG	GG	AG	GG	AG	AG
FN692908_164	AG	GG	AG	AG	GG	GG	AG	GG	GG	GG	GG	GG	AG	AG	GG	GG	GG	AG	AG	AA	GG	GG	GG	GG	AG	AG	AG	AG	GG	AG	AG	AG	GG	GG	GG	AG	GG	GG	GG	AG	AG	GG	GG	AG	GG	AG	GG	AG	AG
FN692908_246	CG	GG	CG	CG	GG	GG	CG	GG	GG	GG	GG	GG	CG	CG	GG	GG	GG	CG	CG	CC	GG	GG	GG	GG	CG	CG	CG	CG	GG	CG	CG	CG	GG	GG	GG	CG	GG	GG	GG	CG	CG	GG	GG	CG	GG	CG	GG	CG	CG
FN693067_1188	TG	TT	TG	TT	TT	GG	TG	TT	TG	TT	TG	TG	TG	TG	TT	TG	TT	TG	GG	TG	TT	TT	TG	TT	GG	TG	GG	TG	TT	GG	TT	TT	TT	GG	TT	GG	TG	TT	TT	TG	TG	TG	TG	TG	TG	TG	TG	TG	TT
F51TW9001ANW8D_673	CC	GG	CG	CC	CG	CG	CG	CC	CC	GG	CC		CG	CG	CG	CG		CC	CC	CC	GG	CC	CC	CC	CG	CC	CC	CG	CC	CG	CG	CG	CG	CG	CC	CC	GG	CC	CG	CG	CG	CG	CG	CG	CG	CG	CG	CC	CG
CT579230_304	TC	CC	TC	TC	TC	TT	CC	TC	TC	TC	TC	TC	TC	TC	TC	TT	TC	TC	TT	TC	CC	TT	TC	TT	TC	TC	TT	TT	TT	TT	CC	TC	TT	TT	TT	CC	TC	TC	TT		TC	TT	TT	TT	CC	TC	TT	TC	TT
CT580916_2743	TC	TC	CC	CC	CC	CC	CC	CC	TC	CC	TC	TC	CC	TC	TT	TT	CC	CC	TC	TC	CC	CC	TC	TC	CC	CC	TC	CC	CC	CC	CC	CC	CC	CC	CC	TC	TC	CC	TC	TC	TT	TC	TT	TC	TC	TC	TT	TC	CC
F51TW9002F6R37_93	CC	AA	AC	CC	AC	AC	AA	AC	AC	CC	CC	CC	AC	AC	AA	CC	AC	AC	CC		AC	AC	CC	CC	CC	AC	CC	AC	CC	AC		CC	AC	AC	AC	CC	CC	CC	CC	CC	AC	CC	CC	CC	CC	CC	AC	AC	CC
F7QVD2L01ALFZN_546	AA	AC	AA	AA	AC	AC	AC		AC	AC	AC	AC	AA	AA	AC	AA	AC	AC	AA	AA	AC	AA	AA	AC	CC		AC	AA	AC	AA	AC	AA	AC	CC	AC	AA	AA	AC	AA	AA	AA	AA	AA	AA	AA	AC	AA	AA	AC
BX253053_1141	TG	GG	TT	TT	TG	TG	TT	TG	GG	TG	TG	TT	TT	TG	TG	TT	TG	TT	TG	GG	TG	TT	TG	TG	TT	TT	TT	TT	TT	TT	TT	TT	TT	TG	TG	TT	TT	TG	TG	GG	TT	TT	TT	TT	TT	GG	TT	TT	GG
384_LIM2_946	AG	GG	GG	GG	GG	AG	AG	AG	GG	GG	AG	GG	GG	GG	AG	GG	AA	GG	AG	GG	GG	GG	GG	AG	AA	AG	AG	AG	GG	AG	AG	GG	AG	GG	GG	GG	AG	GG	GG	GG	GG	AG	AG	AG	AG	AG	AG	GG	AA
AL749536_1076	GG	GG	GG	GG	AG	GG	AG	AA	GG	GG	GG	GG	AG	GG	GG	GG	AG	GG	GG	AG	AG	GG	AG	GG	AG	GG	AG	GG	GG	AG	AA	GG	AG	AG	AG	AG	AG	GG	AG	GG	GG	GG	GG	GG	AG	AG	AA	AG	AA
AL749536_615	TT	TT	TT	TT	AT	TT	AT	AA	TT	TT	TT	TT	AT	TT	TT	TT	AT	TT	TT	AT	AT	TT	AT	TT	AT	TT	AT	TT	TT	AT	AA	TT	AT	AT	AT	AT	AT	TT	AT	TT	TT	TT	TT	TT	AT	AT	AA	AT	AA
AL749951_143	AG	AA	GG	AG	GG	GG	AG	GG	AG	AG	AG	GG	GG	GG	GG	AG	GG	AG	AG	GG	AG	AG	GG	AA	AG	GG	GG	GG	AG	AA	GG	GG	AG	AG	AA	AA	GG	GG	AA	AG	GG	GG	GG	GG	GG	GG	AG	GG	GG
AL750599_134	TC	TT	TT	TC	TT	TC	TT	CC	TC	TC	TC	TC	TC	TC	TT	CC	TC	TC	TT	TC	TT	TC	CC	TT	TC	TT	TC	TC	TT	CC	TC	TC	TT	TT	TC	TC	TC	TT	TC	TC	TT	TC	TT	TT	TT	TT	TT	TT	CC
BX000602_1410	TC	TT	TC	TT	TC	TC	TC	TC	TC	TT	TC	TT	CC	CC	TC	TC	TC	TC	TC	TT	TT	TC	TC	TT	TC	TC	TC	CC	TT	TT	TC	TT	TT	TC	TT	TC	TT	TC	TC	TT	TC	TC	TT	TT	TT	CC	TT	CC	TT
BX000625_234	AA	AC	CC	AC	AA	AA	AC	AA	AA	AC	AC	CC	AC	AA	AA	AC	AA	AA	CC	AC	AC	AC	AA	AC	AA	AC	AA	AC	CC	AC	AC	AC	AC	CC	CC	AC	AA	AC	AC	AA	AC	AA	AC	AA	AC	AA	AA	AA	AA
BX249152_390	TC	CC	TT	TT	TC	TC	TC	TC	CC	CC	CC	TC	CC	TC	TT	TC	CC	TT	CC	TC	CC	TC	CC	CC	TC	CC	TC	TC	TC	TT	TT	TC	TC	TC	TC	TC	TC	CC	TC	CC	TC	TC	CC	TC	CC	TC	CC	CC	CC
BX249261_285	AG	GG	GG	AG	GG	AG	GG	AA	AG	AG	AG	GG	GG	GG	AG	AA	AA	AG	GG	AA	AG	AG	GG	AG	AG	AA	AG	AG	GG	AG	AA	AG	AA	GG	AG	GG	GG	GG	AG	AG	AG	GG	AG	AA	GG	AG	AG	AG	GG
BX249967_348	TC	TC	TT	CC	TT	TC	CC	TC	TT	TC	TC	TT	TC	TC	TC	TC	TT	TT	TC	TT	TT	CC	TT	TT	CC	TC	TT	TT	TC	TC	TC	TT	TT	TT	TT	TT	TC	TC	TC	TC	TT	TC	TT	TT	TC	TT	TT	TC	TT
BX250251_697	CC	GC	CC	GC	CC	GC	GC	CC	CC	GC	GG	GC	GC	CC	GG	GG	GG	GC	GC	CC	GC	CC	CC	GC	GG	GC	GC	GG	CC	GC	GC	CC	GC	CC	CC	CC	GG	GG	GG	CC	GC	CC	GC	GG	GG	GC	CC	CC	GC
BX250579_872	TC	CC	TT	TT	TC	TT	TC	TC	TC	TT	TC	CC	CC	TT	TC	TC	CC	TC	TT	TC	TT	TT	TT	CC	TC	CC	CC	TC	TC	TC	TC	CC	TC	TC	TT	CC	TT	TC	TT	CC	CC	TT	TC	TC	TC	TC	CC	TC	TC
BX252499_773	GC	GC	GG	GC	GC	CC	GG	GG	GG	GG	GG	GC	GC	GG	GG	GC	GC	GC	GC	GG	GG	GG	GG	GC	GC	GG	CC	GG	GC	GG	GC	GC	CC	GG	GC	GC	GC	GC	GC	GG	GC	GC	GG	GG	CC	GG	GC	GC	GG
BX253782_1120	GG	GG	AG	AG	AA	AG	GG	AG	AA	AG	GG	GG	AG	GG	AG	GG	AG	AG	AG	AG	GG	AA	GG	AG	AG	GG	AG	GG	AA	GG	AG	AG	AA	AA	AA	AA	AG	AG	AA	AA	AG	GG	AG	AG	GG	AG	AG	AG	AG
BX253782_161	CC	CC	GC	GC	GG	GC	CC	GC	GG	GC	CC	CC	GC	CC	GC	CC	GC	GC	GC	GC	CC	GG	CC	GC	GC	CC	GC	CC	GG	CC	GC	GC	GG	GG	GG	GG	GC	GC	GG	GG	GC	CC	GC	GC	CC	GC	GC	GC	GC
BX253782_1701	GG	GG	AG	AG	AA	AG	GG	AG	AA	AG	GG	GG	AG	GG	AG	GG	AG	AG	AG	AG	GG	AA	GG	AG	AG	GG	AG	GG	AA	GG	AG	AG	AA	AA	AA	AA	AG	AG	AA	AA	AG	GG	AG	AG	GG	AG	AG	AG	AG
BX253782_915	AA	AA	AG	AG	GG	AG	AA	AG	GG	AG	AA	AA	AG	AA	AG	AA	AG	AG	AG	AG	AA	GG	AA	AG	AG	AA	AG	AA	GG	AA	AG	AG	GG	GG	GG	GG	AG	AG	GG	GG	AG	AA	AG	AG	AA	AG	AG	AG	AG
BX254222_1233	TT	TC	TT	TC	TT	TC	TT	TT	TC	TT	TC	TT	TT	TC	TC	TT	TC	TC	TT	TC	TT	TC	TT	TC	TT	TT	TC	TT	TT	TT	TT	CC	TT	TC	CC	CC	TT	CC	TT	TT	CC	TC	TC	TT	TC	TC	TC	TC	TC
BX254525_1051	AG	AG	GG	GG	AA	GG	AA	GG	AA	AA	AG	AG	AG	GG	GG	AG	AG	AG	GG	AG	GG	AA	GG	AA	AA	AG	AG	GG	AG	AG	GG	GG	GG	GG	AG	GG	AG	GG	AG	GG	GG	AG	AG	GG	AG	GG	AG	GG	GG
BX254551_1108	TC	TT	CC	CC	TT	TC	CC	TT	TC	TT	CC	TC	TC	TT	TT	CC	TC	TC	TC	TC	TC	TC	CC	CC	TT	TT	TC	TC	TT	TC	CC	TC	CC	TT	TC	TC	TC	TT	CC	TC	TC	CC	TT	TC	TC	TC	CC	TT	TC
BX254583_642	TC	TC	TC	TT	CC	CC	CC	TC	CC	CC	CC	CC	TC	TC	TC	CC	TC	TC	CC	TC	TC	CC	TC	CC	TC	TC	TC	TC	CC	TC	TC	TC	CC	TT	CC	TC	TC	TC	TC	TC	TC	TC	TT	TT	TC	TT	CC	CC	TC
BX254583_865	AG	AG	AG	GG	AA	AA	AA	AG	AA	AA	AA	AA	AG	AG	AG	AA	AG	AG	AA	AG	AG	AA	AG	AA	AG	AG	AG	AG	AA	AG	AG	AG	AA	GG	AA	AG	AG	AG	AG	AG	AG	AG	GG	GG	AG	GG	AA	AA	AG
BX254739_1858	TT	TT	TT	TC	TC	TT	TC	TT	TT	CC	TC	TC	TT	TT	TC	TT	TT	TC	TC	CC	CC	TT	TT	CC	CC	TC	TC	TT	TC	TC	TT	TC	CC	TT	TT	CC	TC	CC	TT	TC	TC	TC	TT	TC	TC	TT	TT	TC	CC
BX255455_351	AG	GG	AG	AG	AA	AA	AA	GG	AG	AG	AG	AG	GG	AG	AG	GG	AG	AG	AG	AA	AG	AG	GG	AG	AG	AA	GG	AG	GG	AA	AG	AG	AG	AA	AA	AA	AA	GG	AG	AA	AA	AA	AG	AG	AG	AG	AG	AA	AA
BX682372_420	TC	TC	TC	TT	TC	TT	TC	TT	CC	CC	TT	TC	TC	TT	TT	TT	TT	TT	TT	TT	TT	TT	TT	TC	TT	TC	CC	TT	TC	TT	TC	TT	TT	TC	TC	CC	TT	TC	TT	TC	TC	TT	TC	TC	TT	TT	TC	TT	TC
CR394043_2000	CC	AC	AA	AA	AC	AC	CC	CC	AC	AC	AA	AA	AC	CC	CC	AC	AA	CC	AA	AC	AC	AA	AA	AA	AC	AC	AC	AA	CC	AA	CC	AC	AA	AC	AC	AC	AA	AC	AC	CC	AC	AC	AA	AC	AC	CC	AA	AC	AA
CT574677_466	TG	TG	TG	GG	TT	GG	TG	TG	TT	TT	GG	TG	TG	TT	GG	TG	TG	GG	TG	TG	TT	TG	TG	GG	TT	TT	TT	TG	GG	GG	TG	GG	TG	TT	TG	TG	TG	TT	TT	TT	GG	TT	TG	TG	TG	TT	TG	TG	GG
CT576796_532	TC	TC	TT	TC	TC	TC	TT	TC	CC	TC	TC	TT	CC	CC	TC	TC	TT	TC	TT	TT	TT	TT	TT	TC	TT	TC	TC	TT	TC	TC	TT	TC	TT	TT	CC	TC	CC	TC	TC	CC	TC	CC	CC	CC	TC	TT	TT	TT	TC
CT577538_107	AG	AA	AG	AA	AG	AA	AG	AA	AA	AA	AG	AA	AA	AA	GG	AA	AG	AG	AG	AG	AA	AA	AA	AG	AA	AA	AA	AA	AG	AA	AG	GG	AG	AG	AG	AG	AG	AG	AA	AG	AA	AG	AA	GG	AG	AA	AA	AG	AG
CT577936_216	TT	TG	TT	TT	TG	TT	TT	TG	TT	TT	TT	GG	GG	TT	TG	TT	TG	TG	TT	TG	TG	TG	TG	TG	TT	TT	TT	TT	TT	TG	TT	TT	TG	TG	TT	TT	TT	TT	TT	TG	TG	TT	TT	TT	TG	TG	TT	TT	TT
CT578959_652	AG	AG	AG	AA	GG	GG	GG	AG	GG	GG	GG	GG	AG	AG	AG	GG	AG	AG	GG	AG	AG	GG	AG	GG	AG	AG	AG	AG	GG	AG	AG	AG	GG	AA	GG	AG	AG	AG	AG	AG	AG	AG	AA	AA	AG	AA	GG	GG	AG
CT580916_2513	AG	AG	AA	AA	AA	AA	AA	AA	AG	AA	AG	AG	AA	AG	GG	GG	AA	AA	AG	AG	AA	AA	AG	AG	AA	AA	AG	AA	AA	AA	AA	AA	AA	AA	AA	AG	AG	AA	AG	AG	GG	AG	GG	AG	AG	AG	GG	AG	AA
CT580916_2685	AG	AG	AA	AA	AA	AA	AA	AA	AG	AA	AG	AG	AA	AG	GG	GG	AA	AA	AG	AG	AA	AA	AG	AG	AA	AA	AG	AA	AA	AA	AA	AA	AA	AA	AA	AG	AG	AA	AG	AG	GG	AG	GG	AG	AG	AG	GG	AG	AA
CT582058_211	CC	TC	CC	TC	TT	CC	TC	CC	TC	TC	TT	TC	TT	TC	TC	CC	CC	TC	TC	TC	CC	TT	CC	TC	CC	TT	CC	TC	CC	TT	CC	TC	TC	CC	CC	TT	CC	CC	CC	TT	TT	CC	CC	TC	CC	CC	CC	TC	CC
F51TW9001A1C6F_258	CC	CG	CG	CG	CG	GG	CG	GG	GG	CC	CG	CC	GG	CG	GG	CG	CG	CC	CC	CC	GG	GG	CC	CG	CC	CG	CC	CG	CC	CG	CC	GG	GG	GG	CG	CC	CC	CG	CC	CG	CC	CG	GG	GG	CG	GG	GG	GG	CC
F51TW9001AOET7_1597	AT	AA	AA	TT	AT	TT	AT	AT	AA	AA	AT	AA	AA	AA	AT	AA	AT	AT	AA	TT	TT	AA	AA	AA	TT	AA	AT	AT	AA	AA	AT	AT	AT	AA	AT	AA	AT	TT	AT	AT	TT	AA	AT	AT	TT	AT	TT	AT	AA
F51TW9001AOS8U_342	TT	TC	TT	TC	TT	TC	TT	TT	TC	CC	TT	CC	TC	TT	TT	CC	TT	TC	TC	TC	TC	CC	TT	TC	TC	TT	TT	TT	TC	TT	TT	TT	TC	TT	CC	TT	TT	TC	TC	TT	TC	CC	TC	TT	TC	TC	TT	TT	TC
F51TW9001AOS8U_759	GG	AG	GG	AG	GG	AG	GG	GG	AG	AA	GG	AA	AG	GG	GG	AA	GG	AG	AG	AG	AG	AA	GG	AG	AG	GG	GG	GG	AG	GG	GG	GG	AG	GG	AA	GG	GG	AG	AG	GG	AG	AA	AG	GG	AG	AG	GG	GG	AG
F51TW9001APC9X_387	AC	CC	AC	CC	AA	CC	AC	CC	AC	AC	CC	CC	AA	AC	AC	CC	CC	AC	CC	AC	AC	AA	CC	AC	AC	AA	AC	AA	AC	AC	AC	AC	CC	AA	AC	AC	CC	AC	CC	AC	AC	AC	CC	CC	CC	AA	AA	AC	CC
F51TW9001ARZM2_1870	CC	GC	GG	GC	GC	GG	CC	CC	CC	GC	GC	GC	GC	GG	GC	CC	GC	GG	GC	GG	GG	GC	CC	GC	GC	GC	GC	GC	GG	GC	GC	GC	CC	GG	GG	CC	GC	GG	GG	CC	GG	CC	CC	GG	GC	GG	GG	GC	GC
F51TW9001B2Z8O_925	CC	CC	TC	CC	TC	CC	TC	TT	CC	TT	TC	CC	TC	CC	CC	CC	CC	TC	CC	TC	TC	CC	CC	TC	TC	CC	CC	CC	TC	CC	TC	CC	TC	TC	TC	TT	CC	CC	TC	CC	CC	CC	CC	TC	CC	TC	TC	CC	CC
F51TW9001CAVRU_16	CC	AC	AA	CC	AA	AC	CC	CC	CC	CC	CC	CC	AC	AC	AC	AA	AC	CC	CC	AC	AA	AC	AC	AC	AA	AC	AA	AC	CC	AA	AA	AC	CC	AC	AA	AC	CC	CC	AC	AC	CC	AC	CC	CC	CC	CC	CC	AC	AA
F51TW9001DCJIX_133	TT	TC	TT	TC	TC	CC	CC	TC	TC	TT	TT	TT	TT	CC	TC	TT	TC	TC	CC	TT	TC	TT	CC	TC	TT	TC	TC	CC	TT	TC	TC	TT	TC	CC	TT	TC	CC	TC	CC	TC	TT	TC	TT	TT	TC	TT	CC	TT	TT
F51TW9001DJ7E6_423	TG	TG	GG	TT	TG	GG	GG	GG	GG	TG	TG	TT	TG	TG	TG	TG	TG	GG	GG	GG	GG	GG	GG	TT	GG	GG	GG	TG	GG	TT	TG	TG	TG	GG	TG	GG	TG	TG	GG	TT	GG	TG	TG	TG	TG	GG	GG	TT	TG
F51TW9002GCBWI_444	GG	AA	GG	AA	AG	AA	AA	AG	GG	GG	GG	AG	GG	GG	AA	GG	AG	AG	AG	GG	AG	GG	AG	AG	AG	AA	AG	AG	AG	AG	AG	AG	GG	AG	GG	AG	GG	GG	AG	GG	AG	AG	AG	GG	GG	AG	AA	AG	AG
F51TW9002GU2AK_470	TT	TC	TT	CC	TC	TT	CC	TT	TC	TC	TC	CC	TC	CC	CC	TC	TC	CC	CC	TC	CC	CC	CC	CC	CC	CC	TC	TC	CC	TC	CC	TC	TC	TC	TC	CC	CC	TT	TC	TT	CC	CC	CC	TC	TC	TT	TC	TC	CC
F51TW9002H6IW7_711	TT	TC	TC	CC	TT	TC	TT	TC	CC	TT	TT	TT	TT	TC	TT	CC	TC	TC	CC	TC	TC	TC	TT	TC	TT	TT	TT	TT	TC	TT	TT	TC	TT	TT	TC	TC	TT	TC	TC	TC	TT	TT	TC	TT	TC	TT	TC	TT	TC
FN695397_536	CC	CC	TC	TT	TT	TT	CC	CC	TC	CC	TT	TC	TT	CC	TC	CC	CC	TC	TC	TC	TC	CC	TT	CC	TC	TC	CC	TC	TC	CC	TC	CC	TT	CC	CC	CC	CC	CC	CC	TC	CC	TC	TC	TC	TC	TC	TC	CC	TC
FN695397_589	CC	CC	AC	AA	AA	AA	CC	CC	AC	CC	AA	AC	AA	CC	AC	CC	CC	AC	AC	AC	AC	CC	AA	CC	AC	AC	CC	AC	AC	CC	AC	CC	AA	CC	CC	CC	CC	CC	CC	AC	CC	AC	AC	AC	AC	AC	AC	CC	AC
FN696255_2166	AG	AG	AG	GG	GG	AG	AG	GG	AG	GG	GG	GG	AG	AG	AG	AG	GG	GG	AG	AG	AG	AG	GG	GG	AG	AG	GG	GG	GG	GG	GG	AG	GG	AG	AG	GG	AG	AG	AG	AG	GG	AG	GG	AG	GG	AA	GG	AG	GG
BX249576_876	AG	AG	AA	AG	AG	AG	AG	AA	AG	AG	AA	AG	AG	AA	AA	AA	AA	GG	AA	AA	AA	AG	AA	AA	GG	AA	AA	AG	AA	AG	AG	AG	AG	GG	AA	GG	AG	AG	AA	AA	AG	AA	AG	GG	GG	AG	AG	AA	AA
BX666025_849	AA	AA	AA	AA	TT	TA	TT	TA	AA	TT	TA	TA	TT	AA	AA		AA	AA	AA	AA	AA	TT	TA	TA	TT	TA	TT	TA	AA	TA	AA	TT	TA	TA	AA	AA	AA	TA	TT	TT	AA	AA	TA	AA	TA	TA	TA	TA	TA
AL750513_302	AG	AG	AG	AG	AG	AA	AA	AA	AG	AG	AG	AA	AG	AA	AA	AG	AA	AG	AG	AG	AG	AG	AA	AA	AG	AA	AG	AG	AG	AG	AA	AA	AG	AG	GG	AG	AA	AA	AA	AA	GG	GG	AA	AG	AA	AG	GG	AA	AG
CT580242_832	TC	TC	TT	CC	TC	CC	TT	TT	TC	TT	TC	CC	TC	TT	TC	TC	TC	TT	TC	TC	TT	TC	TT	TC	TC	TC	TT	TT	TT	CC	TT	TC	TT	CC		TC	TT	CC	TT	TC	TT	TC	TC	TT	TC	TT	TC	TC	TC
CT581463_631	TT	AT	AT	AA	AA	TT	TT	AT	AT	TT	TT	TT	TT	TT	AT	AT	TT	AT	TT	TT	AT	TT	AT	TT	TT	TT	AT	AT	TT	TT	TT	TT	TT	TT	TT	AT	TT	TT	TT	AT	TT	AT	AT	TT	TT	AT	AT	AT	AT
F51TW9002G33Q5_591	TC	TC	TC	TT	TT	CC	TC	TT	TC	TT	TC	CC	CC	TC	CC	TC	CC	CC	CC	CC	CC	TC	CC	CC	TC	TC	TC	TT	TT	TC	TC	TC	TC	TT	TT	TC	TT	TT	CC	TT	CC	TC	TT	TC	TT	CC	CC	TC	CC
CT577758_1083	TG	GG	GG	GG	TG	TG	GG	TG	TG	GG	TG	TT	TG	TG	TG	TG	TG	TG	TG	TT	TT	TT	TG	TG	TT	TG	TG	TG	GG	TT	TT	GG	GG	TG	GG	TT	TG	TG	TT	TG	TG	TG	GG	TG	TG	TG	TT	TT	GG
F51TW9001A4I7G_383	CC	TC	TC	CC	TC	TC	TC	TC	TT	CC	CC	CC	CC	TC	CC	TC	TC	CC	CC	TC	CC	TC	TC	CC	CC	TC	TC	TC	CC	TC	TT	TC	TC	CC	CC	TC	CC	CC	TC	TC	TC	TC	TC	CC	CC	TC	CC	CC	CC
CT580908_1581	CC		TC	CC	TC	CC	CC	TC	CC	CC	CC	TC	CC		CC	TC	TC	CC	TC	CC	TC	CC	CC	CC	CC	CC	TT	TC	CC	CC	CC	CC	TC		TT	TC	CC	CC	TT	TC	CC	TC	TC	CC	CC	CC	CC	TC	CC
AL749873_490	AG	GG	AA	AG	AG	GG	GG	AG	AG	GG	GG	GG	AG	AG	AA	AA	GG	AA	AG	GG	AA	GG	AG	AG	AG	AA	GG	AG	GG	GG	AG	AG	AG	AA	AG	AA	GG	AG	AG	AG	AA	GG	AG	AG	AA	AG	GG	AG	GG
AL750003_649	AT	AT	TT	TT	TT	AT	AT	TT	TT	TT	AT	TT	AT	AT	TT	TT	AA	AT	AT	TT	AT	AT	AA	AT	TT	AA	TT	TT	AT	AT	TT	TT	TT	TT	AT	AA	TT	TT	AA	AT	AA	TT	AT	AT	AT	TT	TT	TT	TT
AL750003_849	TG	TG	GG	GG	GG	TG	TG	GG	GG	GG	TG	GG	TG	TG	GG	GG	TT	TG	TG	GG	TG	TG	TT	TG	GG	TT	GG	GG	TG	TG	GG	GG	GG	GG	TG	TT	GG	GG	TT	TG	TT	GG	TG	TG	TG	GG	GG	GG	GG
BX000564_1220	AC	CC	CC	AC	AC	AA	AC	AA	AC	CC	AC	AC	AC	AC	AA	AC	AA	CC	AC	AC	AC	AC	CC	AC	AC	AC	AA	AC	AC	CC	CC	AC	CC	AC	AA	CC	CC	AA	AC	CC	AA	CC	CC	CC	CC	CC	CC	CC	AC
BX000564_381	TG	TT	TT	TG	TG	GG	TG	GG	TG	TT	TG	TG	TG	TG	GG	TG	GG	TT	TG	TG	TG	TG	TT	TG	TG	TG	GG	TG	TG	TT	TT	TG	TT	TG	GG	TT	TT	GG	TG	TT	GG	TT	TT	TT	TT	TT	TT	TT	TG
BX248922_91	TG	TG	TT	TG	TT	TG	TG	GG	TT	GG	GG	TT	TT	GG	TG	TG	TT	TT	GG	TT	TT	GG	GG	GG	TT	TG	TT	GG	GG	TG	TG	TG	TG	GG	GG	TG	TG	GG	TT	GG	TT	GG	GG	TG	TG	GG	GG	TT	TT
BX249518_377	TC	TT	TT	TC	TC	TC	CC	TT	TC	TT	TT	TC	TC	TC	TC	TC	TT	TT	TC	TT	TT	TC	TC	TC	TC	TT	TC	TC	TT	TT	TT	TT	TC	TC	TC	TT	TC	TC	TT	TC	TT	TT	TC	TT	CC	TC	TC	TT	TC
BX249518_832	AG	AA	AA	AG	AG	AG	GG	AA	AG	AA	AA	AG	AG	AG	AG	AG	AA	AA	AG	AA	AA	AG	AG	AG	AG	AA	AG	AG	AA	AA	AA	AA	AG	AG	AG	AA	AG	AG	AA	AG	AA	AA	AG	AA	GG	AG	AG	AA	AG
BX250296_132	GG	AG	AA	AG	AG	AG	AG	GG	GG	AG	GG	AG	GG	AA	AG	GG	AG	AG	AA	AA	AG	AG	GG	AA	GG	GG	AG	AA	AG	AA	AA	AG	GG	GG	GG	AA	AA	AG	AG	AA	AG	GG	GG	AG	AA	AG	GG	AA	GG
BX250296_72	GG	CG	CC	CG	CG	CG	CG	GG	GG	CG	GG	CG	GG	CC	CG	GG	CG	CG	CC	CC	CG	CG	GG	CC	GG	GG	CG	CC	CG	CC	CC	CG	GG	GG	GG	CC	CC	CG	CG	CC	CG	GG	GG	CG	CC	CG	GG	CC	GG
BX250340_724	TA	TA	TA	TT	TT	TA	TA	TT	TA	TT	TT	TT	AA	TT	TA	TA	TA	TT	TT	TT	AA	TT	AA	TA	TA	TT	TA	TA	TT	TA	TT	TT	TT	AA	AA	TA	TT	TT	TT	TA	TT	TT	TA	TT	TA	TT	TT	TA	TT
BX250778_420	GG	AG	AG	AG	AG	AA	AA	AG	AG	GG	GG	AA	AG	AG	GG	GG	AG	GG	AG	GG	AA	AG	AA	GG	GG	GG	AG	AA	AG	AG	AG	AG	AG	AG	GG	GG	GG	AG	GG	AA	AG	AG	GG	GG	AA	AG	AA	AA	AA
BX251734_1732	TC	TC	TC	TC	TC	TC	TC	TC	CC	TC	CC	CC	CC	TT	TC	TC	TT	TC	TC	CC	CC	TC	TT	TT	TC	TC	TC	TT	CC	TC	TT	CC	TT	TT	TC	TT	TT	TT	TC	CC	TT	TT	TC	TC	CC	TT	CC	TT	TT
BX251795_63	AG	GG	GG	AG	AG	AG	AG	GG	GG	GG	AG	GG	AG	GG	AG	GG	GG	GG	AG	GG	GG	AA	AA	AA	AG	AG	AG	GG	AG	GG	AA	AG	AG	GG	AG	AG	AA	AG	AG	AG	GG	AG	GG	GG	AG	GG	GG	AG	AG
BX253053_321	CG	CC	GG	GG	CG	CG	GG	CG	CC	CG	CG	GG	GG	CG	CG	GG	CG	GG	CG	CC	CG	GG	CG	CG	GG	GG	GG	GG	GG	GG	GG	GG	GG	CG	CG	GG	GG	CG	CG	CC	GG	GG	GG	GG	GG	CC	GG	GG	CC
BX253264_152	AA	GG	GA	GG	GA	GA	GG	AA	AA	AA	GA	GG	GG	GG	GA	GG	AA	GA	GA	GA	GA	GA	AA	GG	GA	GG	AA	GA	GA	GG	GA	AA	GG	GA	GA	GA	GA	AA	AA	GA	AA	GA	GG	GA	AA	GA	AA	AA	GG
BX254036_318	GG	GG	GG	GC	GG	GG	GC	GG	GG	CC	GC	GC	GG	GC	GC	GC	GG	GG	GC	GC	GG	GC	GG	CC	GG	GC	GC	GG	GG	GC	GG	GG	GC	GC	GG	GG	GC	GC	GG	GC	GG	GC	GC	GG	GC	GG	GC	GG	GC
BX254729_352	TT	TT	TT	TG	TT	TG	TG	TG	TG	GG	GG	TG	TG	TG	TG	TT	GG	TT	TT	TG	TG	GG	TG	TT	GG	GG	TG	GG	GG	TT	GG	TT	GG	TG	TT	TG	GG	TG	GG	GG	TT	TT	TG	GG	GG	TG	GG	TG	TG
BX255626_527	TC	TC	TC	TC	TT	CC	CC	CC	TC	CC	TC	CC	TC	CC	TC	TC	TC	CC	TC	TC	CC	TC	CC	CC	TT	TC	CC	TC	TC	TC	TT	CC	TC	TC	TC	CC	CC	TC	TC	CC	TC	CC	CC	CC	CC	TC	TC	TC	TC
BX666057_534	CC	TT	TC	CC	TC	TC	TC	CC	TC	TT	CC	TC	TC	TC	TC	TC	CC	CC	CC	CC	TT	CC	CC	CC	TC	CC	CC	TC	CC	TC	TC	TC	TC	TC	CC	CC	TT	CC	TC	TC	TC	TC	TC	TC	TC	TC	TC	CC	TC
BX677221_929	AG	AA	AG	GG	GG	AA	AA	AG	AG	GG	AA	AA	AG	AG	AA	AG	AG	AA	AA	AG	AG	AG	AG	AA	AG	AG	AA	AA	AG	AA	GG	AG	AG	AA	AA	AA	AA	AA	AG	AG	AG	GG	AG	AG	AG	AA	AA	AA	AG
BX679317_193	TT	GG	GG	TG	TG	TG	GG	TG	GG	TG	TG	TG	GG	GG	TG	TT	GG	GG	TT	TT	TG	TG	TG	GG	GG	GG	TG	TG	TT	TG	TG	GG	TG	GG	GG	TT	GG	TG	TT	TG	TG	GG	TG	TG	GG	TG	TG	TG	TG
BX679317_882	TT	GG	GG	TG	TG	TG	GG	TG	GG	TG	TG	TG	GG	GG	TG	TT	GG	GG	TT	TT	TG	TG	TG	GG	GG	GG	TG	TG	TT	TG	TG	GG	TG	GG	GG	TT	GG	TG	TT	TG	TG	GG	TG	TG	GG	TG	TG	TG	TG
BX680667_1295	TG	GG	TG	TG	TG	GG	TT	TG	TT	TG	TG	TG	TG	TG	GG	TG	TG	TG	TT	GG	GG	TG	GG	TG	TG	TT	GG	GG	TG	GG	GG	TG	GG	TG	TT	TG	GG	GG	GG	GG	TG	TG	GG	TT	TT	TG	TG	TG	TG
BX681076_568	AA	AG	GG	GG	GG	AA	GG	AG	AG	GG	AG	AA	AA	AA	AG	AG	GG	AG	GG	GG	AA	AG	AG	AG	AG	AA	AG	AA	AA	AA	AG	AG	AG	AG	AG	AA	AG	AA	AA	AA	GG	GG	AG	AG	AG	AA	AG	AA	AG
BX681679_350	TC	TT	TT	TT	TT	CC	TC	TC	TT	TC	TC	TC	TT	TT	TT	CC	TT	TC	TT	TC	TT	TC	TC	TT	TC	TT	TT	TC	CC	CC	TC	CC	CC	TC	TT	TC	TC	TC	TT	TC	TC	TC	TT	TT	TT	TT	TC	TT	TT
COS_F51TW9001A7SWZ_276	CC	TC	CC	TC	TT	TC	TC	CC	TC	TC	TT	TC	TT	TT	TC	TC	TC	CC	TC	TC	TC	TT	CC	TC	CC	TT	CC	TC	TT	TT	CC	TC	TC	TC	CC	TT	TC	TC	TT	TT	TT	CC	CC	TC	TC	CC	TC	TC	CC
CR393072_168	TC	TC	CC	TC	CC	TC	TC	CC	CC	CC	TC	CC	TC	TC	CC	CC	CC	CC	CC	TC	CC	TC	TC	TC	CC	CC	TT	TT	TC	TC	CC	TC	CC	CC	TC	TC	CC	TT	CC	CC	TC	CC	TC	TC	TC	TC	TT	TT	CC
CR393140_263	AG	GG	GG	AG	AA	AG	AG	AG	GG	AG	GG	AG	GG	GG	AG	AG	AG	AG	AG	AG	AG	GG	AG	AG	AG	AG	GG	GG	AG	GG	AA	AG	AG	AG	GG	AG	GG	GG	AG	GG	GG	GG	AA	GG	GG	AG	AA	GG	AG
CR394276_511	AG	AA	GG	AA	AA	AA	AG	GG	AG	AG	AA	AG	AG	AG	AG	AG	AA	AA	AG	AG	AA	AG	AG	AA	GG	AG	GG	AG	AG	AG	AA	AG	AG	AA	AG	AG	GG	AA	GG	AG	GG	AA	GG	AG	AG	AG	AA	AA	AG
CT574899_73	TC	TC	TC	TC	TC	CC	CC	TC	TT	TT	CC	TC	TC	CC	TT	TC	TC	TC	CC	TC	CC	CC	CC	TC	CC	TC	CC	TT	TC	CC	TC	CC	TC	TC	CC	TC	CC	CC	CC	TC	CC	TC	TT	CC	TT	CC	TC	TT	TT
CT575490_709	TC	TC	CC	CC	TC	CC	TC	CC	TT	CC	TT	TT	CC	TC	CC	TC	TT	TT	TC	TC	TC	TT	CC	TT	TC	TC	TC	TT	TC	CC	TT	TT	TT	CC	TC	TC	TC	TC	CC	TC	TT	TC	TC	TC	TT	TT	TT	TC	TT
CT575490_796	TC	TC	CC	CC	TC	CC	TC	CC	TT	CC	TT	TT	CC	TC	CC	TC	TT	TT	TC	TC	TC	TT	CC	TT	TC	TC	TC	TT	TC	CC	TT	TT	TT	CC	TC	TC	TC	TC	CC	TC	TT	TC	TC	TC	TT	TT	TT	TC	TT
CT576309_76	GC	GC	GC	GG	GG	CC	GG	GG	GG	GC	GG	GC	CC	GG	GG	GC	GG	GC	GC	CC	GG	CC	CC	GC	GC	CC	GC	GC	GG	GC	GG	GG	GG	GG	GC	CC	GG	GG	GC	CC	CC	GC	CC	CC	GC	CC	GC	GC	GC
CT576407_1186	GG	AG	AG	AG	AG	AG	AG	AG	AG	GG	AG	AG	AG	GG	GG	AG	GG	GG	AG	AA	GG	GG	AA	GG	GG	AG	GG	AA	AG	GG	AG	AG	AG	GG	GG	GG	AG	GG	AG	GG	AA	AA	GG	AA	GG	AG	GG	AG	AG
CT578868_1132	CG	CC	CG	GG	CG	CG	GG	CG	GG	GG	CG	CG	GG	CG	GG	GG	CG	CG	GG	GG	GG	CG	CC	CG	CG	GG	GG	CG	CG	CG	GG	CG	GG	CG	GG	GG	CG	GG	GG	GG	CG	GG	CG	CC	GG	CC	CC	GG	CG
CT579526_269	TG	TG	TT	TT	TT	GG	GG	TG	GG	TG	GG	TG	TG	TG	TG	TG	TT	TT	TT	TT	TT	TT	TG	TG	GG	TG	TG	TT	GG	TT	TT	TT	TG	TT	TG	GG	TG	TT	TG	TT	GG	TG	TG	TG	TG	TG	TG	TT	TT
CT581463_418	AA	AG	AG	GG	GG	AA	AA	AG	AG	AA	AA	AA	AA	AA	AG	AG	AA	AG	AA	AA	AG	AA	AG	AA	AA	AA	AG	AG	AA	AA	AA	AA	AA	AA	AA	AG	AA	AA	AA	AG	AA	AG	AG	AA	AA	AG	AG	AG	AG
CT581836_378	CG	GG	GG	CG	CG	CC	CG	CC	CG	GG	CG	CG	CG	CG	CC	CG	CC	GG	CG	CG	CG	CG	GG	CG	CG	CG	CC	CG	CG	GG	GG	CG	GG	CG	CC	GG	GG	CC	CG	GG	CC	GG	GG	GG	GG	GG	GG	GG	CG
CT582941_221	TT	CC	CC	TC	CC	CC	TT	TC	TC	TT	TC	TC	CC	TC	CC	CC	CC	TC	TT	TC	CC	CC	CC	TC	CC	TC	CC	CC	TC	TC	CC	CC	TC	TC	CC	TC	TT	TT	CC	CC	CC	CC	TT	TT	TC	TC	TT	TC	CC
CT583347_51	AG	GG	AG	GG	GG	AG	AA	AA	AG	AG	GG	GG	AG	AG	GG	GG	AG	AG	GG	AG	AG	AG	GG	GG	GG	GG	GG	AA	AG	AG	GG	AG	GG	GG	GG	AG	GG	GG	AG	GG	AA	AG	AG	AG	AG	AG	GG	GG	GG
F51TW9001A45MK_12	AG	AG	AG	AG	AA	AA	AA	AG	AA	AG	AG	GG	AG	AG	GG	AG	AG	AG	AG	AG	GG	AA	AA	AG	AG	GG	AA	AA	GG	AG	AA	AA	AA	AA	AG	AG	AA	GG	AG	AA	AG	AA	AA	AA	AG	AG	AA	AA	AA
F51TW9001A8TPZ_1111	CC	TC	CC	TC	CC	CC	CC	CC	TC	TC	TC	CC	TC	TC	TT	CC	TC	TT	CC	CC	TC	CC	CC	CC	TC	CC	TC	TT	TC	TC	TC	TC	CC	CC	CC	TC	CC	CC	TC	TT	CC	TC	TT	CC	CC	CC	TC	CC	CC
F51TW9001AHIAO_1025	GG	TT	TT	TT	GG	TT	TG	TG	TG	TG	TG	TG	TG	TG	TT	TT	TT	TG	TG	TG	TT	TG	TG	TT	TT	GG	GG	TT	TG	TG	TG	TG	TT	TG	TG	TT	TT	TG	TG	GG	TG	TG	TG	TT	TG	TG	TT	GG	TT
F51TW9001AHIAO_501	TT	CC	CC	CC	TT	CC	TC	TC	TC	TC	TC	TC	TC	TC	CC	CC	CC	TC	TC	TC	CC	TC	TC	CC	CC	TT	TT	CC	TC	TC	TC	TC	CC	TC	TC	CC	CC	TC	TC	TT	TC	TC	TC	CC	TC	TC	CC	TT	CC
F51TW9001ANSQV_1236	CC	TT	TC	CC	TC	CC	TT	TC	TC	CC	TC	CC	TC	TC	CC	TC	CC	TC	TC	TC	CC	CC	TC	TT	TC	TC	CC	TC	TC	TC	CC	CC	CC	CC	CC	TC	CC	CC	TC	CC	TC	CC	CC	CC	TC	TC	CC	CC	CC
F51TW9001B1U5X_203	CC	GC	GC	CC	GG	CC	GG	GG	GC	GC	CC	CC	CC	GC	CC	CC	CC	GC	GG	CC	CC	GG	GC	GC	CC	CC	GG	GC	CC	CC	CC	GC	CC	GC	CC	GG	CC	CC	CC	CC	GG	GC	GC	GC	GC	GC	CC	GG	GG
F51TW9001B2W5N_300	AT	AA	TT	AT	AT	AT	AT	TT	AA	AA	AA	AA	TT	TT	TT	TT	AT	AT	TT	TT	AT	AT	TT	TT	AA	TT	AT	AT	AT	AT	TT	AA	AA	TT	AA	TT	AT	TT	AA	TT	TT	TT	AT	TT	AT	TT	AT	AT	AA
F51TW9001BDTOZ_773	GG	GG	GG	CC	GC	GC	GC	GC	GC	GC	GG	GC	GC	GG	GG	GC	GC	GG	GG	GC	GG	GG	GG	GG	GC	GC	GC	GC	GC	GG	GG	CC	GG	GC	GC	GG	GC	GC	GG	CC	GG	GG	CC	GG	GC	GG	GG	GC	GG
F51TW9001BR2I6_613	CC	CC	CC	TT	TC	TC	TC	CC	TC	TC	CC	CC	TC	TC	TT	CC	CC	TC	TC	TC	TC	TC	TC	TC	CC	TC	TC	TC	CC	TC	CC	CC	TC	TC	TC	CC	TC	TC	CC	CC	TC	CC	CC	TC	TT	TT	CC	CC	TC
F51TW9002GQOP6_778	AC	CC	AC	CC	CC	CC	CC	CC	CC	AC	AA	CC	AA	CC	CC	CC	AC	AC	AC	CC	AC	CC	CC	CC	AC	AC	AA	CC	CC	CC	AC	AC	AA	CC	AC	AC	AC	CC	CC	AA	AA	AC	AC	AC	AC	AC	AC	AA	CC
FN695545_1350	AG	AA	AA	AG	AG	AG	AA	AG	AG	AA	AG	AG	AG	GG	AG	AG	AG	AG	GG	GG	GG	AG	AG	AA	AG	GG	AG	AG	GG	GG	AA	AG	GG	AG	AA	AA	AG	AA	GG	AG	AA	AG	AG	AA	AG	AA	GG	AA	AA
FN696474_163	GG	GG	TG	TG	GG	TT	GG	TG	GG	TG	GG	TG	TG	GG	GG	TT	TG	GG	TG	TG	GG	GG	GG	TG	TG	GG	TG	TT	GG	GG	GG	TT	GG	TG	GG	TT	TG	TG	TG	TG	TG	TG	TT	GG	TG	GG	GG	TG	GG
FN696474_277	GG	GG	AG	AG	GG	AA	GG	AG	GG	AG	GG	AG	AG	GG	GG	AA	AG	GG	AG	AG	GG	GG	GG	AG	AG	GG	AG	AA	GG	GG	GG	AA	GG	AG	GG	AA	AG	AG	AG	AG	AG	AG	AA	GG	AG	GG	GG	AG	GG
FN696474_359	TT	TT	TC	TC	TT	CC	TT	TC	TT	TC	TT	TC	TC	TT	TT	CC	TC	TT	TC	TC	TT	TT	TT	TC	TC	TT	TC	CC	TT	TT	TT	CC	TT	TC	TT	CC	TC	TC	TC	TC	TC	TC	CC	TT	TC	TT	TT	TC	TT
BX249518_376	AC	CC	CC	AC	AC	AC	AA	CC	AC	CC	CC	AC	AC	AC	AC	AC	CC	CC	AC	CC	CC	AC	AC	AC	AC	CC	AC	AC	CC	CC	CC	CC	AC	AC	AC	CC	AC	AC	CC	AC	CC	CC	AC	CC	AA	AC	AC	CC	AC
BX255243_2062	AG	AG	GG	AG	GG	AA	AG	AG	GG	AG	GG	AA	AG	GG	GG	GG	GG	GG	AG	AA	GG	GG	AG	GG	GG	AA	AG	GG	AG	AG	GG	GG	GG	AG	GG	AG	AG	GG	GG	GG	AG	AG	AG	AG	GG	AG	AG	AG	AA
BX680419_817	CC	TC	CC	TC	TC	TC	TC	TC	TC	TC	TC	TC	CC	TC	TC	CC	TC	TC	CC	CC	TT	CC	CC	TC	TT	TT	TC	TC	TC	TC	TC	CC	CC	TC	TT	CC	CC	TC	TC	TC	CC	CC	CC	TT	CC	CC	CC	CC	CC
BX681357_153	TC	TT	TT	TC	TC	TC	TC	TT	TT	TC	TC	TC	TT	TT	TT	CC	TT	TC	TT	TC	TT	TC	CC	CC	TT	TC	TT	TT	TC	TC	TT	TC	TT	TC	CC	TT	CC	TC	TT	TC	TC	TC	TT	CC	TT	TT	TC	TT	TT
CT575135_552	GG	GG	TG	TG	GG	TG	GG	TG	GG	TG	TT	GG	TG	TT	GG	TG	TT	TG	TT	TG	TT	TG	TT	TG	TG	TG	GG	TG	GG	TT	TT	TG	TG	TG	TG	GG	TT	GG	TG	TT	TG	TG	TG	TG	TT	GG	TT	TT	TG
F51TW9001BR2I6_985	GG	GG	GG	AA	AG	AG	AG	GG	AG	AA	AG	GG	AG	AG	AA	GG	GG	AG	AG	AG	AG	AG	AG	AG	GG	AG	AG	AG	GG	AG	GG	GG	AG	AA	AG	GG	AG	AG	GG	GG	AG	GG	GG	AG	AA	AA	GG	GG	AG
F51TW9002HI7J1_703	AC	AC	AA	CC	CC	AA	AC	CC	AC	AC	AA	AA	AA	AC	AA	AC	AC	AA	AA	AA	AC	AC	AC	AA	AA	AA	AA	AA	AC	AA	CC	AA	AC	AA	AA	AC	AC	AA	AC	CC	CC	AC	AA	AA	CC	AC	AC	AA	AC
AL750605_588	TA	AA	TA	AA	AA	TA	AA	TA	AA	TT	TA	AA	AA	AA	TA	AA	AA	AA	AA	AA	AA	TA	TA	TA	AA	TA	AA	AA	AA	TA	TA	AA	TA	TA		TA	AA	AA	TT	AA	AA	TT	TT	AA	AA	AA	TA	TT	TA
CT580245_484	TG	TG	TG	TT	TT	GG	TG	TG	TG	TT	TT	TG	TT	TG	TG	TG	TG	TG	TG	TG	GG	TT	TT	TT	TG	TG	TT	TT	GG	TG	TG	TG	GG	GG	TG	TG	TG	TG	GG	TT	TG	GG	TT	TG	GG	TG	TG	TT	TT
CT582064_1257	AA	AG	AG	AG	AA	AA	AA	AG	AA	AA	GG	AA	AA	AA	GG	AA	GG	AG	AA	AG	AG	AG	AA	AG	AA	AA	AG	GG	AG	AA	AG	AG	GG	AA	AG	AG	AA	AG	AA	AG	AG	AG	AA	AG	AG	AA	AA	AG	AG
AL749600_462	GG	GG	AG	GG	AG	AA	AG	GG	GG	AA	AG	AG	AG	AG	AG	AA	AA	AG	AA	GG	GG	AG	AA	AG	AA	AA	GG	AG	AA	AA	AA	AA	AG	GG	AA	GG	AG	AA	AA	AG	AA	AG	AA	AA	AA	AG	AG	AG	AG
AL749600_526	AA	AA	TA	AA	TA	TT	TA	AA	AA	TT	TA	TA	TA	TA	TA	TT	TT	TA	TT	AA	AA	TA	TT	TA	TT	TT	AA	TA	TT	TT	TT	TT	TA	AA	TT	AA	TA	TT	TT	TA	TT	TA	TT	TT	TT	TA	TA	TA	TA
AL750060_42	AA	AA	AG	AG	AG	AA	AG	AG	AG	AA	GG	GG	AA	AA	AA	AG	AG	GG	AA	AG	AG	AG	AG	GG	AG	AA	AA	GG	AG	AA	GG	AG	GG	AA	AA	AG	AG	AG	AA	AG	GG	AG	AG	AA	GG	AA	AG	AG	GG
AL750221_289	CC	CC	TC	TC	TC	CC	TC	CC	TC	TT	CC	TC	CC	TC	CC	CC	CC	TT	TT	TC	TC	CC	CC	CC	CC	CC	CC	CC	TC	CC	CC	CC	TC	TC	TC	CC	TC	TC	TC	TC	TC	CC	TC	TC	CC	CC	TC	CC	TC
AL750332_783	TC	CC	TT	CC	TT	CC	TT	TT	TC	CC	TT	TC	TC	TC	CC	TC	TC	TC	TC	CC	TC	TC	TC	TC	CC	TC	TT	TC	CC	TT	TC	TT	CC	TC	TC	TC	TC	TT	TC	TT	TC	TT	TC	CC	TC	CC	TC	CC	TC
AL751132_167	AG	AG	GG	AG	GG	AA	AG	GG	GG	AA	AG	AG	GG	GG	AG	GG	GG	GG	AG	GG	AG	AG	GG	GG	AG	GG	GG	GG	GG	AG	AG	AG	AG	GG	AG	AG	GG	GG	AG	GG	AA	AG	GG	GG	GG	GG	AG	AG	GG
AL751179_890	TA	TA	TA	TT	TA	TA	TA	AA	AA	TT	TA	TT	TT	TA	TA	AA	TA	TA	AA	TT	TA	TA	TT	AA	TA	AA	AA	TA	TA	TT	TT	TA	TA	TA	TA	TT	TA	TT	TA	TA	TA	TA	AA	TA	TT	TT	TA	TT	TT
BX249088_1572	TG	TG	TT	TG	TG	TT	TG	TT	TG	TT	TG	TG	TG	TT	TG	TG	TG	GG	TT	TG	TG	GG	TT	TT	TG	TT	TG	TG	TG	GG	TT	TT	TG	GG	TT	TT	TT	TG	TG	TG	TT	TT	TG	GG	TG	TT	TT	TG	GG
BX249172_729	TC	TC	TT	CC	TT	TC	CC	TC	CC	TC	CC	TT	TC	TT	TT	TT	CC	CC	CC	TC	TC	TC	TC	TC	CC	TC	CC	TC	TT	TT	TC	CC	TT	CC	TC	CC	CC	CC	CC	TC	TC	CC	CC	CC	CC	CC	TC	TT	CC
BX251127_1499	TC	TT	TT	TC	TT	TC	TC	TT	TC	TC	TT	CC	TC	TC	TT	TC	TC	TT	CC	CC	CC	TT	TC	TT	TT	TC	TT	TC	CC	CC	TC	TC	TC	TC	TT	CC	TC	TT	TC	TC	TT	CC	TC	TT	TC	TT	CC	TT	TT
BX252301_1138	GG	GG	TG	TG	TG	GG	TT	TG	TG	GG	TG	TG	TT	GG	TT	GG	TG	GG	TG	GG	TG	TT	TG	GG	TG	GG	TG	TG	GG	TT	GG	TG	TG	TT	TG	GG	GG	GG	GG	GG	GG	GG	GG	TT	TG	TG	TG	TG	TG
BX255673_786	TT	TC	TC	TT	TC	TT	TT	CC	TT	TC	TT	TT	TT	TC	TT	CC	CC	TC	TC	TC	CC	TC	TT	CC	TC	CC	TC	TC	TC	TT	TC	TC	TC	TC	TT	CC	TT	TC	TT	CC	TT	TC	CC	TT	TT	TT	TT	TC	TT
BX255673_790	CC	TC	TC	CC	TC	CC	CC	TT	CC	TC	CC	CC	CC	TC	CC	TT	TT	TC	TC	TC	TT	TC	CC	TT	TC	TT	TC	TC	TC	CC	TC	TC	TC	TC	CC	TT	CC	TC	CC	TT	CC	TC	TT	CC	CC	CC	CC	TC	CC
BX255673_869	AA	AG	AG	AA	AG	AA	AA	GG	AA	AG	AA	AA	AA	AG	AA	GG	GG	AG	AG	AG	GG	AG	AA	GG	AG	GG	AG	AG	AG	AA	AG	AG	AG	AG	AA	GG	AA	AG	AA	GG	AA	AG	GG	AA	AA	AA	AA	AG	AA
BX677133_512	GG	GG	AA	AG	GG	AA	GG	GG	AG	AA	GG	GG	GG	AG	AG	GG	AG	AA	AG	AG	AG	GG	AA	GG	GG	AG	GG	GG	AG	AG	AG	AG	AG	GG	AG	AG	GG	AA	AG	GG	AG	AG	GG	GG	AG	AG	AG	GG	GG
BX678889_95	CG	GG	CG	CC	GG	CC	CC	CC	CG	CC	GG	CG	CG	CG	CG	CG	CG	CG	CG	CG	CG	CG	CC	CG	CG	CC	GG	CG	CC	CC	CG	CC	CG	CC	CC	GG	GG	GG	CC	GG	CC	CG	CG	CC	CG	CC	CC	CG	CC
BX679317_29	TT	CC	CC	TC	TC	TC	CC	TC	CC	TC	TC	TC	CC	CC	TC	TT	CC	CC	TT	TT	TC	TC	TC	CC	CC	CC	TC	TC	TT	TC	TC	CC	TC	CC	CC	TT	CC	TC	TT	TC	TC	CC	TC	TC	CC	TC	TC	TC	TC
BX679702_653	AA	AG	AA	GG	AA	AG	GG	AA	AA	AG	AG	AA	AA	AA	AG	AG	GG	GG	AG	GG	AG	AA	AA	AA	AA	AA	GG	AA	AG	GG	GG	AG	GG	AG	AG	AA	GG	AG	AG	AG	AA	GG	AG	GG	GG	GG	AG	GG	AA
candidate_gene_BX248795_1573	TC	TC	CC	CC	CC	TC	TC	TC	CC	CC	TC	TC	TC	TC	CC	TC	CC	CC	TC	CC	CC	CC	TC	CC	TC	CC	CC	TC	TC	TC	CC	TC	TC	CC	TC	CC	CC	TC	TT	TT	TC	TC	TT	TC	CC	TC	CC	TC	CC
CT574915_485	CG	CC	GG	CC	CG	CC	GG	CG	CG	CG	CG	CG	CC	CC	CG	CG	CG	CC	CG	CG	CC	CG	CC	CG	CC	CC	CG	CC	CG	CC	CG	CC	GG	CG	GG	CG	CG	CC	CC	CG	GG	CC	CC	CC	CG	CG	CG	CC	CG
CT575682_526	TG	GG	GG	TG	TG	TT	GG	GG	TG	TG	TT	GG	TG	TG	TT	GG	GG	GG	TG	GG	GG	TG	GG	TG	TT	TG	TT	TT	TT	TG	TG	GG	TG	TG	TG	TT	GG	TG	TG	TT	GG	TG	TG	GG	TG	GG	GG	TT	GG
CT577270_890	TT	GG	TG	GG	GG	TT	GG	TG	GG	TG	TG	TG	GG	TG	TG	TG	TG	TG	GG	TG	GG	GG	TT	TG	GG	TG	TG	TT	TG	TG	TT	TG	GG	GG	TT	TT	GG	TG	GG	TG	GG	TT	TG	TT	GG	TG	TT	GG	TG
CT581079_1277	AT	AA	TT	TT	AT	AA	TT	AT	AT	AT	TT	TT	AA	AT	AA	TT	AT	AT	AT	AA	AA	AT	TT	AA	AT	AA	AA	AT	AT	AT	AT	AT	AA	TT	TT	AA	AA	AT	AT	AA	TT	AT	AA	TT	TT	AA	AA	AT	TT
F51TW9001A45MK_365	AG	AG	AG	AG	GG	GG	GG	AG	GG	AG	AG	AA	AG	AG	AA	AG	AG	AG	AG	AG	AA	GG	GG	AG	AG	AA	GG	GG	AA	AG	GG	GG	GG	GG	AG	AG	GG	AA	AG	GG	AG	GG	GG	GG	AG	AG	GG	GG	GG
F51TW9001A5I7Z_955	CC	TC	TC	TC	CC	TT	TC	TT	TC	TC	TC	TT	TC	CC	TC	TC	TC	TT	CC	TC	TC	CC	TT	TC	CC	TT	TC	TT	CC	TC	CC	TC	TT	TT	TC	TT	TT	TC	CC	TT	TC	TT	TC	TT	TC	TT	CC	CC	CC
F51TW9001AFOC6_943	TA	TA	AA	AA	AA	AA	TA	AA	TA	AA	AA	TA	TA	AA	TA	TA	AA	TA	TA	AA	TT	TA	TA	TT	TA	TA	TA	TT	TA	AA	TA	AA	AA	TA	TA	AA	TA	AA	AA	TA	AA	AA	AA	TT	AA	AA	AA	AA	TA
F51TW9001ALW0E_521	GG	CG	GG	CG	CC	GG	CC	CG	GG	CG	GG	GG	CC	CG	CG	GG	CG	CC	CG	CG	CC	GG	CC	GG	CC	CC	CG	CG	CG	GG	CC	CG	CG	CG	CG	GG	GG	CC	CG	CG	GG	CG	GG	GG	GG	GG	CG	GG	GG
F51TW9001ALW0E_693	TT	TC	TT	TC	CC	TT	CC	TC	TT	TC	TT	TT	CC	TC	TC	TT	TC	CC	TC	TC	CC	TT	CC	TT	CC	CC	TC	TC	TC	TT	CC	TC	TC	TC	TC	TT	TT	CC	TC	TC	TT	TC	TT	TT	TT	TT	TC	TT	TT
F51TW9001AUTFB_151	TA	TT	TA	TT	TT	TA	TT	TA	TA	TT	TT	TT	TA	AA	AA	TA	TA	TA	TA	AA	TA	TA	TA	TT	TT	TT	TT	TT	TT	TA	TA	TT	TA	TA	TA	TA	TT	TT	TT	TA	TA	TA	TA	TT	TT	TA	TA	TA	TT
F51TW9001B06SA_192	TT	TT	CC	CC	TT	TC	TC	TC	TT	TC	TT	TC	TT	TC	TT	TC	TT	TC	TT	TT	TC	TT	TC	TC	TC	TT	TT	TC	TC	TT	TT	TC	TT	TC	TC	CC	TC	TC	TC	TC	TT	TC	TC	TC	TT	CC	TT	CC	TT
F51TW9001B2AXP_231	CC	TT	TT	TT	TC	TC	CC	TC	TT	TC	CC	TC	TT	TC	TC	TT	TC	TC	CC	TT	TC	TC	CC	TT	CC	TT	TT	TC	TC	TT	TT	TC	CC	TC	TC	CC	TC	TC	CC	TT	TC	TC	TT	CC	TC	CC	TT	TC	TT
F51TW9001B2RB8_159	GG	TG	TG	GG	TG	TT	TT	TT	TG	TG	TG	TT	TG	TG	TT	TT	TG	GG	TT	TT	TG	TT	GG	TG	TG	GG	TT	TG	TG	TT	TT	TG	TT	TG	GG	TT	TT	TT	TG	TT	TG	TT	TG	TG	TG	TG	TT	TG	GG
F51TW9001BQVUQ_94	GA	GG	AA	GA	GG	GA	AA	GA	GA	GA	GA	AA	GA	GA	GA	GG	GG	GA	AA	GA	GG	AA	GA	AA	GG	GA	GA	AA	AA	AA	GG	AA	GG	GA	GA	GA	GG	AA	AA	GA	GA	GA	AA	GG	AA	GA	GA	GG	AA
F51TW9001BVD7X_1271	GG	GG	GG	GG	GG	AG	GG	AG	GG	AG	AG	AG	AG	AG	GG	GG	GG	GG	GG	GG	AA	GG	GG	AG	GG	AG	AG	GG	AG	AA	GG	AG	AG	GG	AG	GG	GG	GG	AA	AG	GG	AG	AA	AG	GG	GG	AG	GG	AG
F51TW9001C0O8X_92	AG	AA	AG	AG	AG	AG	AA	AG	AA	AG	AG	GG	GG	GG	AG	GG	AG	AG	AA	AA	AG	AG	AA	GG	AG	AG	AG	AA	AG	GG	GG	AG	AG	AG	GG	GG	AG	AA	GG	AG	AA	AG	GG	GG	AG	AG	AG	AG	AA
F51TW9001C5W5N_258	AC	AC	CC	AA	AC	AA	AA	AA	AC	AA	AA	AA	AA	AC	AC	AA	AC	AC	AA	AA	AC	AA	AA	CC	AA	AA	AA	AC	AA	AC	AA	AA	AA	AC	AA	AC	AA	CC	AA	AC	AC	AA	AC	AC	AC	AC	AC	AA	AA
F51TW9001C5W5N_290	AG	AG	GG	AA	AG	AA	AA	AA	AG	AA	AA	AA	AA	AG	AG	AA	AG	AG	AA	AA	AG	AA	AA	GG	AA	AA	AA	AG	AA	AG	AA	AA	AA	AG	AA	AG	AA	GG	AA	AG	AG	AA	AG	AG	AG	AG	AG	AA	AA
F51TW9001C5W5N_564	TG	TG	TT	GG	TG	GG	GG	GG	TG	GG	GG	GG	GG	TG	TG	GG	TG	TG	GG	GG	TG	GG	GG	TT	GG	GG	GG	TG	GG	TG	GG	GG	GG	TG	GG	TG	GG	TT	GG	TG	TG	GG	TG	TG	TG	TG	TG	GG	GG
F51TW9001CPNHA_239	AT	AT	TT	AT	TT	AT	TT	TT	AA	AT	TT	AT	AT	AT	TT	AT	AT	TT	AA	AA	AA	AT	TT	TT	TT	AT	AT	AT	AA	AA	AA	AT	TT	AT	AT	AA	AT	AT	AT	AT	TT	AA	AA	TT	AT	TT	AT	AT	TT
F51TW9001CRIX0_1119	GG	CC	CG	CG	CC	CC	CC	CC	GG	CG	CG	CC	CC	CC	CG	CC	CC	CG	CG	CG	CC	CG	CC	CG	CG	CG	CC	CC	CC	CG	CG	CG	CG	CC	CC	CC	CG	CC	CG	CG	CC	CC	CC	GG	CG	CG	CG	GG	CC
F51TW9001CRIX0_1273	TT	CC	TC	TC	CC	CC	CC	CC	TT	TC	TC	CC	CC	CC	TC	CC	CC	TC	TC	TC	CC	TC	CC	TC	TC	TC	CC	CC	CC	TC	TC	TC	TC	CC	CC	CC	TC	CC	TC	TC	CC	CC	CC	TT	TC	TC	TC	TT	CC
F51TW9001DHK1J_205	GG	AG	AG	GG	AG	GG	GG	GG	AG	AG	GG	AA	GG	AA	AG	AG	AG	AG	AG	AA	GG	AG	AG	GG	GG	GG	GG	AG	AG	AG	AA	AA	AG	AG	AA	GG	AG	AG	AA	GG	AG	GG	AG	AG	AG	AA	GG	GG	GG
F51TW9002F6R37_408	CC	TT	TC	CC	TC	TC	TT	TC	TC	CC	CC	CC	TC	TC	TT	CC	TC	TC	CC	TC	TC	TC	CC	CC	CC	TC	CC	TC	CC	TC	TC	CC	TC	TC	TC	CC	CC	CC	CC	CC	TC	CC	CC	CC	CC	CC	TC	TC	CC
F5V9AAZ01AKB51_693	GG	AG	AA	AA	AG	AG	AA	AA	AG	AG	AA	AG	AA	AG	AG	GG	AG	AA	AA	AA	AG	AA	AA	AG	AA	AG	AA	AG	AG	GG	AG	AA	AG	AA	AA	AG	AA	AA	AA	AA	AA	AG	AA	AA	AA	AG	AG	GG	AA
F5X2MQL01EQT83_315	CC	TC	CC	TT	TC	CC	CC	TT	TC	TT	TC	TT	TC	TC	CC	TT	TT	TC	TC	TT	TC	TC	TT	TC	TC	CC	TT	CC	TT	TC	TC	CC	TC	TC	CC	CC	TT	TC	TT	TC	CC	CC	CC	TT	TC	CC	TT	TT	TT
F5X2MQL01EQT83_384	TT	TC	TT	CC	TC	TT	TT	CC	TC	CC	TC	CC	TC	TC	TT	CC	CC	TC	TC	CC	TC	TC	CC	TC	TC	TT	CC	TT	CC	TC	TC	TT	TC	TC	TT	TT	CC	TC	CC	TC	TT	TT	TT	CC	TC	TT	CC	CC	CC
F7JJN6E01A68H5_636	TC	CC	CC	TC	CC	CC	CC	TT	CC	CC	CC	CC	TC	TT	CC	TC	CC	TC	TC	TC	TC	CC	CC	TC	TC	CC	TC	TC	CC	CC	TC	TT	TT	TC	CC	CC	TC	CC	CC	TC	TC	CC	TC	TC	CC	TT	TC	CC	TC
FN693007_771	CC	GC	CC	CC	GG	GG	GC	GC	GC	GC	CC	CC	GC	GC	GC	CC	CC	GC	GC	GC	CC	CC	CC	CC	CC	CC	CC	GC	CC	GC	CC	GC	GC	GC	CC	CC	GC	CC	GC	CC	GC	CC	CC	GC	CC	GC	CC	GC	CC
F51TW9001CRIX0_1098	TT	CC	TC	TC	CC	CC	CC	CC	TT	TC	TC	CC	CC	CC	TC	CC	CC	TC	TC	TC	CC	TC	CC	TC	TC	TC	CC	CC	CC	TC	TC	TC	TC	CC	CC	CC	TC	CC	TC	TC	CC	CC	CC	TT	TC	TC	TC	TT	CC
FM945910_2016	AA	CC	AC	AC	AA	AA	AA	AC	AC	AA	AC	AA	AC	AA	AC	AC	AA	AC	AC	CC	AA	AA	AA	AA	AC	AA	AC	AA		AA	AC	AC	AC	AC	AC	AA	AC	AC	AA	AC	CC	AA	AA	AC	CC	AC	AA	AC	AC
FN693007_1034	CC	TC	CC	CC	TT	TT	TC	TC	TC	TC	CC	CC	TC	TC	TC	CC	CC	TC	TC	TC	CC	CC	CC	CC	CC	CC	CC	TC	CC	TC	CC	TC	TC	TC	CC	CC	TC	CC	TC	CC	TC	CC	CC	TC	CC	TC	CC	TC	CC
CT578579_958	GG	CG	CC	CC	CG	CG	CC	CC	CG	CG	CC		CC	CG	CG	GG	CG	CC	CC	CC	CG	CC	CC	CG	CC	CG	CC	CG	CG	GG	CG	CC	CG	CC	CC	CG	CC	CC	CC	CC	CC	CG	CC	CC	CC	CG	CG	GG	CC
F51TW9001C6IZ8_79	AA	AA	TA	AA	AA	AA	TT	AA	AA	TA	AA	AA	TA	AA	TA	TT	TA	TA	AA	TA	TA	TA	AA	AA	AA	AA	TT	AA	TA	TA	AA	TA	AA	TT	TA	TA	AA	TA	TA	TT	TA	TA	TA	AA	AA	TA	AA	TA	TA
AL749597_72	AG	AG	AG	GG	AG	AG	AG	AA	AA	GG	AA	AA	AA	AG	AG	AG	GG	AA	AA	GG	AG	AG	AG	AA	AG	AA	AG	AA	AA	AG	AG	AG	AG	AG	AG	GG	AA	AA	AG	GG	AG	AA	AG	GG	AG	AG	AA	AG	AA
F51TW9001BZVCF_288	AA	GG	AG	AA	AG	AG	GG	AG	AG	AA	AG	AG	AG	AG	GG	AA	AG	GG	AA	AG	AG	AG	AG	AA	AG	GG	AA	AG	AA	AG	AG	AA	AG	AG	AG	AA	GG	AA	AA	AA	AG	AA	AA	AA	AA	AA	AG	AG	AA
AL750123_186	AC	AA	AA	CC	AC	AC	AC	AC	AC	AC	AA	AC	AC	AA	AA	AC	AC	AA	AA	AC	AA	AA	AA	AA	AC	AC	AC	AC	AC	AC	AA	CC	AA	AC	AC	AA	AC	AC	AA	CC	AA	AA	CC	AA	AC	AA	AA	AC	AA
AL751157_1131	AG	GG	GG	GG	AG	AA	AA	AG	GG	AA	GG	AG	AG	AG	AG	AG	AG	GG	AG	AG	GG	AG	GG	GG	GG	AA	GG	GG	AA	GG	AG	AG	AG	GG	AA	GG	AG	AG	AG	GG	GG	GG	AG	GG	GG	AG	GG	GG	GG
AL751267_1177	TT	TT	TC	TC	CC	TC	TC	TT	TC	CC	TC	TC	TT	TC	TC	TC	TT	TT	TT	TT	TC	TT	TC	TT	CC	TT	TC	TC	TC	TC	TC	TC	TT	TC	TT	TT	TT	TT	TT	TC	TT	CC	TT	TC	TC	TC	TT	TC	TT
BX000684_1352	AA	AA	AA	AG	AA	GG	AA	AA	AG	AG	AG	AA	AG	AG	AA	AA	AA	AG	AG	AG	GG	AG	AG	AA	AG	AA	AA	AG	AA	AG	AG	AG	AA	AA	AG	AG	AG	GG	AG	AG	AA	AA	AA	AA	AG	AA	AG	AA	AA
BX248820_352	TC	CC	TC	CC	TC	TC	TC	TC	TC	TT	TC	CC	CC	TT	TC	TC	CC	TC	CC	CC	TC	CC	TT	CC	CC	CC	TC	CC	CC	TC	TC	CC	TC	CC	CC	TC	TC	TC	CC	TC	TC	TC	CC	TC	TC	TC	CC	TC	TT
BX249088_2114	AG	AG	AA	AG	AG	AA	AG	AA	AG	AA	AG	AG	AG	AA	AG	AG	AG	GG	AA	AG	AG	GG	AA	AA	AG	AA	AG	AG	AG	GG	AA	AA	AG	GG	AA	AA	AA	AG	AG	AG	AA	AA	AG	GG	AG	AA	AA	AG	GG
BX249150_272	AA	AA	GG	AA	AG	AG	AA	AA	AA	AA	AG	AA	AA	AA	AA	AA	AG	GG	AG	GG	AG	AG	AG	AG	AA	AA	AG	AG	AG	AG	AG	GG	AG	AG	AA	AG	GG	AG	AA	AG	AG	AA	AG	AG	AG	GG	AG	AG	AA
BX249150_642	GG	GG	AA	GG	AG	AG	GG	GG	GG	GG	AG	GG	GG	GG	GG	GG	AG	AA	AG	AA	AG	AG	AG	AG	GG	GG	AG	AG	AG	AG	AG	AA	AG	AG	GG	AG	AA	AG	GG	AG	AG	GG	AG	AG	AG	AA	AG	AG	GG
BX249395_150	TC	TC	CC	TC	CC	TC	TC	CC	TC	CC	CC	CC	CC	TC	TT	TC	TC	TT	TC	TC	TC	TC	TC	CC	CC	TT	TC	TC	TC	TC	TC	TC	TC	CC	TC	CC	CC	CC	TT	TC	TC	TT	CC	TC	CC	TC	CC	TT	TC
BX250498_303	GG	GG	AG	AG	AG	AG	AA	AG	GG	AG	GG	AA	AG	GG	AG	GG	AG	GG	AA	AG	GG	AG	GG	GG	AG	GG	AA	GG	AG	AG	AG	AG	GG	AG	AA	GG	AG	GG	GG	GG	AG	GG	GG	GG	AA	AG	GG	AG	AA
BX250498_441	TT	TT	TC	TC	TC	TC	CC	TC	TT	TC	TT	CC	TC	TT	TC	TT	TC	TT	CC	TC	TT	TC	TT	TT	TC	TT	CC	TT	TC	TC	TC	TC	TT	TC	CC	TT	TC	TT	TT	TT	TC	TT	TT	TT	CC	TC	TT	TC	CC
BX250498_561	CC	CC	TC	TC	TC	TC	TT	TC	CC	TC	CC	TT	TC	CC	TC	CC	TC	CC	TT	TC	CC	TC	CC	CC	TC	CC	TT	CC	TC	TC	TC	TC	CC	TC	TT	CC	TC	CC	CC	CC	TC	CC	CC	CC	TT	TC	CC	TC	TT
BX251825_986	AG	AG	GG	GG	AG	AG	AG	AA	AG	AG	AA	GG	AG	AA	GG	AG	AG	AG	AA	GG	AA	GG	AG	AG	GG	AA	AA	AG	AG	AA	AG	AG	AG	AG	GG	AA	AA	AG	AG	AA	GG	GG	AG	GG	AA	AG	AG	GG	AG
BX251985_631	GG	AA	AG	AG	GG	GG	AA	AG	GG	GG	AG	GG	AA	AG	AA	AG	GG	AA	AG	AA	GG	GG	GG	GG	GG	GG	AG	AG	AG	AG	AG	AA	AG	GG	GG	AG	AG	GG	GG	AG	AG	AG	AG	GG	GG	AG	AG	AG	AG
BX253548_405	GC	GG	GG	GG	CC	GG	GG	CC	GG	CC	GC	GC	GC	GC	GC	GG	GG	GC	GC	GC	GC	GC	GG	GG	CC	GG	GC	GC	GC	GC	GG	GC	GC	CC	GG	GC	GC	GG	GC	GG	GC	GC	CC	GC	GG	CC	GC	GG	GC
BX253781_521	GG	AG	AG	AG	AG	AA	AG	GG	AG	AG	GG	GG	AA	GG	AG	GG	AG	AG	AG	AG	AA	AG	AG	GG	AG	AG	AA	AG	GG	GG	AG	GG	GG	AG	GG	AA	AG	AA	GG	AG	AG	GG	AG	AA	AG	GG	AG	AG	AA
BX254087_700	GG	AG	GG	AG	AG	AG	GG	AG	AG	GG	GG	AG	AG	GG	AA	AG	AG	GG	GG	AG	GG	AG	AG	AG	AG	GG	AG	GG	AG	AA	AG	GG	AG	GG	GG	GG	AG	AG	GG	GG	AG	AG	AG	GG	GG	AG	GG	AG	GG
BX255345_170	TT	TA	TT	TA	TA	TA	TT	AA	TT	TA	TT	TA	AA	TT	TT	TT	TA	TA	TA	TT	TA	TT	TA	TT	TA	TT	TA	TA	TA	TA	TA	AA	TT	TT	TA	TT	TT	TT	TT	TT	TA	TT	TT	TT	TA	TA	TA	TA	TT
BX255697_763	GG	AA	AG	AG	GG	GG	GG	AA	AG	GG	GG	AG	AG	GG	AG	GG	GG	GG	GG	AA	AG	GG	GG	AA	AG	AG	GG	AG	GG	AA	GG	AA	GG	GG	AG	GG	GG	AG	GG	AG	AG	AG	AG	AG	AG	AG	GG	AG	AG
BX677953_554	AA	AC	AA	AA	AA	AC	CC	AA	AA	AC	AA	AC	AA	AA	AC	AC	AC	AC	AC	AA	AC	AA	AC	AC	AC	AA	AC	CC	AA	AA	AC	AC	AA	AC	CC	AC	AC	AA	AA	AC	AC	AA	AC	AC	AC	CC	AA	AC	AC
BX677953_673	TT	AT	TT	TT	TT	AT	AA	TT	TT	AT	TT	AT	TT	TT	AT	AT	AT	AT	AT	TT	AT	TT	AT	AT	AT	TT	AT	AA	TT	TT	AT	AT	TT	AT	AA	AT	AT	TT	TT	AT	AT	TT	AT	AT	AT	AA	TT	AT	AT
BX680335_328	AG	AG	AG	GG	AG	GG	AG	AG	AG	AG	AG	AG	AA	AG	AA	AG	GG	GG	AG	GG	GG	AG	GG	AA	AG	GG	AA	AA	AG	AG	AG	AG	AG	AA	AG	GG	GG	AG	AG	AA	GG	AA	AA	GG	AG	AG	AG	AG	AA
BX784338_1348	TT	TG	TG	TT	GG	TT	TG	GG	TG	TG	TT	TG	TG	GG	TT	GG	GG	GG	TG	GG	TT	TG	TG	TG	TT	TG	TG	TG	TT	TG	TG	TG	TG	TT	TG	TG	TT	TG	TG	TG	GG	TT	TT	TG	TG	TT	TT	GG	TG
CT575002_138	TC	TT	TC	TT	TT	TC	TC	TC	TT	TT	CC	TC	CC	TT	CC	CC	CC	TC	TC	CC	TC	CC	TC	TT	TC	TC	TC	TT	TC	TC	TC	TC	TC	TC	TC	CC	TC	TT	TT	TT	TT	TT	CC	TC	TC	TT	CC	CC	CC
CT575027_1786	TT	CC	TC	TC	TT	TC	TT	TC	TT	TC	CC	TT	TC	CC	TC	TT	TC	CC	TC	TT	CC	TT	TC	CC	CC	TC	TC	TC	TC	TC	TC	CC	TT	TC	TC	TC	TT	TC	TC	CC	CC	TC	TT	CC	TC	CC	TC	CC	CC
CT576062_1276	CG	GG	GG	CG	CC	GG	CG	CG	CG	CG	GG	GG	GG	GG	CC	CG	CG	GG	GG	GG	GG	GG	GG	CG	CC	CC	CG	CG	GG	GG	CC	GG	GG	CG	CG	GG	CG	GG	GG	GG	CG	CG	CC	GG	CG	GG	CG	CG	CG
CT576062_272	CG	CC	CC	CG	GG	CC	CG	CG	CG	CG	CC	CC	CC	CC	GG	CG	CG	CC	CC	CC	CC	CC	CC	CG	GG	GG	CG	CG	CC	CC	GG	CC	CC	CG	CG	CC	CG	CC	CC	CC	CG	CG	GG	CC	CG	CC	CG	CG	CG
CT576774_1000	CC	AC	CC	AA	AC	CC	AC	AC	CC	AC	CC	CC	AC	AC	AC	CC	CC	AC	AC	CC	AC	AC	CC	CC	CC	CC	CC	CC	CC	AC	AC	AC	CC	CC	AA	AC	CC	CC	CC	AC	CC	CC	CC	AC	AA	AA	AC	AC	CC
CT576774_1412	GG	AG	GG	AA	AG	AG	AA	AG	GG	AG	GG	GG	AG	AG	AG	GG	GG	AG	AG	GG	AG	AG	GG	GG	GG	GG	GG	GG	GG	AG	AG	AG	GG	GG	AA	AG	GG	GG	GG	AG	GG	GG	GG	AG	AA	AA	AG	AG	GG
CT576774_52	AA	AG	AA	GG	AG	AA	AG	AG	AA	AG	AA	AA	AG	AG	AG	AA	AA	AG	AG	AA	AG	AG	AA	AA	AA	AA	AA	AA	AA	AG	AG	AG	AA	AA	GG	AG	AA	AA	AA	AG	AA	AA	AA	AG	GG	GG	AG	AG	AA
CT576920_115	GG	AG	AG	GG	GG	GG	AG	GG	AG	GG	GG	GG	AG	AG	AG	GG	AG	GG	AG	AG	AG	AA	GG	AG	AA	AG	AG	AG	AG	AG	AA	AA	GG	AA	GG	GG	GG	GG	GG	AG	GG	AA	AG	GG	GG	AG	AG	AA	AG
CT580064_331	TC	CC	TT	CC	TC	TT	CC	TT	CC	TT	TC	TC	CC	TT	TT	TT	TC	CC	TC	TT	CC	TC	TT	TT	TC	TC	TT	TT	TC	TT	TC	TC	CC	TC	TT	TT	TC	TC	TC	TT	TC	TT	TC	TT	CC	TC	TT	TT	TC
CT580565_319	TC	TC	TT	TT	TC	TT	TC	TC	TT	TC	CC	TT	TC	CC	TT	TC	TC	TT	CC	TT	TC	TT	TC	TC	TT	CC	TC	TT	TC	TC	TT	TC	TT	TC	TT	CC	TC	TC	TT	TC	TT	TT	TT	TT	TT	TC	TC	TT	TC
CT583376_756	TG	TT	TG	GG	GG	GG	TG	GG	TG	TG	GG	GG	GG	TG	TG	TT	TG	TG	GG	TG	GG	TG	GG	GG	TG	GG	TG	GG	TG	GG	GG	TG	TG	GG	GG	GG	TT	TG	GG	GG	GG	TG	TG	GG	GG	TG	TG	GG	GG
F51TW9001ARPFL_336	AT	AA	AT	AT	TT	TT	AA	TT	TT	AT	TT	AT	AT	TT	AA	AT	AA	TT	AT	AT	AA	AA	AT	AA	AT	AT	AT	AT	TT	AT	AT	AT	AT	AT	AA	TT	AA	AA	TT	AA	TT	TT	AT	TT	AA	AA	TT	TT	AT
F51TW9001AUTFB_283	TG	TT	TG	TG	TG	TG	TG	TT	TG	TG	TG	TG	TT	TT	TT	TG	TT	TG	TG	TT	TT	TG	TG	TG	GG	GG	TG	TT	TG	TT	TG	GG	TG	TG	TG	TG	TG	GG	GG	TG	TT	TT	TT	TG	TT	TG	TG	TG	TG
F51TW9001AUXXA_1402	TG	GG	GG	GG	TG	TG	TG	GG	TT	GG	TT	TG	GG	TT	TT	GG	GG	GG	TG	TG	TG	GG	TG	TT	TG	TG	GG	TT	TG	GG	GG	TG	GG	TT	TG	GG	TG	TG	GG	TG	GG	GG	GG	TT	GG	GG	GG	TG	TG
F51TW9001C5ZXT_218	TG	TG	TG	GG	GG	TG	GG	TT	TG	TG	GG	GG	GG	TT	TG	GG	GG	TG	GG	TG	GG	TG	TT	TG	GG	GG	TG	TG	GG	GG	TG	GG	TG	GG	GG	TG	TT	TG	TG	TT	TT	TG	TG	TG	GG	TG	GG	TG	TT
F51TW9001DI149_884	GC	GG	GC	GC	GG	GG	CC	GC	GC	GC	GC	CC	CC	CC	GG	GC	GC	CC	CC	GG	GC	GC	GG	CC	GC	CC	GG	GG	CC	GC	GG	GC	GC	GC	GC	GG	GC	CC	GG	GC	GC	CC	GC	CC	CC	GC	CC	GC	GC
F51TW9001EF7LL_94	CC	TC	CC	CC	CC	TC	TC	TC	TT	CC	TC	CC	TT	TC	TT	TC	TT	TT	TT	TC	TC	TC	TC	TC	TT	TT	TT	TT	CC	TT	TC	TC	TC	TC	TC	TT	TC	TC	TT	TC	TT	TC	CC	TT	TT	CC	TT	TC	TC
F51TW9001EH69P_1350	TC	CC	TC	TC	CC	CC	TC	TC	TC	TT	TT	TC	TC	TC	CC	CC	TC	TC	TC	TC	TC	CC	TC	CC	TT	TT	TC	CC	TT	TT	TC	CC	TT	CC	CC	CC	TT	CC	CC	TC	TC	TC	TT	TC	TC	TC	CC	TC	TC
F51TW9001EIZX5_146	AG	AA	AA	AG	GG	AA	AG	AG	AG	AG	AA	AA	AA	AA	GG	AG	AG	AA	AA	AA	AA	AA	AA	AG	GG	GG	AG	AG	AA	AA	GG	AA	AA	AG	AG	AA	AG	AA	AA	AA	AG	AG	GG	AA	AG	AA	AG	AG	AG
F51TW9001ELOKF_66	TG	GG	TG	GG	GG	TT	GG	GG	GG	GG	TG	GG	GG	TG	GG	TG	TG	GG	TG	GG	GG	GG	GG	GG	GG	GG	GG	TG	TG	TG	GG	TG	TG	GG	GG	TG	TG	GG	TG	GG	TG	TG	TG	GG	GG	GG	TG	TG	TT
F51TW9001ERD0B_1315	AG	GG	AG	AG	GG	AG	AA	AG	GG	AG	AG	GG	AG	GG	AG	GG	AG	AG	AA	GG	AG	GG	GG	AG	GG	AG	GG	GG	GG	GG	GG	AA	GG	AG	GG	AG	AG	GG	AA	AG	AG	GG	AG	GG	AA	AG	AG	AG	GG
F51TW9001ERD0B_942	TC	CC	TC	TC	CC	TC	TT	TC	CC	TC	TC	CC	TC	CC	TC	CC	TC	TC	TT	CC	TC	CC	CC	TC	CC	TC	CC	CC	CC	CC	CC	TT	CC	TC	CC	TC	TC	CC	TT	TC	TC	CC	TC	CC	TT	TC	TC	TC	CC
F7JJN6E01BOY8E_83	TT	TC	TC	TT	TC	CC	TC	CC	TC	TC	TC	TC	TC	CC	CC	CC	TC	TT	TC	CC	TC	TC	CC	TC	CC	TC	TC	CC	TC	TC	TC	CC	TC	TT	TC	TC	TC	CC	TC	TT	TC	TC	TC	CC	CC	TC	CC	TT	CC
FM945697_732	GG	GG	AG	AG	AG	AA	AG	AG	AG	AA	AA	AG	GG	AG	AG	GG	AA	AG	GG	AA	GG	GG	AA	AG	AG	GG	AG	AG	AG	GG	AA	AA	AG	AG	AA	AG	AA	AG	AG	AG	AG	AG	AG	AG	AA	AA	AA	AG	AG
384_CAD_259	GG	GG		AG	GG	AA	GG	AG	GG	AG		GG	AG		AA	GG	AG	GG	AA	AG	AG	GG	AA		AG	AG		GG	GG	GG	AA	AG	AG	GG	GG	AA	AG	AG	GG	AG	AG	AA	GG	GG	AG	AG	AA	AG	GG
BX250498_800	CC	CC	TC	TC	TC	TC	TT	TC	CC	TC	CC	TT	TC	CC	TC	CC	TC	CC	TT	TC	CC	TC	CC	CC	TC	CC	TT	CC	TC	TC	TC	TC	CC	TC	TT	CC	TC	CC	CC	CC	TC	CC	CC	CC	TT	TC	CC	TC	TT
BX251263_957	TT	CC	CC	TT	TT	CC	TC	CC	TC	TC	CC	TT	CC	TC	CC	CC	CC	CC	TC	CC	TC	CC	TC	TC	TT	TC	TC	TC	CC	TC	TC	TC	TC	TC	TC	TC	TC	TC	CC	TT	CC	TC	TC	CC	TC	TT	TC	CC	CC
F51TW9001A13MH_756	TC	TT	TC	TT	TC	CC	CC	TC	TC	TT	TC	TT	TT	TT	TC	TC	TT	TC	TC	TT	TC	TT	TC	TT	TC	TT	TT	CC	TT	CC	TT	TT	TC	CC	TC	CC	TC	CC	TT	TC	CC	TT	TC	TC	TT	TT	TT	TC	TC
F51TW9001AF6YM_1349	AT	AT	AA	AA	AT	AA	AT	TT	TT	AA	AA	AA	TT	AA	AT	AA	AA	TT	AA	AA	AA	AA	AT	AT	TT	AA	AT	AA	AT	AA	AT	AA	AT	AA	AA	AT	AA	AA	AT	AA	AA	AT	AA	AA	TT	AT	AT	AT	AA
F7JJN6E01A5DLC_765	CC	GC	GC	GC	CC	GC	GC	CC	CC	GC	CC	GC	GC	GC	CC	GC	GC	GC	CC	CC	GC	GC	CC	CC	CC	GG	CC	GC	GC	CC	CC	CC	GC	GC	GC	CC	CC	GC	CC	GC	CC	CC	CC	GC	GC	GC	GC	CC	GC
F7JJN6E01B3AMA_122	GC	GC	GG	CC		GC	GG	GG	GG	GC	GG	CC	GG	GG	GC	GC	GC	CC	GC	GC	CC	GC	GG	CC	GG	GG	GC	GC	GG	CC	GC	GC	GG	GG	GC	GC	GG	GG	GC	GC	GC	GG	GG	GG	CC	GG	GC	GC	CC
F51TW9001A13MH_863	TG	TT	TG	TT	TG	GG	GG	TG	TG	TT	TG	TT	TT	TT	TG	TG	TT	TG	TG	TT	TG	TT	TG	TT	TG	TT	TT	GG	TT	GG	TT	TT	TG	GG	TG	GG	TG	GG	TT	TG	GG	TT	TG	TG	TT	TT	TT	TG	TG
F51TW9001BQP4G_321	AC		CC	AC	CC	CC	AC	CC	AA	CC	CC	CC	AC	AC	AC	CC	AA	AC	AC	AC	AC	CC	AC	AA	AC	AC	AC	AA	AC	CC	AC	AC	AA	AC	AA	AC	AC	CC	AC	CC	AA	CC	AC	CC	AA	CC	CC	AC	AC
F51TW9002HI7J1_438	AG	AG	AA	GG	GG	AA	AG	GG	AG	AG	AA	AA	AA		AA	AG	AG	AA	AG	AA	AG	AG	AG	AA	AG	AA	AA	AA	AG	AA	GG	AG	AG	AA	AA	AG	AG	AA	AG	GG	GG	AG	AA	AA	GG	AG	AG	AA	AG
AL749554_153	TC	CC	CC	TT	TT	TT	TC	TC	CC	CC	TC	TC	CC	TC	TT	CC	CC	CC	TT	CC	CC	CC	TT	TT	CC	CC	TC	TT	CC	TT	CC	CC	TT	TC	CC	CC	TT	TC	TC	TC	CC	CC	TC	TC	TC	TC	TC	TC	CC
AL749951_52	AG	GG	AA	GG	GG	AG	GG	GG	GG	GG	GG	AA	GG	AA	GG	AG	AA	AG	AG	AA	GG	GG	GG	GG	GG	AG	GG	GG	AG	GG	GG	AA	GG	GG	GG	GG	AA	GG	GG	AG	AG	AG	AG	AA	AA	AG	AG	AG	GG
AL750115_1294	GC	CC	GC	CC	GC	GC	CC	GC	CC	CC	GG	CC	CC	GC	GG	GC	GC	GC	CC	CC	GC	GC	GC	CC	CC	GC	GC	GC	GC	CC	GC	CC	GG	GC	GG	GC	CC	GC	GG	CC	CC	GG	CC	CC	GC	GC	CC	GG	CC
AL750123_498	GC	CC	CC	GG	GC	GC	GC	GC	GC	GC	CC	GC	GC	CC	CC	GC	GC	CC	CC	GC	CC	CC	CC	CC	GC	GC	GC	GC	GC	GC	CC	GG	CC	GC	GC	CC	GC	GC	CC	GG	CC	CC	GG	CC	GC	CC	CC	GC	CC
AL750694_445	TC	TC	TT	CC	CC	TT	TC	TT	TT	TT	TC	TC	TC	TT	TT	TC	CC	CC	TT	TT	CC	CC	TC	TC	TT	TC	CC	TC	TC	TC	TC	TC	TC	CC	TC	TT	TC	TC	TT	TT	TT	TC	TC	TC	TT	CC	TC	CC	TT
AL750694_510	AG	AG	AA	GG	GG	AA	AG	AA	AA	AA	AG	AG	AG	AA	AA	AG	GG	GG	AA	AA	GG	GG	AG	AG	AA	AG	GG	AG	AG	AG	AG	AG	AG	GG	AG	AA	AG	AG	AA	AA	AA	AG	AG	AG	AA	GG	AG	GG	AA
AL750694_554	TG	TG	GG	TT	TT	GG	TG	GG	GG	GG	TG	TG	TG	GG	GG	TG	TT	TT	GG	GG	TT	TT	TG	TG	GG	TG	TT	TG	TG	TG	TG	TG	TG	TT	TG	GG	TG	TG	GG	GG	GG	TG	TG	TG	GG	TT	TG	TT	GG
BX250449_438	CG	CC	CG	GG	GG	CC	CG	CG	CC	GG	CC	CG	CG	CG	GG	CC	CG	CG	CG	CC	CG	CG	CG	CG	CG	CG	GG	CC	CG	CC	GG	CC	CG	GG	CG	GG	CC	GG	CG	GG	CG	CG	GG	CG	GG	GG	GG	GG	CG
BX251132_579	CG	CC	CC	CG	CG	CG	CG	CC	GG	CC	CG	CG	GG	CG	CG	GG	CG	GG	GG	CG	CG	CG	CG	GG	GG	CG	CC	CG	GG	GG	GG	CC	GG	CG	GG	CG	GG	GG	CG	GG	CG	CC	CG	CG	GG	CG	GG	GG	CG
BX251174_154	AA	AA	AA	AG	AG	GG	AG	AA	AG	AA	AA	AA	AA	AG	AG	AG	AG	AG	AA	AG	AG	AG	AG	AG	AG	AA	GG	AG	AG	AG	AG	AG	AA	AG	AG	GG	AA	AA	AA	AA	AG	AA	GG	AA	AG	AG	AG	AG	AG
BX251626_1391	AC	AC	AC	AA	AA	AC	AC	AA	AA	AA	AC	AC	AA	AA	AA	AA	AA	AA	AC	AA	AC	AA	AC	AA	AC	AA	AA	AA	AC	CC	AA	AC	AA	CC	AC	AC	AC	AA	AA	CC	CC	AA	AA	AC	AA	CC	CC	AA	AA
BX252083_1716	TT	CC	TT	TC	CC	TC	TC	TC	TC	TT	TC	CC	TC	TC	CC	TT	TT	TT	TC	TC	TC	TC	TC	TT	TT	TC	TC	TT	CC	TC	TT	TC	TT	TT	TT	TC	CC	TC	TT	TT	TT	CC	TT	TC	TC	CC	TC	CC	TC
BX252500_1388	CC	TC	TT	TT	TC	TC	TC	TC	TC	TT	TC	TT	TC	TT	TC	TC	TC	TC	TC	TT	TC	TT	TC	TC	CC	TT	TT	TT	TT	TC	TC	TT	TT	CC	TT	TC	TC	TC	TT	TC	TC	TC	TC	TC	TT	TC	TT	CC	TT
BX252639_659	TC	TC	TC	TC	TC	TC	TT	CC	CC	TC	TT	TC	TT	TC	CC	CC	TC	CC	CC	TT	TC	TC	TC	CC	TC	CC	CC	TC	CC	CC	TC	CC	CC	TC	CC	TC	CC	TC	CC	CC	CC	TT	TT	CC	CC	CC	CC	TT	TT
BX253126_1620	AA	AA	AG	AA	AG	AG	AG	GG	AG	AG	AG	AG	AA	AA	AG	AA	AG	AA	AG	AG	AG	AA	AA	AG	GG	GG	AG	AG	AA	AA	AA	AA	AG	GG	AG	AG	AG	AG	AG	AA	AA	AG	AA	AG	AA	AG	AG	AA	AA
BX253173_184	TG	TG	TT	TG	TG	TG	TT	TG	TG	TG	TG	TG	TG	TT	TG	TT	TG	TT	TT	GG	TG	TG	GG	TG	TT	TG	GG	TG	TT	TG	TG	TT	TT	TG	TG	TG	TT	TG	TT	TG	TG	TT	TG	TG	TG	GG	TT	GG	GG
BX253173_330	AG	AG	AA	AG	AG	AG	AA	AG	AG	AG	AG	AG	AG	AA	AG	AA	AG	AA	AA	GG	AG	AG	GG	AG	AA	AG	GG	AG	AA	AG	AG	AA	AA	AG	AG	AG	AA	AG	AA	AG	AG	AA	AG	AG	AG	GG	AA	GG	GG
BX254424_81	AA	CC	AC	AA	AA	AC	AA	AA	AA	AA	AC	AC	AC	AC	CC	AC	AA	AA	AA	CC	AA	AC	CC	CC	AC	AC	AA	AA	AC	CC	AC	AC	AA	AA	AA	AA	AA	AC	AA	AC	AA	AC	AC	CC	AA	AC	AA	AA	AA
BX255205_1257	GG	GG	TG	TG	GG	TG	TG	TT	GG	GG	GG	TG	TG	TT	TT	GG	TG	TG	TG	TG	TG	TT	TT	GG	TG	GG	GG	GG	GG	TG	TG	TG	TG	GG	GG	GG	TG	TT	TT	TG	TG	TT	GG	TT	TG	TT	TG	TT	TG
BX255344_1210	CC	CG	CG	GG	CG	CG	CG	GG	CG	CC	CC	CC	CG	CC	CC	CG	CG	CG	CC	CC	CC	GG	CG	CG	CC	CG	GG	CG	CC	CC	CG	CG	CG	CC	CC	CC	CG	GG	CG	CC	CG	GG	CC	CG	CG	CC	CG	CG	GG
BX255344_958	GG	AG	AG	AA	AG	AG	AG	AA	AG	GG	GG	GG	AG	GG	GG	AG	AG	AG	GG	GG	GG	AA	AG	AG	GG	AG	AA	AG	GG	GG	AG	AG	AG	GG	GG	GG	AG	AA	AG	GG	AG	AA	GG	AG	AG	GG	AG	AG	AA
BX255720_980	TT	TG	TT	TT	TG	TT	TG	TT	TT	TT	GG	TG	TG	TG	TG	TG	GG	TT	GG	TT	GG	TG	TG	TT	TG	TT	TG	TG	TG	TG	TG	TG	TT	GG	TG	TT	TG	TT	GG	TG	TG	TG	TG	TG	TT	TG	TG	GG	TG
BX667531_856	GG	AA	GG	AA	AG	AA	AA	AA	AG	AG	GG	AG	GG	AA	AG	AG	AA	GG	AA	AA	GG	AA	AA	GG	AA	AA	AG	AA	GG	AG	AG	AG	AG	AG	AG	AG	AG	AG	AG	AG	AG	AA	GG	AG	AA	AA	AG	AA	AG
BX676896_484	TT	TC	TC	TC	TC	TT	TC	TT	TT	CC	TC	TC	CC	TC	CC	CC	TT	TT	TC	TT	TC	TT	TT	TC	TC	TT	CC	TC	TC	TC	TC	TT	TC	TC	TC	TC	TT	TT	CC	TT	CC	TC	TC	TC	TT	TC	TT	TC	TC
BX676896_693	CC	TC	TC	TC	TC	CC	TC	CC	CC	TT	TC	TC	TT	TC	TT	TT	CC	CC	TC	CC	TC	CC	CC	TC	TC	CC	TT	TC	TC	TC	TC	CC	TC	TC	TC	TC	CC	CC	TT	CC	TT	TC	TC	TC	CC	TC	CC	TC	TC
BX676896_700	CC	TC	TC	TC	TC	CC	TC	CC	CC	TT	TC	TC	TT	TC	TT	TT	CC	CC	TC	CC	TC	CC	CC	TC	TC	CC	TT	TC	TC	TC	TC	CC	TC	TC	TC	TC	CC	CC	TT	CC	TT	TC	TC	TC	CC	TC	CC	TC	TC
BX680152_647	TT	AT	TT	TT	AA	AT	AT	AT	AT	TT	AT	TT	TT	TT	TT	TT	TT	TT	AA	AA	TT	AT	AA	AT	AT	TT	AT	AT	AT	AA	TT	AT	AT	AT	TT	AT	AA	TT	AT	TT	TT	TT	TT	AT	TT	TT	AT	TT	TT
BX680861_1107	AG	GG	AA	GG	AG	GG	GG	AA	GG	AG	AA	AA	GG	GG	GG	GG	GG	AG	GG	AG	AG	AG	GG	GG	GG	AG	GG	AG	GG	GG	AG	GG	AG	AG	GG	AA	AG	GG	AG	AA	AG	AG	AA	AG	GG	GG	AA	AG	GG
BX680894_168	AA	GG	AG	AG	GG	GG	AA	GG	AG	GG	AG	AA	AG	AG	GG	GG	AG	AA	GG	AG	GG	GG	GG	AG	AG	GG	AG	AG	AG	GG	GG	GG	AG	AA	AG	AG	GG	AG	AG	GG	GG	AG	AG	AG	AG	AG	AA	GG	AG
CR392266_534	GC	GG	GG	GC	GC	GC	GC	GC	GG	CC	GC	GG	GG	GG	GC	GG	GC	CC	GG	GC	CC	GC	GC	GG	CC	GC	GG	GC	GC	GG	GG	GG	GC	GC	GC	GC	GC	CC	GG	GC	GG	GC	GG	GC	GG	GC	GG	GG	GG
CR394081_1090	TT	TT	TC	TC	TC	TC	TC	TT	CC	TC	CC	CC	TC	TC	TC	TT	TT	CC	TT	TT	TC	TC	TC	TT	TC	TT	CC	TT	TC	TT	TC	TT	TT	TC	TC	CC	CC	CC	TT	TC	TC	TT	CC	TC	TT	TC	TC	TC	TC
CT574669_1807	TT	TC	TC	CC	TC	CC	TT	TC	CC	TT	TC	CC	TT	TC	TC	TT	TT	CC	TC	TC	TT	TC	TT	TT	TC	CC	TT	TT	TC	TC	CC	TC	TT	TC	TT	TC	TC	TC	TC	TT	TT	TC	TT	TT	TT	CC	TC	TC	TT
CT576006_894	AG	AG	AG	AA	AG	AA	GG	AG	GG	GG	AG	AA	AG	AG	AA	GG	AA	AG	AG	AG	GG	AA	GG	GG	AA	AG	AA	AG	AA	AG	GG	AG	AA	GG	AA	AA	AG	AG	AG	GG	AG	AG	AA	GG	AG	AA	GG	AG	GG
CT578288_829	CC	CC	AC	AC	AC	AC	CC	AC	AC	CC	CC	AA	CC	AC	AC	AC	AC	CC	AA	AA	CC	AC	AC	CC	AC	AC	AC	AC	AA	AA	CC	AA	AA	CC	AC	AA	AC	AA	CC	AC	AA	CC	CC	AA	CC	AC	AC	AC	AC
CT578289_1104	CC	CC	CC	CC	TC	CC	CC	TT	TC	TC	TC	TC	CC	CC	CC	TC	CC	CC	CC	CC	CC	CC	CC	CC	TC	CC	CC	TC	CC	CC	TC	CC	TC	TC	CC	CC	CC	TC	TC	TC	TC	TC	TT	CC	TC	TC	TC	CC	TC
CT578410_661	AA	CC	AC	AC	CC	AC	AC	AC	AC	CC	CC	AC	AC	AA	CC	AA	CC	AC	AC	AA	AC	AC	AC	AA	CC	CC	CC	AC	AA	AC	AC	AA	AA	AC	CC	AA	CC	AC	AC	AC	AC	AC	AC	AA	CC	AC	AC	CC	CC
CT578664_931	AG	AA	AA	AA	GG	AA	AG	AA	AG	AA	GG	AG	AG	AG	AG	AA	AG	AG	AG	AG	AG	AA	AA	AA	AG	AA	AA	GG	AA	AA	AA	GG	AG	AA	AA	AG	AA	GG	AG	AA	AA	AG	AA	AG	GG	GG	AA	AA	AG
CT580852_122	GG	GG	AG	GG	GG	GG	AA	AG	AA	GG	AA	AA	AG	AG	AG	AG	GG	GG	GG	GG	GG	GG	AG	AG	AG	GG	AG	GG	GG	AA	AG	AG	AG	AG	AG	AG	AA	GG	GG	AA	GG	AG	AG	AG	AG	GG	GG	GG	AG
CT581392_1075	TA	TT	TA	TA	TA	TT	TA	TT	TT	TT	TA	AA	TA	TA	TA	TA	TA	TA	TA	TA	TT	TA	TA	TT	TA	TA	TA	TA	TA	TT	TA	TT	TT	TT	AA	TA	AA	TA	TA	TA	TT	TA	TA	TT	AA	TT	AA	TT	TA
CT581392_1279	TC	CC	TC	TC	TC	CC	TC	CC	CC	CC	TC	TT	TC	TC	TC	TC	TC	TC	TC	TC	CC	TC	TC	CC	TC	TC	TC	TC	TC	CC	TC	CC	CC	CC	TT	TC	TT	TC	TC	TC	CC	TC	TC	CC	TT	CC	TT	CC	TC
F51TW9001AF6YM_723	GC	GC	GG	GG	GC	GG	GC	CC	CC	GG	GG	GG	CC	GG	GC	GG	GG	CC	GG	GG	GG	GG	GC	GC	CC	GG	GC	GG	GC	GG	GC	GG	GC	GG	GG	GC	GG	GG	GC	GG	GG	GC	GG	GG	CC	GC	GC	GC	GG
F51TW9001AKOYT_363	AG	AG	AA	AG	GG	AA	AA	AA	AG	AG	GG	AG	AG	AG	AG	AG	AG	AG	AG	GG	AG	AA	AA	AG	AA	GG	AG	AA	GG	AG	GG	AA	GG	AA	AG	AA	AG	AA	GG	AA	AG	AA	GG	AA	AA	AA	AG	AA	AG
F51TW9001AKOYT_409	TG	TG	GG	TG	TT	GG	GG	GG	TG	TG	TT	TG	TG	TG	TG	TG	TG	TG	TG	TT	TG	GG	GG	TG	GG	TT	TG	GG	TT	TG	TT	GG	TT	GG	TG	GG	TG	GG	TT	GG	TG	GG	TT	GG	GG	GG	TG	GG	TG
F51TW9001AUIRP_1773	CG	CG	CG	CG	CC	CG	GG	CG	GG	GG	CG	CC	CC	GG	CC	CG	CG	GG	CG	GG	CG	CG	CG	CG	GG	GG	CG	CG	CG	CC	CC	CC	GG	CC	GG	GG	GG	CG	CG	CG	CC	CG	GG	CG	CC	CC	GG	CG	CG
F51TW9001B4VCH_358	TT	TC	TC	TC	TC	CC	TC	TT	TT	TC	TC	TC	TT	TC	CC	TC	CC	TC	TT	TT	TT	TC	TT	TT	TC	TC	TT	TC	TC	TC	TT	TC	TC	TC	CC	TT	TT	TT	TT	TC	TT	TC	TT	TT	TT	TT	TT	TC	CC
F51TW9001B4VCH_831	GG	TG	TG	TG	TG	TT	TG	GG	GG	TG	TG	TG	GG	TG	TT	TG	TT	TG	GG	GG	GG	TG	GG	GG	TG	TG	GG	TG	TG	TG	GG	TG	TG	TG	TT	GG	GG	GG	GG	TG	GG	TG	GG	GG	GG	GG	GG	TG	TT
F51TW9001BPO0S_196	TC	TC	CC	TC	TC	TC	TC	TC	CC	TT	TC	TT	TC	TT	TT	CC	TC	TT	TT	TC	TC	TT	CC	TC	CC	CC	TT	CC	TC	TT	TC	TC	TC	TT	TT	TC	CC	CC	TC	TT	TC	TT	TC	TC	CC	TT	TC	CC	TT
F51TW9001BQP4G_1216	TC	CC	TT	TC	TT	TT	TC	TT	CC	TT	TT	TT	TC	TC	TC	TT	CC	TC	TC	TC	TC	TT	TC	CC	TC	TC	TC	CC	TC	TT	TC	TC	CC	TC	CC	TC	TC	TT	TC	TT	CC	TT	TC	TT	CC	TT	TT	TC	TC
F51TW9001BQP4G_911	AC	AA	CC	AC	CC	CC	AC	CC	AA	CC	CC	CC	AC	AC	AC	CC	AA	AC	AC	AC	AC	CC	AC	AA	AC	AC	AC	AA	AC	CC	AC	AC	AA	AC	AA	AC	AC	CC	AC	CC	AA	CC	AC	CC	AA	CC	CC	AC	AC
F51TW9001CDDD5_305	GG	AA	AG	GG	GG	AG	GG	AG	AG	AG	AG	AG	AA	AA	AG	AA	GG	AG	AA	AA	AG	GG	GG	AA	AG	AG	AG	GG	AA	AA	AG	AG	AA	AA	GG	AA	AG	AG	GG	AG	AA	GG	GG	AG	AG	AG	GG	AG	AG
F51TW9001CGIXB_1239	AA	GA	GA	GA	GA	GG	GA	AA	AA	GA	GA	GA	AA	GA	GG	GA	GG	GA	AA	AA	AA	GG	AA	AA	GA	GA	GA	GA	GA	GA	AA	GA	GA	GA	GG	AA	AA	AA	AA	AA	AA	GA	AA	AA	AA	AA	AA	GA	GG
F51TW9001CUDP6_192	AA	CC	CC	AA	AA	AC	AA	CC	AA	AC	AA	AA	AA	AC	AC	AC	AC	AA	AC	AC	AC	AA	AC	CC	AC	AC	CC	AC	AC	AC	AC	AC	AC	AC	AC	AA	AA	AA	AC	CC	AA	AA	CC	AA	AA	CC	CC	AC	CC
F51TW9002FZF2S_240	TG	TG	TG	TT	TG	TT	TG	TT	TG	TT	TG	TT	TT	TG	TT	TG	TG	TG	GG	GG	TG	TG	TT	TT	TG	TT	TT	TT	TT	GG	TG	TT	TT	TT	TT	TT	GG	TT	TG	TT	TT	TG	TT	TG	TT	TG	TG	GG	TG
F51TW9002GF1P4_361	TT	TT	TC	TC	CC	TC	CC	TT	TC	TT	TC	TC	TT	TC	TC	CC	TT	CC	TC	CC	CC	TC	TC	CC	TT	CC	TC	TC	TT	TT	TC	TT	TC	TC	TT	TT	CC	TC	CC	CC	TT	TC	TC	CC	TT	TC	TT	CC	TT
F51TW9002GW8NX_506	TC	TC	TT	TT	TC	TT	TC	CC	CC	TT	TT	TT	CC	TT	TC	TT	TT	CC	TT	TT	TT	TT	TC	TC	CC	TT	TC	TT	TC	TT	TC	TT	TC	TT	TT	TC	TT	TT	TC	TT	TT	TC	TT	TT	CC	TC	TC	TC	TT
F585NNT02GYKMU_315	TC	CC	TT	TC	TC	TT	TC	TC	TT	CC	TC	TT	TC	TC	TC	TC	TC	TC	TC	CC	TT	TC	TT	TC	TC	TC	TT	CC	TC	TT	TT	TT	TT	TT	CC	TT	TT	TT	TT	TT	TT	TT	TT	TC	TC	TC	TC	CC	TC
FM945586_257	GG	AG	AG	GG	AG	AG	GG	AG	AG	AG	AG	GG	GG	AA	GG	GG	AG	GG	AA	AA	GG	AA	GG	GG	GG	AG	AG	GG	GG	AG	GG	AG	GG	AG	GG	AG	GG	AG	AG	AG	GG	GG	GG	GG	AG	AG	AG	AA	GG
FN257059_411	AA	AG	GG	AA	AA	AA	AA	GG	GG	AG	GG	AG	AG	AA	AG	AG	GG	AG	AA	AA	AA	AA	AA	GG	AG	AG	AA	AA	AG	AA	AG	AG	AA	GG	AA	AG	AG	AA	AG	AA	AG	AA	AG	AG	AG	AG	AA	AA	AA
FN693842_1188	TC	TT	CC	TC	TT	TT	TC	TC	TC	TT	TC	TC	TC	TC	CC	TC	TT	TT	TT	TC	CC	TC	TC	TT	TT	TT	TC	TT	TC	TC	TT	TC	TT	CC	CC	CC	TT	TC	CC	TT	TC	TC	TT	TT	TT	TT	TC	TT	TT
BX253611_1281	TC	TC	CC	TC	TC	TC	TC	CC	CC	TC	TC	TC	TT	TT	TT	TT	TT	TC	TC	TC	TC	TT	TC	TC	TC	TC	CC	TT	TT	CC	TC	CC	CC	TC	CC	CC	CC	TC	CC	TC	TT	TC	TC	TC	TC	TC	TC	TT	CC
384_Dhn1_187	GG	GG	GG	GG	AG	AG	AA	GG	AG	AG	AG	GG	AG	AA	AG	AG	AG	AA	AG	AA	AG	AG	AA	AA	AG	AA	AG	GG		AG	AG	AG	AG	GG	AG	AA	GG	GG	AG	AG	AG	AA	AA	AG	GG	AG	AG	GG	AG
BX679585_950	AA	AA	AA	AG	GG	AG	AA	GG	AA	GG	GG	AG	AG	GG	GG	AG	AA	GG	AA	AG	AA	AG	GG	AA	AG	GG	AA	GG	GG	AA	AA	AG	GG	AG	AG	AA	AG	AG	AG	AA	AG	AA	GG	AA	AG	AA	GG	AG	GG
BX681617_1589	AC	AC	AA	AA	CC	AC	CC	AC	AC	AA	AC	AA	AC	AC	AA	AC	AA	AC	AC	AA	AC	CC	AC	AC	AC	AA	AC	AC	AA	AA	AA	CC	AA	AC	AA	AC	AC	AA	AA	AA	AC	CC	AA	AC	AA	AC	AA	CC	AA
CT580241_1685	AG	AG	AG	AA	GG	GG	AG	AA	GG	AA	AG	AG	GG	AG	AG	GG	AA	AG	AA	AG	AG	GG	AG	AG	GG	AG	GG	AA	AG	AA	GG	GG	AG	AG	AG	AG	AG	AG	AG	GG	AG	AG	AG	AG	AA	GG	AG	GG	AG
F51TW9001B4VCH_246	AA	AG	AG	AG	AG	GG	AG	AA	AA	AG	AG	AG	AA	AG	GG	AG	GG	AG	AA	AA	AA	AG	AA	AA	AG	AG	AA	AG	AG	AG	AA	AG	AG	AG	GG	AA	AA	AA	AA	AG	AA	AG	AA	AA	AA	AA	AA	AG	GG
F51TW9002FZF2S_447	TG	TG	TG	TT	TG	TT	TG	TT	TG	TT	TG	TT	TT	TG	TT	TG	TG	TG	GG	GG	TG	TG	TT	TT	TG	TT	TT	TT	TT	GG	TG	TT	TT	TT	TT	TT	GG	TT	TG	TT	TT	TG	TT	TG	TT	TG	TG	GG	TG
FN256783_257	CC	AA	CC	AC	CC	CC	CC	AC	AC	AC	AA	AC	AC	CC	AC	CC	AC	CC	AC	CC	CC	AC	CC	AC	AC	AC	CC	AC	AC	CC	AC	AC	AC	AC	CC	AC	AC	CC	AC	AC	AA	AC	CC	AC	CC	AC	CC	AC	AC
384_PAL1_P31_401	CC	CC	CC	CC	TT	CC	CC	CC	TC	TC	CC	CC	TC	TC	CC	TC	TT	CC	TC	TT	CC	CC	TC	TC	TT	TC	TT	TT	TT	TT	TT	TC	TT	CC	CC	TC	TC	TC	TC	CC	TT	TC	TC	TC	TC	TT	CC	TC	TC
AL749968_1231	TC	CC	TC	TC	TC	CC	TC	CC	CC	CC	TC	TT	TC	TC	TC	TC	TC	TC	TC	CC	CC	TC	TC	CC	TC	TC	TC	TC	TC	CC	TC	CC	CC	CC	TT	TC	TT	TC	TC	TC	CC	TC	TC	CC	TC	CC	TT	CC	TC
AL749968_1559	TG	GG	TG	TG	TG	GG	TG	GG	GG	GG	TG	TT	TG	TG	TG	TG	TG	TG	TG	GG	GG	TG	TG	GG	TG	TG	TG	TG	TG	GG	TG	GG	GG	GG	TT	TG	TT	TG	TG	TG	GG	TG	TG	GG	TG	GG	TT	GG	TG
AL750425_1454	TC	CC	CC	TC	CC	TT	TT	TC	TC	TC	TT	TT	TC	CC	TC	TC	TC	TT	CC	CC	TT	TC	CC	TC	TC	TC	TC	CC	TC	TC	TC	TT	CC	CC	CC	TT	TC	TC	TC	TC	TC	TC	TT	CC	TT	TC	TT	TC	CC
AL750612_1280	TT	TT	TT	TC	TC	TC	TC	TT	TT	CC	CC	TT	TC	TC	TC	CC	TT	CC	TT	CC	TC	TC	CC	TT	TT	CC	TT	CC	TC	TC	TC	TC	CC	TC	CC	TT	TC	TC	TC	TC	TT	TT	TC	CC	TT	CC	TT	CC	CC
AL750612_172	AA	AA	AA	AG	AG	AG	AG	AA	AA	GG	GG	AA	AG	AG	AG	GG	AA	GG	AA	GG	AG	AG	GG	AA	AA	GG	AA	GG	AG	AG	AG	AG	GG	AG	GG	AA	AG	AG	AG	AG	AA	AA	AG	GG	AA	GG	AA	GG	GG
AL750612_870	GG	GG	GG	AG	AG	AG	AG	GG	GG	AA	AA	GG	AG	AG	AG	AA	GG	AA	GG	AA	AG	AG	AA	GG	GG	AA	GG	AA	AG	AG	AG	AG	AA	AG	AA	GG	AG	AG	AG	AG	GG	GG	AG	AA	GG	AA	GG	AA	AA
BX000576_1732	AA	AA	AG	AA	GG	AA	GG	AG	AG	GG	GG	AA	AG	AG	AG	AG	GG	AA	GG	AG	AA	AA	AA	AA	AG	GG	AA	AA	AG	AA	AA	AG	AA	AG	AG	AG	AG	AA	AA	AG	AA	AA	AA	AG	AA	GG	AG	AG	AA
BX000576_323	AA	AA	TA	AA	TA	AA	TT	TA	AA	TT	TA	AA	AA	TA	TA	TA	TA	AA	TT	TA	AA	AA	AA	AA	TA	TT	AA	AA	TA	AA	AA	TA	AA	TA	TA	TA	AA	AA	AA	TA	AA	AA	AA	TA	AA	TT	AA	TA	AA
BX249189_143	AG	AG	AA	AA	AA	GG	AA	AA	GG	GG	AG	AG	AA	AG	AG	AG	AA	AG	AA	AA	GG	AA	AG	AA	AG	AG	AG	AA	GG	GG	AG	GG	AG	AG	AG	AG	AG	GG	AA	AG	GG	AG	AA	AG	AA	AG	AA	AG	AA
BX249294_623	CC	CC	CC	TC	TC	TT	TT	TT	TC	TT	CC	CC	TC	TC	CC	TT	CC	TC	TC	TC	CC	TT	TT	TC	TT	TC	TT	TT	TC	TC	TC	TT	TC	TC	CC	TT	TC	TT	CC	TT	TT	TC	TT	TC	TT	CC	TC	TT	TT
BX249840_121	GC	GC	GC	GG	CC	CC	CC	GC	CC	GC	CC	CC	CC	CC	GG	CC	CC	GC	GG	GC	GC	CC	GC	GC	GG	CC	CC	GC	GC	GC	CC	GG	GC	GG	GC	GC	GG	CC	CC	GC	GC	GC	GC	GC	GC	GC	GC	GC	GG
BX250531_554	AA	GG	GG	AA	AA	GG	AA	AA	AG	AA	AG	AA	AA	AG	AA	GG	AG	AG	AG	AA	AG	AG	AG	AA	GG	AA	AG	AA	AG	GG	AA	AG	AA	AA	AG	AG	AA	AA	AG	AA	AG	GG	AG	AG	AA	AG	AA	AA	AG
BX250592_425	TT	CC	CC	CC	TC	TC	CC	TC	CC	TC	TC	CC	TC	TC	TT	CC	TT	TC	TT	CC	TT	TT	TT	TC	TC	TT	TT	CC	TC	CC	TT	TC	TT	CC	CC	CC	TC	CC	CC	CC	TC	CC	TC	TC	TC	TT	TC	TC	TC
BX251247_906	TC	TT	TC	TC	TT	CC	TC	TC	TT	TC	TC	TC	TC	TT	TC	TC	TC	TC	TC	TT	TC	TT	CC	CC	CC	TC	CC	TT	TT	TT	TC	CC	TC	TC	TC	TC	CC	TT	TC	TC	TC	TT	CC	TT	TT	TC	TC	TC	TC
BX251624_599	AG	AG	AG	AG	AG	GG	AA	AA	AG	GG	AG	GG	AA	AA	AA	AA	AA	AG	AA	AA	AG	AG	GG	AA	GG	AA	AA	AA	GG	AA	AG	GG	AA	AG	GG	AA	AG	AA	GG	AG	AG	AG	AA	AG	GG	AG	GG	GG	GG
BX252910_588	TG	TG	GG	GG	TT	TG	TG	TT	TT	TG	TG	TG	TT	TG	GG	TG	TT	GG	TT	TT	GG	TG	GG	TG	TT	TT	TG	TG	TG	TG	TG	TG	GG	TG	TG	TT	TG	TG	TG	TG	TG	TT	TT	TT	GG	TG	TG	TG	TT
BX253125_806	TT	TT	TT	AA	TT	AT	TT	AT	AT	TT	TT	AT	TT	TT	AT	AA	TT	AT	AT	TT	TT	AT	AT	AT	AT	TT	AA	TT	TT	TT	AT	TT	TT	AT	AT	TT	AA	TT	TT	TT	AT	AA	TT	AT	AT	TT	AA	AT	AA
BX253556_288	CC	CC	CC	CC	CC	TC	TC	TT	TT	TC	CC	TT	TT	CC	CC	TC	TC	TC	TC	TC	TC	TC	TC	TC	CC	CC	CC	CC	CC	TC	TC	CC	CC	TT	CC	CC	TT	TC	CC	TC	TC	CC	TC	TC	TC	TT	TC	TT	TC
BX253714_172	AC	AC	AC	CC	CC	CC	AC	AC	AA	AC	CC	AA	AC	CC	AC	AC	AC	CC	AC	AC	AC	AC	AC	AC	CC	AA	CC	AA	CC	AC	CC	AC	AA	AC	CC	AC	CC	CC	AC	AA	AC	CC	CC	CC	CC	AC	AA	CC	AC
BX253851_434	AA	AC	AC	AC	CC	CC	CC	AA	AC	CC	AA	CC	AC	CC	CC	AA	AC	CC	CC	AC	AC	CC	AA	CC	CC	AC	CC	AC	CC	AC	CC	CC	AC	CC	CC	CC	AC	CC	AC	CC	AA	CC	AC	CC	AA	AC	AC	CC	AC
BX253927_871	CC	TC	CC	TC	TC	TT	CC	TT	CC	TC	CC	CC	TT	TC	CC	TC	TT	TC	CC	TT	CC	TC	CC	TC	TT	CC	CC	TC	TC	TT	TC	TC	TT	TT	CC	TC	TC	TC	TC	CC	CC	TC	TT	CC	CC	TC	CC	CC	CC
BX255250_563	GG	GG	AG	AG	AA	AG	AA	GG	AG	GG	AG	AG	AG	AG	AG	AA	GG	AA	AG	AA	AA	AG	AG	AA	AG	AA	AG	AG	GG	GG	AA	GG	AG	AG	GG	GG	AA	AG	AA	AA	GG	AG	AG	AA	AG	AG	GG	AA	GG
BX255567_1365	AT	TT	TT	AT	TT	TT	AA	AT	TT	AT	TT	AT	AT	AT	TT	AT	AT	AA	TT	AT	TT	AT	AA	AT	TT	AT	AT	AT	AT	AT	AT	AT	AT	TT	TT	AT	AA	TT	TT	AT	AT	AA	TT	AT	AT	TT	TT	TT	TT
BX677204_185	AC	CC	AC	AA	CC	CC	CC	AC	AC	AC	CC	AC	CC	AA	CC	CC	CC	AC	AC	AC	AC	AC	AC	AC	CC	CC	AA	CC	CC	CC	AA	AC	CC	AA	AC	CC	AA	CC	AA	AA	AA	AC	AC	AC	AC	AC	AA	CC	CC
BX677483_2086	TC	TC	TC	TT	TT	TC	TT	TC	TT	CC	TC	TC	TC	TC	TC	TC	TC	CC	TC	TT	CC	CC	TT	TC	TC	TT	TT	TC	CC	TT	TT	CC	TC	CC	TC	CC	CC	TC	TC	CC	TC	TT	TT	CC	TC	TC	TC	CC	TC
CR354669_1022	CC	TC	TC	CC	TC	TC	CC	CC	CC	TC	TC	TC	CC	CC	CC	CC	CC	TC	TC	CC	CC	CC	CC	TC	CC	TC	TC	CC	TT	CC	TC	TC	TC	TT	TC	CC	TC	TC	CC	TC	CC	TC	CC	TC	CC	TC	CC	TC	TC
CR392965_2071	CC	GG	CG	GG	CC	CG	CC	CG	GG	CG	CG	CG	GG	CG	GG	CG	CG	CG	GG	CG	CC	CG	CC	GG	GG	GG	CC	GG	GG	CG	CG	CG	CC	GG	CC	CG	GG	CG	CG	CG	CC	CG	CG	CG	CC	CC	CG	CC	CG
CR392965_2127	GG	AA	AG	AA	GG	AG	GG	AG	AA	AG	AG	AG	AA	AG	AA	AG	AG	AG	AA	AG	GG	AG	GG	AA	AA	AA	GG	AA	AA	AG	AG	AG	GG	AA	GG	AG	AA	AG	AG	AG	GG	AG	AG	AG	GG	GG	AG	GG	AG
CT574626_412	AG	AG	AA	AG	AA	AG	AA	AG	AG	AG	AG	AA	AA	AG	AA	AA	AG	AG	AA	AA	AA	GG	AG	AG	AA	AG	AA	AA	AG	AA	AG	AG	AA	AG	AA	AG	AA	AG	AA	AA	AA	AG	AA	AA	AA	AA	AG	AA	AA
CT574626_946	TC	TC	CC	TC	CC	TC	CC	TC	TC	TC	TC	CC	CC	TC	CC	CC	TC	TC	CC	CC	CC	TT	TC	TC	CC	TC	CC	CC	TC	CC	TC	TC	CC	TC	CC	TC	CC	TC	CC	CC	CC	TC	CC	CC	CC	CC	TC	CC	CC
CT575586_349	TC	TC	CC	TC	TC	TT	TC	TC	TT	TT	TC	TC	TC	TT	TT	TT	TC	CC	TC	CC	TT	TT	TC	TC	TT	CC	CC	TC	TC	TC	CC	TC	TT	TC	TT	TT	TC	CC	TC	TT	TC	CC	TC	TT	TT	TC	TC	TT	TC
CT576406_664	CC	TT	TT	CC	TC	CC	TT	TT	TC	TC	CC	TC	TC	TT	TT	TT	TC	TC	TC	TC	CC	TC	CC	CC	CC	TC	TC	TC	TC	CC	TC	TC	TT	TT	CC	TC	TC	TC	TT	CC	TC	TC	TC	TC	TT	TC	TT	TC	CC
CT578033_133	AT	TT	TT	TT	AT	AA	AA	TT	AT	AT	TT	AA	TT	AA	AT	AT	AT	AT	TT	AT	TT	AT	TT	AT	AT	AT	AT	AA	AT	AT	AT	AT	AT	AT	AA	AT	AA	AA	TT	TT	AT	TT	TT	TT	TT	AT	AT	AT	AT
CT578308_1015	GG	AG	AG	AA	AA	AA	AG	GG	AA	AG	AA	AA	AA	AG	AG	AA	AA	AG	AG	AG	GG	AG	AG	AA	AG	AG	AA	AG	AA	AG	AA	GG	AG	AG	AG	AG	AG	AA	AG	AG	AG	AA	AA	AA	GG	AA	AG	AA	AG
CT578308_69	AA	AG	AG	GG	GG	GG	AG	AA	GG	AG	GG	GG	GG	AG	AG	GG	GG	AG	AG	AG	AA	AG	AG	GG	AG	AG	GG	AG	GG	AG	GG	AA	AG	AG	AG	AG	AG	GG	AG	AG	AG	GG	GG	GG	AA	GG	AG	GG	AG
CT578308_922	AA	AC	AC	CC	CC	CC	AC	AA	CC	AC	CC	CC	CC	AC	AC	CC	CC	AC	AC	AC	AA	AC	AC	CC	AC	AC	CC	AC	CC	AC	CC	AA	AC	AC	AC	AC	AC	CC	AC	AC	AC	CC	CC	CC	AA	CC	AC	CC	AC
CT578326_157	AA	AG	AG	AA	GG	AG	AG	AG	AG	GG	AG	GG	GG	GG	AG	GG	AG	GG	AG	AA	GG	AG	AG	AG	GG	AA	AA	AG	GG	GG	AG	GG	GG	GG	GG	AG	GG	AA	AA	AG	AG	GG	GG	AG	GG	GG	GG	AG	AG
CT578326_48	GG	AG	AG	GG	AA	AG	AG	AG	AG	AA	AG	AA	AA	AA	AG	AA	AG	AA	AG	GG	AA	AG	AG	AG	AA	GG	GG	AG	AA	AA	AG	AA	AA	AA	AA	AG	AA	GG	GG	AG	AG	AA	AA	AG	AA	AA	AA	AG	AG
CT578526_962	AC	CC	AC	AC	AC	AA	AA	CC	CC	CC	CC	AC	AA	AC	AC	AC	AC	CC	CC	AC	AC	CC	AC	CC	AA	CC	CC	AC	CC	AC	CC	AC	AC	CC	AA	AC	AC	CC	AC	CC	AC	AA	CC	AC	AC	AC	AC	AC	AC
CT579318_589	TG	TT	GG	TT	TT	TT	TG	TT	TT	TT	TT	TG	TT	TG	TT	TT	TG	GG	GG	TG	TG	TT	TT	TT	TG	TT	TT	TT	TG	TG	TG	TT	GG	TT	TT	TT	TG	TT	GG	GG	TT	TG	TT	GG	GG	TG	TG	TT	TG
CT580241_1098	AG	AG	AG	AA	GG	GG	AG	AA	GG	AA	AG	AG	GG	AG	AG	GG	AG	AG	AA	AG	AG	GG	AG	AG	GG	AG	GG	AA	AG	AA	GG	GG	AG	AG	AG	AG	AG	GG	AG	GG	AG	AG	AG	AG	AA	GG	AG	GG	AG
CT580241_1948	AG	AG	AG	AA	GG	GG	AG	AA	GG	AA	AG	AG	GG	AG	AG	GG	AG	AG	AA	AG	AG	GG	AG	AG	GG	AG	GG	AA	AG	AA	GG	GG	AG	AG	AG	AG	AG	GG	AG	GG	AG	AG	AG	AG	AA	GG	AG	GG	AG
CT580767_1072	AG	AG	AA	AG	AG	AA	AG	AG	AG	AA	AA	GG	AG	GG	AG	AG	AA	AG	AG	GG	GG	AG	AG	GG	AG	AA	AG	GG	AA	AA	AG	AG	AA	AG	AG	AG	AG	AA	AG	AG	AG	AG	AG	GG	AA	AG	AA	GG	AG
CT583450_636	AA	AG	GG	AG	AG	AG	AA	AG	AA	AA	GG	GG	AG	AA	GG	AA	AG	AA	AA	AG	AA	AA	AA	AA	AG	GG	AG	AA	AA	AA	AG	AA	AG	AG	AG	AA	AG	AA	AG	AG	AG	AA	AG	GG	AA	AA	AA	AA	AA
CT583575_1359	AG	GG	GG	GG	AA	GG	AG	GG	AG	GG	AG	GG	AG	GG	AG	GG	GG	GG	AG	GG	GG	AG	AA	AA	AG	AG	GG	AG	AG	AG	AG	AA	AG	AG	GG	AG	AA	GG	GG	AG	AG	AG	GG	AG	AG	AG	GG	AA	GG
F51TW9001A16Q8_89	CG	CG	CG	CG	CC	GG	GG	GG	CG	GG	CC	CG	CC	GG	GG	CG	CG	GG	CG	GG	CG	GG	GG	GG	CG	GG	CG	GG	CG	CG	GG	GG	GG	CC	CG	CC	CG	CG	GG	CC	GG	CG	CC	GG	CG	CG	CG	CG	CG
F51TW9001AFDB0_247	TT	AT	AT	TT	TT	AA	AT	TT	TT	TT	AT	TT	AA	TT	AA	AT	AT	AT	AA	AT	TT	AT	AT	AA	AT	TT	AT	TT	TT	AT	AT	AT	AT	TT	TT	AT	TT	TT	TT	TT	AA	AT	TT	AT	TT	AT	AA	TT	AT
F51TW9001APF65_1939	AA	AG	AG	AA	AA	AG	AA	AA	GG	AA	AA	AG	AG	AA	AG	AG	AG	AA	AA	AA	GG	AG	GG	GG	AG	AA	AA	AA	AA	GG	AG	AG	AA	AG	AA	AA	AG	AA	AG	GG	AG	AA	GG	AG	AG	AA	AG	AG	AG
F51TW9001BBDP2_747	TC	CC	TC	CC	CC	TC	CC	TC	TT	TC	CC	CC	CC	CC	CC	TC	TC	TT	CC	TC	CC	CC	CC	TC	TC	TC	TC	TT	TC	TC	CC	TC	TC	CC	CC	TC	TT	TC	TC	CC	CC	TT	CC	TC	CC	TT	TC	CC	TC
F51TW9001BQP4G_266	AC	AA	CC	AC	AC	CC	AC	CC	AA	CC	CC	CC	AC	AC	AC	CC	AA	AC	AC	AC	AC	CC	AC	AA	AC	AC	AC	AA	AC	CC	AC	AC	AA	AC	AA	AC	AC	AC	AC	CC	AA	CC	AC	CC	AA	CC	CC	AC	AC
F51TW9002FYNVG_695	TT	TC	TC	CC	TC	TT	TC	TC	TC	TC	TT	TC	TT	TC	CC	CC	TT	TT	TC	TC	TT	TT	TT	TC	CC	TC	TT	TT	TC	TT	TC	CC	TT	TC	TT	TT	TT	CC	TT	TC	TC	CC	TT	TC	TT	TT	TC	TC	TT
F51TW9002GFVMT_276	CC	AA	AC	AA	CC	AC	CC	AC	AA	AC	AC	AC	AA	AC	AA	AC	AC	AC	AA	AC	CC	AC	CC	AA	AA	AA	CC	AA	AA	AC	AC	AC	CC	AA	CC	AC	AA	AC	AC	AC	CC	AC	AC	AC	CC	CC	AC	CC	AC
F51TW9002HI7J1_495	TA	TA	AA	TT	TT	AA	TA	TT	TA	TA	AA	AA	AA	TA	AA	TA	TA	AA	TA	AA	TA	TA	TA	AA	TA	AA	AA	AA	TA	AA	TT	TA	TA	AA	AA	TA	TA	AA	TA	TT	TT	TA	AA	AA	TT	TA	TA	AA	TA
F7JJN6E01AKFOB_509	CC	GC	GC	GG	CC	GC	CC	CC	GG	GC	GC	GC	GC	CC	GG	GG	CC	GG	CC	GG	GC	GC	GC	GC	GC	GC	GC	CC	GC	CC	GC	GG	GC	GC	GC	GC	CC	CC	CC	GG	CC	CC	CC	CC	CC	GC	GG	CC	GC
FN256783_419	CC	TT	CC	TC	CC	CC	CC	TC	TC	TC	TT	TC	TC	CC	TC	CC	TC	CC	TC	CC	CC	TC	CC	TC	TC	TC	CC	TC	TC	CC	TC	TC	TC	TC	CC	TC	TC	CC	TC	TC	TT	TC	CC	TC	CC	TC	CC	TC	TC
FN257059_286	AG	AG	GG	AA	AA	AA	AA	GG	GG	AG	GG	AG	AG	AA	AG	AG	GG	AG	AA	AA	AA	AG	AA	GG	AG	AG	AA	AA	AG	AA	AG	GG	AA	GG	AA	AG	AG	AA	AG	AA	AG	AA	AG	AG	GG	AG	AA	AA	AA
FN705773_210	AG	GG	AG	AG	AG	GG	AG	GG	AG	AA	GG	AA	AG	AG	AG	GG	AG	AG	GG	AG	AG	GG	AG	AA	AA	AG	GG	AA	GG	AG	GG	GG	AG	GG	AA	AG	AG	GG	GG	AA	AG	AA	GG	AG	GG	AG	AG	AA	AG
FN256783_111	GG	TT	GG	TG	GG	GG	GG	TG		TG	TT	TG	TG		TG	GG	TG	GG	TG	GG	GG	TG	TG	TG	TG	TG	GG	TG	TG	GG		TG	TG	TG	GG	TG	TG	GG		TG	TT	TG	GG	TG	GG	TG	GG	TG	TG
FM945517_341	AA	AA	AG	AA	AG	AG	AG	GG	AG	GG	AG	AG	AG	AA	GG	AA	GG	AG	AA	AA	AG	AA	AA	AG	GG	AG	AG	AA	AG	AA	AA	AG	AA	GG	GG	AG	AG	GG	AA	AA	AG	AA	AG	AG	AG	AA	AA	GG	AA
BX253714_228	TC	TC	TC	CC	CC	CC	TC	TC	TT	TC	CC	TT	TC	CC	TC	TC	TC	CC	TC	TC	TC	TC	TC	TC	CC	TT	CC	TT	CC	TC	CC	TC	TT	TC	CC	TC	CC	CC	TC	TT	TC	CC	CC	CC	CC	TC	TT	CC	TC
CT580309_1495	AC	CC	AC	CC	AA	CC	AC	AC	CC	AA	AC	AC	AC	CC	CC	CC	CC	AC	AC	CC	AC	AC	CC	CC	AC	CC	CC	CC	CC	CC	AC	CC	CC	AC	CC	AC	AC	CC	CC	CC	AC	AC	AC	AC	AC	AC	AC	AC	AC
F51TW9001A1S1Z_350	CC	TC	TC	TT	TC	CC	TC	TC	TT	TC	CC	TT	TT	TC	TT	TT	TC	TT	TC	CC	CC	CC	TC	TC	TC	CC	TC		TC	CC	TT	CC	CC	TC	CC	CC	CC	TT	TC	TC	TT	TC	TC	TT	TT	TT	TC	CC	CC
F51TW9002J1WGY_157	GG	AA	AG	AA	AG	AG	GG	AG	AA	GG	GG	AG	AA	AG	AG	AA	AG	AG		AA	AG	AG	GG		GG	AA	AA	AG	AG	AG	AA	AG	GG	AG	AG	GG	AG	AG	GG	AA	AG	AG	AA	GG	AG	GG	AA	AG	AA
BX252821_216	GG	AG	AA	AG	GG	GG	AG	GG	GG	GG	AG	AA	AG	GG	AG	GG	AA	GG		GG	GG	AG	AA	AG	AG	GG	AG	GG	AG	GG	GG	GG	AG	AA	AG	AA	AG	AG	AG	AG	GG	GG	AG	GG	AG	AG	GG	GG	GG
CT577990_1602	GG	GG	GG	AG	AG	GG	GG	AG	AA	AA	GG	AG	GG	AG	AG	AG	AA	AG	AG	AG	AG	GG	AG	GG	GG	AA	AA	AA	GG	AA	AG	AA	GG	AA	GG	AA	AG	AA	AA	AA	AA	GG	AA	GG	AG	AA	GG	GG	AG
AL749949_195	CC	TC	TC	CC	CC	CC	TC	TC	CC	TC	CC	CC	TC	TC	TC	TC	CC	CC	CC	TC	CC	CC	TC	TC	CC	TC	CC	CC	TC	CC	TC	TC	CC	CC	TC	TT	TC	TC	CC	CC	TC	TC	TT	TC	CC	CC	CC	CC	CC
AL750831_332	TC	CC	TC	CC	CC	TC	TC	TC	TC	CC	TC	TC	TT	CC	CC	CC	CC	TC	CC	TC	CC	TC	TC	CC	CC	CC	CC	TC	CC	TC	CC	TC	CC	TC	TC	CC	CC	TC	CC	CC	TT	TT	TC	TC	CC	TC	TC	TC	TT
BX249429_1247	TG	TG	TT	TG	TG	TT	TG	TG	GG	TG	GG	TG	TT	TG	GG	TT	TG	TT	TT	TT	TG	TG	TT	TT	TG	TT	TG	TT	TT	TT	TG	TT	TG	TT	TT	TT	TG	TT	GG	TG	TG	TG	GG	TT	TG	TG	TT	TG	TG
BX249429_946	TC	TC	CC	TC	TC	CC	TC	TC	TT	TC	TT	TC	CC	TC	TT	CC	TC	CC	CC	CC	TC	TC	CC	CC	TC	CC	TC	CC	CC	CC	TC	CC	TC	CC	CC	CC	TC	CC	TT	TC	TC	TC	TT	CC	TC	TC	CC	TC	TC
BX249461_130	GC	CC	CC	GC	GC	CC	GC	GC	GC	GC	CC	GG	CC	CC	GC	CC	GG	GC	GC	CC	CC	CC	GC	GC	GG	CC	GC	CC	GC	GC	GC	GC	GG	GG	GC	GC	GC	GG	GC	GC	GC	CC	GC	GC	GG	GC	CC	CC	GG
BX249461_667	AG	AA	AA	AG	AG	AA	AG	AG	AG	AG	AA	GG	AA	AA	AG	AA	GG	AG	AG	AA	AA	AA	AG	AG	GG	AA	AG	AA	AG	AG	AG	AG	GG	GG	AG	AG	AG	GG	AG	AG	AG	AA	AG	AG	GG	AG	AA	AA	GG
BX250083_284	TG	TG	TT	TG	TG	TG	GG	GG	GG	TG	TG	GG	TT	TT	TT	TG	GG	GG	TG	GG	TT	TG	TG	TT	TG	TG	TT	TG	GG	TG	TT	TG	TG	GG	TT	TT	TT	GG	GG	TG	TG	TT	GG	TG	GG	GG	GG	GG	TT
BX250533_2062	TG	TG	TG	TT	GG	TG	GG	GG	GG	TG	TG	GG	TG	TG	GG	GG	GG	GG	TT	TT	GG	GG	GG	TG	TT	TT	TG	GG	GG	TG	TT	TT	TG	GG	TG	GG	GG	TG	TG	GG	GG	GG	GG	GG	TG	GG	TG	TG	TG
BX250849_1657	TT	TT	TT	TT	TT	TC	TC	TT	TC	TC	TT	TC	TT	TT	TT	TC	TT	TC	CC	TT	CC	TC	TT	TT	CC	TC	TC	TT	TT	CC	TT	TC	TT	TT	TC	TT	TT	TC	TC	TC	TC	TC	TT	TT	TC	TC	TC	TT	TT
BX251432_1940	AA	AG	GG	AG	AA	GG	AA	GG	GG	AG	AG	AG	AG	AA	AG	AG	AG	AG	AG	AG	AG	GG	GG	AG	AA	GG	AA	AG	AA	AA	AG	AG	AA	AG	AG	AA	AG	AG	AA	AG	AG	AA	AA	AG	AG	AG	AG	AG	GG
BX253243_99	GG	GG	AA	AA	GG	AA	GG	AG	AG	AA	GG	AA	AA	AA	AG	AG	AA	AA	AG	AA	AA	GG	AA	AA	AG	AG	AA	AA	AA	AG	AG	GG	AA	AA	AA	AG	AG	AG	AG	AG	AG	AA	AA	AG	AA	AA	AG	AG	AG
BX253428_2347	TA	AA	TA	TA	TA	TT	AA	TT	TA	AA	TA	AA	AA	AA	TT	AA	TA	TA	AA	TA	TA	TA	TT	AA	AA	AA	TA	TT	AA	TA	TT	AA	TA	TT	TA	TT	TA	TA	TA	AA	TA	TA	TA	TA	TA	TA	TA	TA	AA
BX253781_377	TT	TC	CC	TC	CC	CC	TC	TT	TC	TC	TT	TC	CC	TC	TC	TT	CC	TC	CC	CC	CC	TC	TC	TC	CC	CC	CC	TC	TC	TC	TC	TC	TC	TC	TT	CC	TC	CC	TC	TC	TC	TT	CC	CC	TC	TT	TC	CC	CC
BX665999_372	AG	AG	AG	AA	AA	GG	AG	AG	AA	AG	AG	AG	AG	AA	AG	AG	AG	AA	GG	AG	GG	AG	AA	AG	AA	AA	AG	AG	AG	AA	GG	GG	AA	AG	AA	AA	AG	AG	AG	AA	AG	AG	AA	GG	AA	AA	GG	GG	AG
BX677204_1851	AG	AG	GG	GG	AG	AG	AG	AG	AG	AG	AG	GG	AA	GG	AA	AG	AA	AG	AG	GG	AG	AG	GG	AG	AA	GG	GG	GG	AG	AA	GG	GG	GG	GG	AG	GG	GG	AG	GG	GG	GG	AG	AG	AG	AG	GG	GG	AA	AG
BX679113_427	GG	AA	AG	AG	AG	GG	AA	AG	AG	AG	GG	AA	AA	GG	AG	AG	AA	AA	AG	GG	GG	AG	AG	AG	AG	GG	AG	AG	AA	AG	AG	AG	GG	AA	GG	AA	AA	AG	AG	AA	AG	GG	AA	GG	AG	AG	AG	AG	GG
BX680115_272	TG	TT	TG	TG	GG	TT	TG	TT	GG	TG	TT	TG	GG	TG	TT	TG	TT	TG	TG	TG	TG	TT	TT	TT	TT	TT	TT	GG	GG	TG	TG	TT	TG	TT	GG	TT	TT	TG	TG	GG	TT	TG	TT	TT	TT	TG	TG	TG	TT
BX680335_1475	CC	CC	CC	CC	AC	CC	AC	AC	AC	AC	CC	AC	AC	AC	CC	AC	CC	CC	CC	CC	CC	AC	CC	AC	AC	CC	AA	AC	AC	CC	AC	AC	CC	AA	AC	CC	CC	AC	CC	AC	CC	AC	AC	CC	AC	AC	AC	CC	AA
BX680335_386	GG	GG	GG	GG	AG	GG	AG	AG	AG	AG	GG	AG	AG	AG	GG	AG	GG	GG	GG	GG	GG	AG	GG	AG	AG	GG	AA	AG	AG	GG	AG	AG	GG	AA	AG	GG	GG	AG	GG	AG	GG	AG	AG	GG	AG	AG	AG	GG	AA
BX680335_524	AA	AA	AA	AA	AG	AA	AG	AG	AG	AG	AA	AG	AG	AG	AA	AG	AA	AA	AA	AA	AA	AG	AA	AG	AG	AA	GG	AG	AG	AA	AG	AG	AA	GG	AG	AA	AA	AG	AA	AG	AA	AG	AG	AA	AG	AG	AG	AA	GG
BX680335_636	CC	CC	CC	CC	TC	CC	TC	TC	TC	TC	CC	TC	TC	TC	CC	TC	CC	CC	CC	CC	CC	TC	CC	TC	TC	CC	TT	TC	TC	CC	TC	TC	CC	TT	TC	CC	CC	TC	CC	TC	CC	TC	TC	CC	TC	TC	TC	CC	TT
BX682906_1192	GG	GG	GG	GG	GG	GG	GG	CG	CG	GG	CG	CG	GG	CG	CG	CG	CG	CG	GG	CC	CG	CG	CG	GG	GG	CC	CG	CG	CC	CG	CC	CG	GG	GG	GG	GG	CG	CG	GG	GG	GG	CG	CG	CC	GG	CG	CC	GG	GG
COS_F51TW9001ATOD4_1387	AG	AA	AG	GG	AG	GG	AA	AG	AG	AG	GG	GG	AG	GG	GG	AG	AG	AG	GG	AG	GG	AG	AG	GG	AA	AG	AA	AG	AG	AA	GG	AA	AG	AA	AA	AG	AG	AG	AG	GG	GG	AG	GG	AA	GG	AG	AG	AG	GG
CT574693_1456	TC	TC	TT	TT	TC	TC	CC	TC	TT	CC	TC	TC	CC	TT	TT	TC	TT	TC	TC	TT	TT	TT	TC	TT	TT	TT	TC	TC	TC	TC	TT	TT	CC	TC	TC	TC	TT	TT	TC	CC	TC	TT	TC	TT	TC	TC	TC	TT	TC
CT575951_769	GG	AA	GG	GG	AA	AG	GG	AG	AG	AG	GG	AG	GG	AG	AG	AA	GG	AG	GG	AG	AG	AG	GG	AG	AG	GG	AG	AA	GG	AG	GG	AA	AG	AG	AG	AA	AA	GG	GG	AG	GG	AG	AG	AG	AG	AG	GG	AG	GG
CT577155_1078	AG	AA	AA	AG	AG	AG	GG	AA	AG	GG	AA	GG	AA	AA	AG	AG	AA	AG	AG	AA	AA	AG	GG	AG	AA	GG	AA	AA	AA	AA	GG	AA	AG	AA	AG	AA	AG	AG	AG	AA	AG	AG	GG	AA	AG	AG	GG	AG	AA
CT577155_181	AC	CC	CC	AC	AC	AC	AA	CC	AC	AA	CC	AA	CC	CC	AC	AC	CC	AC	AC	CC	CC	AC	AA	AC	CC	AA	CC	CC	CC	CC	AA	CC	AC	CC	AC	CC	AC	AC	AC	CC	AC	AC	AA	CC	AC	AC	AA	AC	CC
CT577193_111	AA	GG	AA	AA	AG	AA	AG	GG	AG	AG	GG	AG	AG	AG	AG	AG	GG	AG	AA	AG	GG	AG	AG	AA	AG	AA	GG	AG	GG	GG	GG	AG	GG	GG	GG	AG	GG	GG	GG	AA	AG	AA	AG	AA	GG	AA	AG	AA	AA
CT578935_1350	AA	AG	AG	AG	AA	AA	AG	AG	AA	AA	AG	AA	AG	AA	AA	AA	AA	GG	AG	AG	GG	AA	AG	AG	AA	AG	AG	AA	AA	AG	AG	AG	AG	AA	AG	GG	AG	AG	AG	AA	AG	GG	AA	AA	AA	AA	AG	AA	AA
CT579486_1164	AA	AG	AA	AA	AA	AG	AG	AG	AG	AA	AA	AG	GG	AG	AG	AA	AA	AA	AG	AG	AG	AA	AG	AG	GG	AA	GG	GG	AG	AG	AG	GG	AG	AA	AG	GG	AA	AA	AA	AG	AG	AG	AA	AG	GG	AA	AA	AG	AA
F51TW9001AW24T_861	TA	AA	AA	AA	TA	TT	TA	TA	TT	TA	AA	TA	AA	AA	AA	TA	TA	TA	TA	TA	TT	AA	TA	AA	TA	AA	AA	TT	TT	TT	AA	AA	TA	TA	AA	TA	AA	TT	AA	AA	TA	TA	AA	AA	TA	TT	AA	TT	TA
F51TW9001AW6JS_905	TC	TC	TC	TC	CC	TC	CC	CC	TC	TC	CC	TC	CC	TC	TT	CC	TC	CC	TC	CC	TC	CC	CC	CC	CC	CC	TT	TT	TC	CC	CC	TC	TC	TT	TC	CC	CC	TC	TC	CC	CC	TC	CC	TC	TC	TC	TC	TC	CC
F51TW9001BEJOH_829	GG	AG	AG	AG	AG	GG	AA	AG	AA	AA	AG	AG	GG	AG	AG	AG	AA	GG	AG	AA	AA	AA	AG	AG	GG	AG	AG	AG	AG	AA	AG	AG	AA	GG	AA	AG	AA	AG	AA	GG	AA	AG	AG	AA	AA	AG	AA	AG	AG
F51TW9001BY0E4_1243	CC	TT	TC	TT	TC	TT	TC	TT	TC	TC	CC	CC	TT	TT	TT	TC	TC	TC	CC	TC	TT	TC	CC	TC	TT	TC	TT	CC	TT	TC	TT	TC	TT	TT	TC	TC	TC	TT	TT	TT	TC	TT	TC	TC	TC	TC	TT	TC	TC
F51TW9001BY0E4_1394	GG	AA	AG	AA	AG	AA	AG	AA	AG	AG	GG	GG	AA	AA	AA	AG	AG	AG	GG	AG	AA	AG	GG	AG	AA	AG	AA	GG	AA	AG	AA	AG	AA	AA	AG	AG	AG	AA	AA	AA	AG	AA	AG	AG	AG	AG	AA	AG	AG
F51TW9001BY0E4_1594	TT	TC	TC	CC	TC	CC	TT	TC	TT	TC	TT	TT	TC	CC	TC	TC	TT	TC	TT	TT	CC	TC	TT	TC	TT	TC	CC	TT	TT	TC	CC	TT	TC	TT	TT	TC	TT	TC	TC	TC	TC	TC	TC	TC	TC	TC	CC	TT	TC
F51TW9001BY0E4_660	AA	GA	GA	GG	GA	GG	AA	GA	AA	GA	AA	AA	GA	GG	GA	GA	AA	GA	AA	AA	GG	GA	AA	GA	AA	GA	GG	AA	AA	GA	GG	AA	GA	AA	AA	GA	AA	GA	GA	GA	GA	GA	GA	GA	GA	GA	GG	AA	GA
F51TW9001CJH7E_235	TG	TT	TT	TG	TG	TG	TG	GG	TT	TG	TG	TT	TG	GG	TG	TG	TT	TT	TG	TG	TG	TG	GG	TG	TG	TT	TT	TG	TG	TT	TG	TT	TT	TT	TG	TG	TG	TT	GG	TG	GG	TG	TT	TT	TT	GG	TT	TG	TG
F51TW9001CQUGF_303	AA	AA	AG	AA	AG	AG	AA	AA	AA	GG	AG	AG	AG	AA	AG	AG	AA	AG	GG	GG	GG	AA	AG	GG	AA	AG	AA	AA	AG	GG	AG	AA	AG	AA	AG	AG	AG	AA	GG	AG	GG	AG	AA	AG	AG	AG	AG	GG	AA
F51TW9001CTLDD_627	TT	TT	TG	TG	TG	TG	GG	GG	TG	TG	TG	TT	GG	TG	TT	TG	TG	TG	TT	TT	TT	GG	TT	TG	TG	TT	TG	TT	TT	GG	TT	TG	TG	TT	GG	TG	TG	GG	TT	TG	TT	TG	GG	GG	TT	TT	GG	TG	TG
F51TW9001CWBA6_148	TG	TG	TG	TG	GG	TG	TG	TT	TT	TT	TT	TT	GG	TG	TG	TT	GG	TT	TT	GG	TT	TG	GG	GG	TT	TT	TG	TG	TG	TG	GG	GG	TT	TG	GG	TT	TG	TT	TG	TG	TT	TT	TG	TG	TT	TT	TT	TG	TG
F51TW9001CWBA6_210	TC	TC	TC	TC	CC	TC	TC	TT	TT	TT	TT	TT	CC	TC	TC	TT	CC	TT	TT	CC	TT	TC	CC	CC	TT	TT	TC	TC	TC	TC	CC	CC	TT	TC	CC	TT	TC	TT	TC	TC	TT	TT	TC	TC	TT	TT	TT	TC	TC
FN694648_278	CC	TC	TC	TC	TC	CC	TC	TC	TT	TC	CC	CC	CC	TC	TT	CC	TC	TC	CC	TC	TC	TC	TT	TC	CC	TC	TC	TC	CC	TC	TC	CC	TT	TT	TC	CC	TT	TC	TC	TC	TC	TT	CC	TC	CC	TC	CC	CC	TT
CT583450_510	TG	TG	TT	TG	TG	TG	GG	TG	GG	GG	TT	TT	TG	GG	TT	GG	TG	GG		TG	GG	GG	GG	TG	TG	TT	TG	GG	GG	TG	TG	GG	TG	TG	TG	GG	TG	GG	TG	TG	TG	GG	TG	TT	GG	GG	GG	TG	GG
F51TW9002G3E9H_856	AG	AG	AG	GG	GG	AG	GG	GG	AG	AA	AA	AA	AG		AA	GG	AG	GG	AG	AG	AA	AA	AA	AA	GG	GG	AA		AA	GG	AG	AG	GG	GG	AA	AA	AG	AG	AG	AG	AA	GG	GG	AG	AG	AG	AG	AG	AG
F5X2MQL01BWPXM_413	AG	AG	AG	AG	AG	AG	AA	AG	AG	AA	AG	AG	AA	AG	AG	AA	AA	AG	GG	AG	AA	AA	AG	AG	AG	AG	AG	AG	AG	AG	AG	AG	AG	AG	AG	AA	AG	AA	AA	AG	AA	GG	GG	AG	AA	AA	AG	GG	AG
BX682573_1078	TC	TC	TC	CC	CC	TC	CC	TC	TC	TC	CC	TT	TC	CC	TC	CC	CC	CC	TC	CC	TC	TC	TC	TC	CC	TT	TC	TT	CC	TC	TC	CC	CC	TT	TC	CC	CC	TC	TC	TC	TC	TT	TC	TC	CC	TC	TT	TC	TT
CT575191_1026	AA	AG	GG	AA	AA	GG	AG	AA	AA	AG	AG	AG	AG	AA	AG	AA	AG	AG	AG	GG	AA	AG	AA	AA	AA	AG	AA	AG	AA	AG	AA	AG	AA	GG	AA	AA	AA	GG	AG	AG	AA	AG	AG	AG	AG	AG	AG	AG	AG
CT576374_996	TT	TC	TC	TT	TT	TT	TC	TC	TC	TC	TT	CC	TT	TT	TT	TC	TT	CC	TC	TT	TC	TT	TC	CC	TC	TC	TT	TT	TT	TT	TC	TT	TC	TT	TT	CC	TC	CC	TT	TT	TC	TC	TC	TC	TT	TT	TC	TT	TC
CT578306_640	AA	AA	AA	CC	CC	AA	AC	AA	CC	AC	AA	AC	AA	AA	AA	AA	AC	CC	AC	AC	AA	CC	AC	AA	AC	AC	AC	AC	AA	AC	AC	CC	AC	AC	AC	AA	AC	CC	AA	AC	AA	CC	AA	AA	AC	AA	CC	AA	CC
CT580167_200	AA	AA	AG	GG	AG	AG	AG	AG	AA	AG	AG	AG	AG	AG	AA	AG	AG	AG	AA	AG	GG	AA	AG	AG	AG	AA	AA	AG	AA	AG	GG	AG	AG	AG	AA	AA	AA	AG	AG	AG	AA	AA	GG	AA	AA	AG	AA	AG	AG
F51TW9001CO6T8_441	CC	GC	GC	GC	GG	GC	CC	GC	CC	GG	GC	GC	GC	GG	GC	GC	CC	GC	CC	GG	GC	GC	GG	GG	GG	GG	GC	GC	GC	CC	GC	GG	GC	GC	GC	CC	CC	GC	CC	GC	GC	GG	CC	CC	GC	CC	GC	GC	GG
F51TW9001C9UQT_155	AA	GG	AA	AA	AA	AG	AG	AG	AG	GG	AG	AG	AG	AA	AA	AA	AA	AG		AA	AG	AA	AA	AG	AA	AG	AA	AA	AA	AG	AA	AG	AG	AA	AG	AA	AA	GG	AG	AA	AG	GG	GG	AG	AA	AA	AG	AA	AG
BX251470_629	TT	CC	CC	TC	TC	TC	TT	TC	CC	TC	CC	CC	CC	TC	TT	TC	CC	TC	TC	TT	TC	CC	TT	TT	CC	TC	TC	CC	CC	TC	CC	CC	TC	TC		TC	CC	TC	TT	CC	CC	TC	CC	CC	CC	TC	TC	CC	CC
BX252611_1302	TT	TT	CC	CC	TT	TC	CC	CC	TC	TC	CC	TC	CC	TC	TT	TT	CC	TC	CC	CC	TT	TC	CC	TC	CC	TC	TC	TC	TT	TT	TC	CC	TT	CC	TC	CC	TC	CC	TT	CC	TC	TC	TC	CC	CC	TC	CC	TT	TC
384_CHS_99	AG	AG	GG	AA	GG	AG	AG	AG	AG	AG	AG	GG	AG	GG	AG	GG	AG	AG	GG	AG	GG	AA	AA	GG	GG	GG	AG	GG	AG	GG	AG	GG	AG	AG	GG	AG	AG	AG	AG	AG	GG	AG	AG	GG	AG	GG	AG	AG	GG
AL749601_194	TC	TC	TT	CC	TC	CC	TC	TC	TT	CC	TT	TC	TT	CC	TC	TC	TT	CC	CC	CC	TT	TT	TC	TC	TC	TT	TC	TC	TT	TC	CC	TC	TC	TC	TC	TC	TT	CC	TT	TT	TC	TC	TT	TT	TC	TC	TC	TC	TT
AL749631_1295	TC	TC	TC	CC	TT	CC	TT	TT	TC	TT	TT	TT	TT	TT	TC	TC	TC	TT	TC	TC	TC	CC	TC	TT	TC	TC	TT	TC	CC	TC	CC	TC	TT	TC	TC	CC	CC	TC	CC	TC	TC	TT	CC	TT	TT	TT	TT	TT	TT
AL749703_408	AA	GG	GG	AG	AG	AG	GG	AG	GG	GG	AG	AA	AG	AG	GG	AG	GG	AG	GG	GG	AA	AG	AG	AG	AA	AG	AA	AA	GG	GG	GG	GG	AG	AA	GG	AA	AG	GG	AG	AG	AG	AG	GG	AA	AA	GG	AG	AG	AG
AL749719_1114	AA	GG	GG	AG	AG	AG	AA	AA	AG	AG	AG	AG	AA	AA	GG	AA	AA	AG	AG	AG	GG	AG	AG	AA	GG	GG	AG	AA	AG	AG	AG	GG	AG	GG	GG	AG	AG	AA	GG	AG	GG	AA	GG	AA	AG	AG	GG	AA	GG
AL749723_148	TT	TT	TG	TT	TG	TG	GG	TG	TG	GG	GG	TG	TT	TT	GG	GG	GG	TT	TG	TG	TG	TG	TT	TG	GG	GG	GG	GG	GG	TG	TT	TG	TG	TG	TG	TG	TT	TG	TG	TG	TG	TG	TT	GG	GG	TT	TT	TT	TG
AL750142_1191	GG	TG	TG	GG	GG	GG	GG	TG	TT	GG	TT	GG	GG	GG	TG	TG	TG	GG	TG	TT	TG	TG	TG	TT	TG	GG	TG	TT	GG	TG	TT	TG	TG	GG	TT	GG	GG	TG	TG	TG	GG	TG	TG	GG	TG	GG	TG	TG	GG
AL750505_1045	AA	AC	AC	AA	AC	AC	CC	CC	AC	AA	AC	AC	AC	AC	AA	AC	AC	AC	AC	AC	CC	CC	AC	AA	AA	AC	AC	AC	AC	AC	AA	AC	AC	CC	AC	AC	AA	AA	AA	AA	AA	AC	AC	AA	AA	AC	AA	AA	AC
AL751020_1304	GG	AG	AA	AG	GG	AG	AA	GG	AG	GG	AG	AG	GG	GG	AG	AG	GG	AG	AG	AA	AG	AA	AG	AG	AG	AA	AG	GG	AG	AG	AG	AG	GG	AG	GG	GG	AG	GG	GG	GG	AG	AG	AG	GG	GG	GG	GG	AG	AG
BX249621_1066	AA	AA	AG	AA	GG	AG	AA	GG	AA	AG	GG	AA	AA	AG	AG	AG	AG	AG	GG	AA	AG	AA	GG	AG	AA	AG	AG	AG	AA	AA	AG	AA	AG	AA	AG	AG	AG	GG	AG	GG	GG	AG	GG	AG	GG	AG	AA	AA	AA
BX249891_318	TC	TC	TC	TC	TC	TC	TC	CC	TT	TT	TT	TC	TC	CC	TT	CC	TT	CC	TC	TC	TT	TT	CC	CC	TC	TC	TT	TC	TC	TT	CC	TT	TC	TC	TT	CC	TC	TT	TC	CC	TC	TC	TT	TT	TC	CC	TT	TC	TC
BX250867_677	AA	AG	AG	GG	AG	AA	AA	AG	AG	AG	AA	AA	AA	AA	AG	AG	AA	AG	AA	AG	AG	AA	AG	AA	AA	AA	AG	AG	AA	AA	AA	AA	AA	AA	AG	AG	AA	AA	AA	AG	AA	AG	AG	AA	AA	AG	AG	AG	AA
BX250891_1150	TT	TA	TT	TA	TA	TA	TA	TA	TT	TA	TT	TA	TT	TT	TA	TT	TA	TT	TA	AA	TT	AA	AA	TA	TT	TA	AA	TA	TA	TA	AA	AA	TA	TA	TT	TA	TA	TA	AA	TT	AA	TT	TA	TA	TA	TA	TT	TA	AA
BX250891_1211	TT	TC	TT	TC	TC	TC	TC	TC	TT	TC	TT	TC	TT	TT	TC	TT	TC	TT	TC	CC	TT	CC	CC	TC	TT	TC	CC	TC	TC	TC	CC	CC	TC	TC	TT	TC	TC	TC	CC	TT	CC	TT	TC	TC	TC	TC	TT	TC	CC
BX252347_1006	TT	TC	TT	TT	TT	CC	TC	TT	TT	TT	CC	TT	TT	TC	TT	TC	TT	TC	TT	TC	TC	TT	TC	TC	CC	TT	TT	TT	TT	CC	TC	TC	TC	TT	TC	TC	TC	TC	CC	TT	CC	TC	TT	TC	TT	TC	TT	TT	TT
BX253337_1448	AA	AG	AG	AG	AA	AG	GG	AA	AG	AA	AG	AG	GG	AA	AG	GG	AA	GG	GG	AG	AG	AA	AA	AG	AA	AG	AA	AA	AG	AA	AA	AA	GG	AG	AG	AG	AA	AG	AG	GG	AA	AA	GG	AA	AG	AG	AG	AG	AG
BX253726_2193	AG	AA	AG	GG	AA	AG	AG	AG	AA	AA	AG	AG	AA	AA	AG	AG	GG	GG	AG	AG	AG	GG	AG	AA	AA	AG	GG	AG	AA	AG	GG	AG	GG	AG	AG	GG	AG	AA	AA	AA	GG	AG	AG	GG	AG	AA	AG	AA	GG
BX254138_522	AG	AG	AG	GG	AG	GG	AG	AG	GG	AG	GG	AG	AG	GG	GG	AG	AG	AG	AG	GG	AG	GG	AG	AG	GG	GG	GG	AG	AG	GG	GG	AA	AG	AG	GG	GG	AG	AG	AG	AG	AG	GG	AA	AA	AG	AG	GG	GG	GG
BX254517_1403	AA	AA	AG	AG	GG	GG	AA	AG	AA	GG	AA	AG	AG	AG	AA	GG	GG	GG	AG	AG	AG	GG	AG	AG	AG	AA	AG	AG	AA	AG	GG	GG	AG	AG	GG	GG	AG	AA	AG	AA	AG	GG	AG	AG	AG	GG	AG	AG	GG
BX254517_1548	CC	CC	TC	TC	TT	TT	CC	TC	CC	TT	CC	TC	TC	TC	CC	TT	TT	TT	TC	TC	TC	TT	TC	TC	TC	CC	TC	TC	CC	TC	TT	TT	TC	TC	TT	TT	TC	CC	TC	CC	TC	TT	TC	TC	TC	TT	TC	TC	TT
BX254932_1108	TA	TT	TA	TT	AA	TA	TA	TT	TA	TA	TA	TA	TA	TA	TT	TA	TA	TA	TT	TT	TA	AA	TA	AA	TT	TT	TT	TA	TA	TT	TT	TT	TT	TA	TT	TT	TA	TA	TA	TA	AA	TT	TT	TT	TT	TA	TA	TA	TT
BX255744_1226	GG	TG	GG	TG	TG	TT	TG	TG	TG	TT	TG	TG	GG	TG	TG	TG	TG	GG	GG	GG	GG	TG	TT	GG	GG	TT	GG	GG	TG	TG	TG	GG	GG	GG	GG	GG	TT	TG	GG	TG	TG	TT	TG	TG	GG	GG	TG	GG	GG
BX255744_1436	CC	TC	CC	TC	TC	TT	TC	TC	TC	TT	TC	TC	CC	TC	TC	TC	TC	CC	CC	CC	CC	TC	TT	CC	CC	TT	CC	CC	TC	TC	TC	CC	CC	CC	CC	CC	TT	TC	CC	TC	TC	TT	TC	TC	CC	CC	TC	CC	CC
BX255744_746	TT	AT	TT	AT	AT	AA	AT	AT	AT	AA	AT	AT	TT	AT	AT	AT	AT	TT	TT	TT	TT	AT	AA	TT	TT	AA	TT	TT	AT	AT	AT	TT	TT	TT	TT	TT	AA	AT	TT	AT	AT	AA	AT	AT	TT	TT	AT	TT	TT
BX255744_932	AA	AG	AA	AG	AG	GG	AG	AG	AG	GG	AG	AG	AA	AG	AG	AG	AG	AA	AA	AA	AA	AG	GG	AA	AA	GG	AA	AA	AG	AG	AG	AA	AA	AA	AA	AA	GG	AG	AA	AG	AG	GG	AG	AG	AA	AA	AG	AA	AA
BX667542_546	CC	CC	CC	CG	GG	CG	GG	GG	GG	CG	CG	CG	CG	CG	CC	GG	CG	CG	CG	GG	CG	CG	CG	GG	CG	GG	GG	GG	CC	GG	CG	CG	CG	CC	GG	GG	GG	CG	GG	GG	CC	GG	GG	CG	CG	GG	GG	CG	CG
BX679618_443	TT	TC	TT	TC	CC	TT	TC	TT	TC	TT	CC	TC	TC	TC	TC	TC	TC	TT	TT	TC	TT	CC	TC	TC	TT	TT	TT	TC	TC	TC	CC	TC	TC	TC	CC	TC	TC	CC	TC	TC	TC	TC	TT	TC	TT	CC	CC	TT	TT
BX681319_1114	AC	AC	AC	AC	AC	AA	AC	AA	AC	AA	AC	AA	AC	AA	AC	AA	AC	AA	AC	AA	AA	AC	AA	AA	AC	AC	AA	AC	AC	AA	AC	AA	CC	AC	AA	AA	AC	AC	AA	AA	AA	AC	AA	AC	AA	AA	AA	AA	AA
BX681399_1094	GG	GG	AG	GG	GG	AG	AG	AA	GG	AG	GG	AA	AG	GG	GG	AG	AA	AG	AA	GG	GG	GG	GG	AG	GG	GG	AG	AG	AG	AG	GG	AG	GG	AA	AG	GG	AG	AG	AG	AG	AG	AG	AA	AA	AG	GG	AG	GG	GG
BX681399_931	GG	GG	AG	GG	GG	AG	AG	AA	GG	AG	GG	AA	AG	GG	GG	AG	AA	AG	AA	GG	GG	GG	GG	AG	GG	GG	AG	AG	AG	AG	GG	AG	GG	AA	AG	GG	AG	AG	AG	AG	AG	AG	AA	AA	AG	GG	AG	GG	GG
BX681419_1231	AA	AT	TT	AT	AT	AA	TT	AT	TT	AA	TT	AA	TT	AA	AT	AA	AA	AA	AA	AT	AT	AA	AT	AA	AT	AT	AT	TT	AT	AA	AT	AT	AT	TT	AT	AT	AA	AT	TT	TT	TT	AT	AT	AT	AA	AA	AA	TT	TT
BX682646_447	TT	CC	TC	TT	TT	TC	TT	CC	TC	TC	TC	TC	CC	TT	CC	TC	TT	TT	TT	TC	TT	TT	TC	TC	TC	TT	TC	TC	TC	CC	CC	TC	TC	TT	CC	CC	TT	TC	TC	TC	TC	TT	CC	TC	TT	TT	TT	TC	TC
CR392936_650	GG	GG	GG	AG	AA	GG	GG	AG	AG	AA	GG	GG	AG	AG	AG	AG	GG	AG	GG	AG	GG	GG	AG	GG	GG	GG	GG	GG	GG	GG	GG	AG	GG	AG	GG	AG	AA	AG	AG	AG	AG	AA	AG	AG	AG	AG	GG	GG	GG
CR394278_811	AC	AC	CC	AC	AC	AC	AC	AA	AA	AC	AC	CC	AC	AC	AC	AC	AA	AC	AC	AC	AA	AC	AC	CC	AC	AC	CC	AC	CC	AC	CC	AC	AC	CC	AA	AA	CC	CC	CC	AC	AC	CC	CC	CC	AC	AC	CC	CC	AA
CT575514_1126	CC	TC	TC	TC	TC	TC	TC	TT	CC	CC	TC	TT	TC	TC	TC	TT	CC	TC	CC	TT	TT	TC	TC	TT	CC	TC	TC	TT	TT	CC	TT	CC	TT	CC	TT	TC	TT	TC	TT	TC	CC	TC	TC	TC	CC	TC	TT	CC	CC
CT578593_1434	TC	CC	TT	TC	TC	TT	TC	TC	TC	TC	TC	TC	CC	TC	TT	TC	CC	TC	CC	TT	CC	CC	TT	TC	CC	TC	CC	TT	TC	TC	TC	CC	CC	CC	TT	TC	TC	TT	CC	CC	TC	TT	TC	TT	TC	CC	CC	CC	CC
CT580241_1383	TC	CC	CC	CC	CC	TC	TC	CC	TC	CC	TC	TC	TT	TC	TC	TT	CC	TC	CC	TC	TC	TC	CC	TC	TC	TC	TT	CC	CC	CC	TT	TC	CC	TC	CC	TC	TC	TC	TC	CC	TC	CC	CC	CC	CC	TC	CC	TC	TC
CT580241_1926	TA	TT	TT	TT	TT	TA	TA	TT	TA	TT	TA	TA	AA	TA	TA	AA	TT	TA	TT	TA	TA	TA	TT	TA	TA	TA	AA	TT	TT	TT	AA	TA	TT	TA	TT	TA	TA	TA	TA	TT	TA	TT	TT	TT	TT	TA	TT	TA	TA
CT582267_988	TT	AT	TT	AT	AT	AT	AT	AT	AT	AT	AT	TT	AT	AA	TT	TT	TT	AT	AA	TT	AT	TT	AT	AT	AA	AA	AA	TT	TT	AT	AA	TT	TT	TT	TT	AA	TT	AA	AT	AA	AT	TT	TT	AA	AA	AT	AT	AT	TT
CT583091_167	AG	AA	GG	AG	GG	AA	AA	GG	AG	AA	AA	AA	AG	GG	AA	AA	AG	GG	AG	AG	GG	GG	AG	GG	AA	AA	GG	AG	AG	GG	AG	AG	AA	AG	AG	GG	AG	AG	AG	AG	AG	AG	AG	GG	AA	GG	GG	AG	GG
F51TW9001A074I_269	CC	AA	CC	AC	AC	AC	CC	AA	AC	AC	AA	CC	AC	AC	AA	AC	AC	AC	AC	AC	AC	CC	AC	AC	AC	CC	AC	AA	AC	AC	AA	AA	AC	AC	AC	CC	AC	AC	AA	AA	AA	AC	AC	AC	AA	AA	AA	CC	AC
F51TW9001A34NZ_1129	AG	AG	AG	AG	AA	AG	AG	AG	AG	AG	GG	AA	AG	AA	AA	AA	AG	AA	GG	AA	AG	AG	GG	AG	AG	AG	AG	AG	GG	GG	GG	GG	GG	AA	GG	AA	AG	AA	GG	AA	AG	AA	AG	GG	AG	AG	GG	GG	AG
F51TW9001A34NZ_1367	AG	AG	AG	AG	AA	AG	AG	AG	AG	AG	GG	AA	AG	AA	AA	AA	AG	AA	GG	AA	AG	AG	GG	AG	AG	AG	AG	AG	GG	GG	GG	GG	GG	AA	GG	AA	AG	AA	GG	AA	AG	AA	AG	GG	AG	AG	GG	GG	AG
F51TW9001AF3PU_208	GG	AA	AG	AG	AG	AA	AG	GG	GG	AG	AG	AG	GG	GG	GG	AG	AG	AG	AA	AG	AG	AG	AG	AG	AG	AG	AG	AA	AG	AA	AG	AA	AG	GG	GG	AA	AG	AG	AA	AA	AA	AG	AG	AA	AA	AG	AA	GG	GG
F51TW9001AHJDG_381	CC	AC	AA	AC	CC	AC	CC	CC	CC	CC	CC	AC	AC	AC	AA	AC	AA	AC	AC	AC	AA	AC	CC	CC	CC	CC	CC	AA	AC	CC	AC	CC	AC	CC	AC	AA	AC	AC	CC	CC	AC	AC	AC	CC	AC	CC	AA	CC	AA
F51TW9001AYUPD_450	GC	CC	GC	GC	CC	GC	CC	CC	GC	GC	GC	CC	CC	GC	GC	GC	CC	CC	CC	GC	GC	GC	CC	CC	GG	GC	GC	GC	GG	GC	CC	CC	GG	CC	GC	CC	GC	GC	CC	GC	CC	GG	CC	GC	GC	GG	CC	CC	GG
F51TW9001BQ0U8_531	CC	TT	TC	TT	TC	TC	CC	CC	TT	TC	TC	TT	TC	TC	TC	CC	CC	TC	TT	TC	TT	TC	TT	CC	TT	TT	TC	CC	TC	TC	TT	TT	TC	TC	TC	TC	CC	TC	TC	TC	TT	TC	TC	TC	TT	TT	TT	TC	TT
F51TW9001C2KRP_189	TT	GG	GG	TG	GG	GG	TT	TG	TG	TT	TG	TG	GG	GG	GG	GG	GG	TG	TT	TT	GG	GG	GG	TG	GG	TG	GG	GG	TG	TG	TG	GG	TG	TT	TG	TG	TT	TT	GG	GG	GG	TG	TT	TT	TG	TG	TT	TG	GG
F51TW9001CCHJH_1494	TC	TC	TC	CC	TT	CC	TC	TC	CC	CC	CC	TC	TC	CC	CC	TC	CC	TC	TC	TC	CC	TC	TC	CC	TC	CC	CC	TT	TC	TC	CC	TC	CC	TC	TC	CC	TC	TC	CC	TC	TC	TC	CC	TC	CC	TC	TC	CC	TC
F51TW9001CFNRW_1084	AG	AG	AG	AG	AG	GG	AG	AG	AG	AG	AG	AA	AG	GG	GG	AA	AG	AA	GG	AG	AG	GG	AA	AG	AA	AG	GG	AG	AG	GG	GG	GG	AG	AG	AA	AG	GG	AG	AG	AG	AA	AG	AG	AG	GG	AA	AG	GG	AG
F51TW9001EINY8_1225	AT	AT	AA	AA	TT	AT	TT	AT	AT	AT	AA	AT	AA	AT	AT	AT	AT	AA	TT	AT	AA	AA	AT	AT	AT	TT	AT	AT	AA	AT	AA	AA	AA	AT	AT	AT	AA	TT	AT	TT	AA	AT	AT	TT	AT	AA	TT	AA	AT
F51TW9002FVR6I_879	TT	TT	TC	TT	TC	CC	TC	TC	TC	TC	TC	CC	TC	TC	TC	TT	TT	TC	TC	TT	TT	TC	TT	TC	TT	TT	TT	TT	TC	TC	CC	TC	CC	TT	TC	TC	TC	CC	TT	TC	TT	TC	TC	TC	TC	TC	TT	TT	TC
F51TW9002GYFKZ_1137	CC	AC	AA	AC	CC	AA	AC	AC	AA	AC	CC	CC	AC	CC	CC	CC	CC	AA	CC	AC	AC	AC	AA	CC	CC	CC	AC	CC	CC	CC	AC	CC	CC	AC	CC	AC	AC	CC	AC	AC	CC	CC	CC	CC	AC	AC	AC	CC	AC
F51TW9002GYFKZ_1910	AA	AT	TT	AT	AA	TT	AT	AT	TT	AT	AA	AA	AT	AA	AA	AA	AA	TT	AA	AT	AT	AT	TT	AA	AA	AA	AT	AA	AA	AA	AT	AA	AA	AT	AA	AT	AT	AA	AT	AT	AA	AA	AA	AA	AT	AT	AT	AA	AT
F51TW9002IL17Y_1276	GG	AG	GG	AG	AG	GG	GG	AG	GG	GG	AG	AG	AG	AG	AA	AG	GG	AG	AG	AA	AG	AG	AA	AG	GG	AG	AA	GG	GG	AA	AG	AG	AG	GG	AG	AG	GG	GG	AG	AA	GG	AG	GG	GG	AG	GG	AA	GG	AG
FN693030_916	TT	TC	TT	TT	TC	CC	TC	TT	TC	TC	TC	TT	TC	TC	TT	TT	TT	TC	TC	TC	TT	TT	TC	TC	TT	TT	TC	TT	TT	TT	TT	TC	TC	TC	TC	TC	TT	TT	TC	TC	TC	TT	TT	CC	TT	TT	TT	TT	TC
FN695702_1766	TC	TC	TT	CC	TT	TT	TT	TT	CC	CC	TC	TC	TC	TC	TC	TT	TT	TC	TC	TT	TC	TC	TC	TT	TC	TT	CC	TC	TC	CC	TC	CC	TT	TT	TC	CC	TC	TC	TC	CC	TT	TC	TC	TC	CC	CC	TT	TC	TT
F51TW9001C576X_653	AG	AA	AG	AG	AG	AG	GG	GG	AG	GG	AG	GG	AG	AA	AG	AG	AG	GG	GG	AG	AA	AG	AA	AG	AG	AA	GG	AG	GG	AG	AG	GG	AG	AG	GG	AA	AG	AA	AA	GG	AG	GG	AG	AA	GG	GG	AA	AG	GG
FN692058_985	TT	TG	TT	TG	GG	GG	GG	GG	TT	TG	TT		TG	TG	TT	GG		TG	GG	TT	TT	TT	TG	TT	TG	TG	TT	TG	TT	TT		TG	TT	TT	TG	TG	TG	GG	TT	TG	TG	TT	TG	TG	TG	TT	TG	TG	TT
AL750432_714	GG	TG	GG	TG	TG	GG	TT	TG	GG	TT	TT	TG	TG	GG	GG	GG	GG	GG	GG	GG	TG	GG	TG	TG	GG	TG	TG	GG	TT	TG	TG	GG	GG	GG	GG	TT	TG	TG	TG	TT	TG	TT	TG	GG	TG	TG	TG	TG	TG
BX252446_368	TC	TT	TT	TC	TC	TC	CC	TT	TC	TC	TT	TC	TT	CC	TC	TC	TC	TT	TC	TT	TT	TC	CC	TC	TC	TT	TC	TC	TT	CC	TT	TT	TC	TC	TC	TT	TC	TC	TT	TC	TT	TT	TC	TT	CC	TC	TC	TC
BX675155_1043	AA	GG	AA	AA	AG	AG	AA	AG	AG	AA	AG	AG	AG	AA	GG	AG	AG	AG	AA	AG	AG	GG	GG	AG	AG	AA	GG	AG	AA	AG	AG	AG	AG	AG	AA	AA	AA	AG	GG	AG	GG	AA	AA	AA	AA	AG	AA	AA	GG
BX678294_648	AA	AG	AA	AA	AG	AG	AG	AG	AG	AG	AG	GG	GG	AG	AA	AA	AG	GG	GG	AG	AG	AA	AG	GG	AG	AG	AA	AG	AA	AA	AA	AA	AG	AG	AA	AG	AG	AG	AG	AA	AG	GG	AA	AA	AA	AG	GG	AA	AG
BX682051_162	TC	CC	CC	TC	TC	CC	TC	CC	TC	TC	TC	TC	CC	CC	TC	TC	TT	TC	TT	TT	TC	TC	CC	TT	TC	CC	CC	CC	CC	CC	CC	TC	TC	TC	CC	CC	TC	CC	TC	CC	TC	CC	CC	CC	CC	TC	CC	CC	TC
BX682136_613	TT	TG	TG	TT	TG	GG	TG	TT	TT	GG	TT	GG	TT	GG	TG	GG	TG	TG		TT	TT	GG	TT	TG	TG	TG	GG	TT	TG	TG	TG	TT	TT	TG	TT	TG	TG	GG	TG	TT	GG	TT	TG	TG	TT	TG	TG	TT	TG
CT577990_1335	TT	TT	TT	TC	TC	TT	TT	TC	CC	CC	TT	TC	TT	TC	TC	TC	CC	TC	TC	TC	TC	TT	TC	TT	TT	CC	CC	CC	TT	CC	TC	CC	TT	CC	TT	CC	TC	CC	CC	CC	CC	TT	CC	TT	TC	CC	TT	TT	TC
F51TW9001BD81M_783	GG	TG	GG	TG	TG	TG	TG	TT	TG	TG	GG	TG	TG	GG	GG	TG	TG	GG		TG	TG	GG	GG	TG	TG	TG	TT	TG	GG	GG	GG	TG	GG	GG	TG	TG		TG	GG	TG	TT	GG	TT	GG	TG	GG	GG	TG	GG
AJ297304_1170	TC	TC	TC	TC	TC	TT	TC	TC	TC	CC	TT	TT	TT	TC	TT	CC	TT	TT	TT	TC	TT	TC	TC	TT	TT	TC	TT	TC	TC	TC	TT	TT	TC	TC	TT	TT	TC	TT	TC	TC	TC	TC	TC		TC	TT	TC	TC	TT
BX680240_252	TT	TC	TT	TT	TC	TC	CC	TC	TC	CC	TC	TC	TT	TT	TC	CC	TC	TT	TT	TT	TC	TC	TT	TC	CC	TC	CC	TT	TT	TC	TC	TT	TC	TC	TC	TT	TC	CC	TT	TC	TT	TT	TT	TT	TC	TC	TT	TT	TT
AJ297300_1555	TC	TT	TT	TT	TC	TT	TC	TT	TC	TT	CC	TC	TC	TC	TT	TC	TC	TT	TC	TT	TC	TC	CC	CC	TT	TC	TT	TC	TC	TC	TT	TT	TT	TC	CC	TC	TC	TC	TC	CC	TC	TT	TC	CC	TC	TT	TC	TC	TC
CR393041_1569	CC	CG	CG	CG	GG	CC	CG	CG	CG	CC	GG	GG	CG	CC	CC	CG	CC	GG	CG	CG	CC	CG	GG	CG	CG	CG	CG	GG	CG	CC	GG	CG	CG	CC	CC	CG	GG	CC	CC	CG	CG	CC	CG	CC	GG	CG	CG	CG	CG
F51TW9001B7T52_338	TG	TT	TT	TT	GG	GG	GG	TT	TG	TG	TG	TG	TG	GG	TG	TG	GG	TT	TG	GG	TG	TG	TG	TG	TT	TT	TG	GG	GG	TG	TG	GG	TG	TG	TT	GG	TG	TT	TG	TG	TT	TG	GG	TT	GG	TG	GG	TT	TT
AJ297300_1181	TC	TT	TT	TT	TC	TT	TC	TT	TC	TT	CC	TC	TC	TC	TT	TC	TC	TT	TC	TT	TC	TC	CC	CC	TT	TC	TT	TC	TC	TC	TT	TT	TT	TC	CC	TC	TC	TC	TC	CC	TC	TT	TC	CC	TC	TT	TC	TC	TC
AL749711_22	TC	TC	CC	TC	CC	TC	TC	TT	TC	CC	TC	CC	TC	TT	CC	TC	CC	TC	TC	TC	CC	TC	CC	TT	CC	CC	TC	TC	CC	CC	CC	CC	CC	CC	CC	TC	TC	CC	TC	TC	TC	CC	TC	TC	TC	CC	CC	TC	CC
AL749953_103	TC	TC	CC	CC	CC	TC	CC	TC	TT	CC	CC	TC	TC	CC	TC	CC	CC	TC	TC	TC	TT	TC	TC	TC	TC	TC	CC	TC	TC	TT	TC	CC	TT	TC	TC	TC	TC	TT	TC	TT	TT	TC	TC	TC	CC	CC	TC	TC	TT
AL751247_618	CC	TT	TC	TC	TT	TC	TC	TT	TT	TT	TC	CC	TT	CC	TC	TC	CC	TC	TC	CC	CC	TC	TC	TC	TC	TC	TC	TC	TC	TT	CC	TC	TT	TC	CC	CC	TC	CC	CC	TC	TC	TT	TC	TT	TC	TC	TC	CC	TT
BX249461_366	TT	TC	TC	TC	TC	TC	TT	TT	TT	TC	TT	TT	TC	TC	TT	CC	TT	TC	TT	CC	TT	TC	TT	TC	TT	TC	TC	TC	TC	TC	TC	TC	TT	TT	TC	TT	TC	TT	TC	TT	TT	CC	TT	TT	TT	TC	TC	TC	TT
BX249563_109	TG	TT	TG	TG	TG	GG	GG	TG	TG	GG	TT	TG	TT	GG	GG	TG	TG	GG	TG	TG	TG	GG	TG	GG	TG	GG	GG	TG	GG	GG	TG	GG	TG	TG	TG	GG	TG	TT	TG	GG	TG	GG	TG	TT	GG	TG	TT	GG	TG
BX250497_417	TC	TC	CC	CC	TC	CC	TT	TC	TC	TC	TT	TT	CC	TC	CC	TC	TC	TC	CC	TT	TC	CC	CC	TC	TT	CC	TC	CC	CC	CC	TC	CC	CC	CC	CC	CC	TC	TT	CC	TC	TC	CC	TC	TC	TC	CC	CC	TC	TT
BX250497_508	TC	TC	TT	TT	TC	TT	CC	TC	TC	TC	CC	CC	TT	TC	TT	TC	TC	TC	TT	CC	TC	TT	TT	TC	CC	TT	TC	TT	TT	TT	TC	TT	TT	TT	TT	TT	TC	CC	TT	TC	TC	TT	TC	TC	TC	TT	TT	TC	CC
BX251901_67	TC	TT	TC	CC	TT	TC	TC	CC	TT	TT	TT	TC	TC	CC	TC	TC	CC	CC	TT	TC	TC	CC	TC	TC	TC	CC	CC	TC	CC	TC	TC	CC	TC	TC	TC	CC	TT	TC	CC	TC	TT	CC	CC	TT	TT	TC	CC	TT	CC
BX251919_226	AA	AC	AA	AA	CC	AC	AC	AC	CC	AA	AC	AC	CC	AC	CC	AA	CC	CC	AC	AC	AA	AC	AC	AA	AC	AC	CC	CC	AC	AC	AC	CC	CC	AC	AC	AA	AC	AC	AC	AC	AC	AC	AC	CC	CC	CC	CC	CC	AC
BX251919_435	TT	TC	TT	TT	CC	TC	TC	TC	CC	TT	TC	TC	CC	TC	CC	TT	CC	CC	TC	TC	TT	TC	TC	TT	TC	TC	CC	CC	TC	TC	TC	CC	CC	TC	TC	TT	TC	TC	TC	TC	TC	TC	TC	CC	CC	CC	CC	CC	TC
BX252312_193	TG	GG	GG	GG	GG	GG	TG	GG	TT	GG	GG	TT	GG	TG	TG	TT	GG	TG	GG	TT	TG	TG	TG	TG	GG	TG	TG	TG	GG	TG	TT	TT	TT	TG	TG	TG	TG	TG	TT	TG	GG	TT	TG	TT	GG	TG	TG	TG	TG
BX254087_2185	AG	GG	AG	GG	AG	GG	AG	AG	GG	GG	GG	AG	AG	AG	GG	GG	GG	AA	AG	GG	GG	GG	AG	AG	GG	GG	AG	AG	AG	GG	AG	AG	GG	GG	AG	GG	AG	GG	GG	AG	AG	GG	AG	AG	GG	AG	AG	AG	GG
BX254138_1099	AG	AG	AG	GG	AG	GG	AG	AG	GG	AG	AG	AA	AG	GG	GG	AG	AG	AG	AG	GG	AG	GG	AG	AG	AG	GG	GG	AG	AG	GG	GG	AA	AG	AA	AG	AG	AG	AG	AG	AG	AG	GG	AA	AA	AG	AG	GG	GG	AG
BX254484_427	AG	GG	AA	AG	AG	AG	GG	AA	AG	GG	GG	AG	AG	AA	AA	AA	AG	AA	AG	GG	AA	GG	AG	AG	AG	AA	AG	AG	GG	GG	AA	AA	AA	AA	AG	AA	GG	AG	AG	AG	AA	AG	AG	AA	AA	AG	AG	AG	AG
BX254891_746	GG	GG	AG	AG	AA	GG	AG	AG	AA	AG	AG	AA	AA	GG	AA	AG	AA	AG	GG	AG	AG	AA	AG	AG	AG	AG	AG	AG	GG	AG	AA	AA	GG	AG	GG	GG	AG	AG	AA	AG	AA	AG	GG	GG	AG	GG	AG	AG	GG
BX677618_700	TC	CC	TC	TT	CC	TT	CC	TC	TC	TC	TC	TC	CC	TC	TC	TC	TT	TT	CC	CC	TC	TC	CC	TT	TT	TC	TT	TT	CC	TC	TC	TC	TC	CC	TC	TC	CC	TC	TC	TC	TC	TT	TC	TC	TC	TC	CC	TC	CC
BX680612_186	TC	CC	TC	CC	TC	TC	TC	TC	TT	CC	TC	TC	TC	TC	TT	CC	CC	TC	TT	TT	CC	CC	TC	TC	TC	TC	TC	TC	TC	TT	TT	CC	TC	TT	TC	TC	TC	TC	TT	TC	TC	CC	TT	TT	CC	TT	TC	TC	CC
BX682051_251	AG	GG	GG	AG	AG	GG	AG	GG	AG	AG	AG	AG	GG	GG	AG	AG	AA	AG	AA	AA	AG	AG	GG	AA	AG	GG	AG	GG	GG	AG	GG	AG	AG	AG	GG	GG	AG	GG	AG	GG	AG	GG	GG	GG	GG	AG	GG	GG	AG
BX682136_108	AA	AC	AC	AA	AC	CC	AC	AA	AA	CC	AA	CC	AA	CC	AC	CC	AC	AC	AC	AA	AA	CC	AA	AC	AC	AC	CC	AA	AC	AC	AC	AA	AA	AC	AA	AC	AC	CC	AC	AA	CC	AA	AC	AC	AA	AC	AC	AA	AC
BX682782_972	TT	TC	TC	TT	TC	CC	TC	TC	TT	TC	TC	TT	CC	TC	TT	TT	TT	TC	TC	TT	TC	TC	TC	TT	CC	TC	TT	CC	TC	TT	TC	CC	TT	TC	TT	TT	CC	TC	TT	TC	CC	TC	TC	TC	TC	TT	TT	TC	CC
BX784243_495	GG	GG	GC	GG	GG	CC	GC	GG	GG	GG	GC	GG	GC	GG	GC	GC	GC	GG	CC	GC	GG	GG	GG	GC	GC	GG	GC	GG	GG	GC	GG	GG	GC	GG	GG	GC	GG	GG	CC	GG	GG	GG	GG	GC	GG	GC	CC	GG	GC
CR354615_1225	AA	CC	AA	AA	AA	CC	AC	CC	AA	AA	AC	AC	AA	AC	AA	AA	AC	AC	CC	AA	AA	CC	AC	AA	AA	AC	CC	CC	AC	AC	AC	AC	AA	AC	AC	AC	AC	AA	AC	AC	AC	CC	AC	AC	AA	AA	AA	AA	AC
CR392907_129	AG	AA	AG	GG	AG	AA	AG	AG	AG	AG	GG	AG	AG	AA	AG	GG	AA	AA	AG	AA	AG	AG	AG	AG	AG	AG	AA	AA	AA	GG	AG	AG	AG	AG	AG	AG	AA	GG	GG	AG	AA	AG	AA	GG	AG	AG	GG	AA	AG
CR393041_1314	GG	AG	AG	AG	AA	GG	AG	AG	AG	GG	AA	AA	AG	GG	GG	AG	GG	AA	AG	AG	GG	AG	AA	AG	AG	AG	AG	AA	AG	GG	AA	AG	AG	GG	GG	AG	AA	GG	GG	AG	AG	GG	AG	GG	AA	AG	AG	AG	AG
CR393183_294	GG	TT	GG	TG	TG	TG	TT	TG	GG	GG	TG	GG	TG	TG	TG	TG	GG	TG	TG	TT	TT	TG	TG	TG	GG	TG	GG	TG	TT	GG	TG	TG	TG	TG	TT	TG	TG	TT	TT	TT	TT	GG	TT	TG	TT	GG	TT	TG	GG
CT574847_562	AA	GG	AA	AA	AG	GG	AG	GG	AA	AG	AG	AG	GG	AG	GG	AG	GG	GG	AG	AG	AG	GG	AG	AA	AG	GG	GG	AA	GG	AG	AG	AG	AG	AG	AG	AG	AA	GG	AA	GG	AG	AG	AG	AG	AG	GG	AG	AG	GG
CT575037_832	AG	AG	GG	GG	GG	GG	AG	AG	AG	GG	GG	AG	AG	AG	GG	GG	GG	GG	AG	GG	GG	AA	AG	GG	AG	AG	GG	AG	AG	AG	AG	GG	AG	AG	AG	GG	AG	AA	AG	AG	GG	AG	AG	AG	GG	AG	AA	GG	AG
CT575145_2019	AC	CC	AC	AC	AA	AC	CC	AC	CC	AC	AC	AA	AC	CC	CC	AA	AC	AA	CC	AC	AA	AC	AA	AC	AC	CC	AC	AC	AC	AA	AA	AA	AC	AC	AC	AA	CC	CC	CC	AC	AC	AA	AC	AA	AA	AA	AC	AC	AA
CT576125_696	TT	TT	TT	TT	GG	TG	TG	GG	TT	GG	GG	GG	TG	TG	GG	GG	GG	TG	GG	GG	TG	TG	TT	TG	GG	TG	TT	TG	TG	GG	TG	TG	TT	GG	GG	TT	TT	GG	GG	TT	TT	GG	GG	TG	TG	TG	TG	TG	TG
CT576525_1644	AG	AG	AA	AA	AG	AG	AG	AG	GG	AG	AA	AG	AA	AG	GG	AA	AG	AA	AA	AG	AG	GG	AA	AA	AA	AA	AG	AG	AG	AG	AA	AA	AG	AG	AA	AA	GG	AA	AG	GG	AG	AA	AA	GG	GG	GG	AG	GG	AG
CT576920_409	CC	TC	TC	CC	CC	TC	TT	CC	TC	CC	CC	CC	TC	TT	TC	CC	TC	TC	TC	TC	TC	TT	CC	TC	TT	TC	TC	TC	TC	TC	TT	TT	CC	TT	CC	CC	CC	CC	CC	TC	CC	TT	TC	CC	CC	TC	TC	TT	TC
CT578566_1104	AA	GG	AG	GG	AG	AA	AA	GG	AA	GG	GG	GG	AG	GG	AG	AG	GG	GG	AG	GG	AG	GG	AG	AG	AG	GG	GG	GG	AG	AG	AG	AG	AA	AA	AG	AG	GG	AG	AA	GG	AG	GG	AG	AG	AG	AG	AG	AG	AG
CT578566_536	AA	CC	AC	CC	AC	AA	AA	CC	AA	CC	CC	CC	AC	CC	AC	AC	CC	CC	AC	CC	AC	CC	AC	AC	AC	CC	CC	CC	AC	AC	AC	AC	AA	AA	AC	AC	CC	AC	AA	CC	AC	CC	AC	AC	AC	AC	AC	AC	AC
CT580097_710	AA	AA	AG	GG	AA	AG	AA	AA	AG	AG	AG	AG	AA	AG	AG	AG	AA	AG	AA	GG	AA	AA	AG	AG	AA	AG	GG	AG	GG	AG	GG	AG	AA	AA	AG	AA	AA	GG	AG	AA	GG	AG	AA	AA	GG	AG	AG	AG	AG
CT580178_1105	CG	CG	CG	CG	CC	CG	CG	CC	CG	GG	CG	CC	CG	CG	CC	CG	CG	CG	CC	CG	GG	GG	CG	GG	CC	CG	CG	CG	CC	GG	CC	CC	GG	CG	CG	CG	GG	GG	CG	CG	CG	GG	GG	GG	CC	CC	CG	CG	GG
CT581008_731	TC	CC	TC	CC	TC	TC	TT	CC	CC	TC	TC	CC	TC	TT	TC	TT	TT	TC	TC	TT	TC	TC	TT	TC	TC	TC	TC	TT	TC	TT	TC	CC	TT	CC	CC	TC	TC	TC	TC	TC	TT	TC	TC	TT	CC	CC	TT	TC	TT
CT582201_97	TC	CC	TC	TC	TC	TC	TC	CC	TC	TT	CC	TC	CC	CC	CC	CC	CC	TC	TT	TC	CC	CC	CC	CC	TC	TC	CC	TC	CC	CC	CC	TC	TC	TT	TC	CC	CC	TT	TC	TT	CC	TC	CC	TC	CC	TC	CC	TC	TC
CT582977_155	TA	TA	TA	TT	TT	AA	TT	TA	TT	TA	TA	TA	TT	TA	TA	AA	TA	TA	TA	AA	AA	AA	TA	TT	TA	TT	TA	TA	AA	TA	TA	TA	TA	TA	TT	TT	TT	TT	AA	AA	TT	TT	TA	AA	TT	AA	AA	TA	TA
CT583450_683	TC	TT	TT	TT	TC	TC	CC	TT	TC	CC	TT	TT	TC	TC	TT	TC	TC	TC	CC	TC	CC	CC	TC	TC	TC	TT	TT	TC	TC	TC	TC	CC	TC	TC	TC	CC	TC	TT	TC	TC	TC	CC	TC	TT	TC	CC	TC	TC	CC
CT583450_834	AG	GG	GG	GG	AG	AG	AA	GG	AG	AA	GG	GG	AG	AG	GG	AG	AG	AG	AA	AG	AA	AA	AG	AG	AG	GG	GG	AG	AG	AG	AG	AA	AG	AG	AG	AA	AG	GG	AG	AG	AG	AA	AG	GG	AG	AA	AG	AG	AA
F51TW9001A4588_292	TC	TT	TC	CC	TC	TT	TC	CC	TC	CC	CC	TC	TC	TC	CC	TC	CC	TT	CC	CC	TC	TC	CC	TC	CC	TC	CC	TT	TC	CC	TT	TC	TC	TC	CC	CC	CC	TT	TT	TC	TC	CC	CC	CC	CC	TC	CC	TC	TC
F51TW9001AJDAL_863	AA	GA	GA	GA	GA	AA	AA	GA	GG	GA	GA	GA	GG	GA	AA	AA	GA	GA	GG	AA	GG	GA	GA	GA	GG	GA	GG	AA	GA	GA	GG	AA	GG	GA	AA	GA	AA	AA	GA	GG	GA	GA	GA	GA	GG	AA	GA	AA	GA
F51TW9001ALR0F_1291	AC	CC	AA	AC	CC	AC	CC	CC	AA	CC	AC	AC	CC	AC	AC	AC	AA	CC	AC	AC	AC	CC	AC	AC	CC	CC	CC	CC	CC	CC	AA	CC	AC	CC	CC	CC	CC	CC	CC	AA	CC	AC	CC	CC	CC	AC	AC	AC	CC
F51TW9001AWDNC_1436	AG	AA	GG	AG	AG	AG	AG	GG	AA	AA	AG	AA	GG	AG	AG	AG	AG	AG	AG	AG	AA	GG	AA	AG	AG	GG	AG	AG	AG	AA	AG	GG	GG	AA	AG	AA	AG	AG	AA	GG	AG	AA	AA	AG	AA	AG	AA	AG	AG
F51TW9001BAVPR_1763	TC	CC	TC	CC	TC	TC	CC	CC	CC	TC	TC	TC	TC	TC	TC	TT	CC	TC	TC	TC	TT	CC	TC	CC	TC	TC	CC	TT	TC	CC	TT	TT	TC	TC	CC	TC	CC	TC	TT	TC	TC	CC	CC	TC	TC	CC	TT	CC	TC
F51TW9001BLI3S_247	AA	AG	AG	AA	AA	AG	AG	AA	AG	AA	AA	AA	AG	AA	AG	AG	AA	AG	AG	AG	AA	AG	AA	AG	AA	AG	AG	AA	AA	AG	AA	AA	AG	AA	AA	AA	AG	AA	AG	AA	AG	AA	GG	GG	AG	AA	AA	AA	AG
F51TW9001BO6SO_492	TC	CC	TT	TC	TC	TC	CC	TT	TC	CC	CC	TC	TC	TT	TT	TT	TC	TT	TC	CC	TT	CC	TC	TC	TC	TT	TC	TC	CC	CC	TC	TT	TC	TT	TC	TT	CC	TC	TC	TC	TT	TC	TC	TT	TT	TC	TC	TC	TC
F51TW9001BRYSL_90	TC	TC	CC	TC	CC	TT	TC	CC	CC	CC	TC	CC	CC	CC	CC	TC	TC	TC	CC	TT	TC	TC	CC	TC	CC	TT	TT	TC	TC	TC	TC	TC	TT	CC	CC	CC	TC	CC	TC	CC	CC	CC	CC	CC	CC	TC	TC	TC	TC
F51TW9001BSVXK_299	TT	TG	TG	TG	TG	GG	TG	TT	TG	GG	GG	GG	TT	GG	TG	TG	TT	GG	TG	TG	TG	TT	TT	TG	TT	TG	TG	TG	TT	TG	TT	TT	GG	TG	TG	TG	GG	TG	GG	TT	TT	GG	TT	TT	TG	TG	GG	TT	GG
F51TW9001C2JN8_241	AC	AA	AC	AC	CC	AC	AA	AC	AC	AC	AC	AC	AC	CC	CC	AA	AA	AC	CC	AC	CC	AC	CC	AA	CC	CC	AC	AC	CC	AC	AC	AC	AC	AA	AC	AC	CC	CC	AC	AA	AC	AA	AA	AA	AC	AA	AA	AC	AA
F51TW9001C2JN8_351	CG	CC	CG	CG	GG	CG	CC	CG	CG	CG	CG	CG	CG	GG	GG	CC	CC	CG	GG	CG	GG	CG	GG	CC	GG	GG	CG	CG	GG	CG	CG	CG	CG	CC	CG	CG	GG	GG	CG	CC	CG	CC	CC	CC	CG	CC	CC	CG	CC
F51TW9001C2JN8_665	TC	TT	TC	TC	CC	TC	TT	TC	TC	TC	TC	TC	TC	CC	CC	TT	TT	TC	CC	TC	CC	TC	CC	TT	CC	CC	TC	TC	CC	TC	TC	TC	TC	TT	TC	TC	CC	CC	TC	TT	TC	TT	TT	TT	TC	TT	TT	TC	TT
F51TW9001C2JN8_670	AG	AA	AG	AG	GG	AG	AA	AG	AG	AG	AG	AG	AG	GG	GG	AA	AA	AG	GG	AG	GG	AG	GG	AA	GG	GG	AG	AG	GG	AG	AG	AG	AG	AA	AG	AG	GG	GG	AG	AA	AG	AA	AA	AA	AG	AA	AA	AG	AA
F51TW9001C576X_539	AG	GG	AG	AG	AG	AG	AA	AA	AG	AA	AG	AA	AG	GG	AG	AG	AG	AA	AA	AG	GG	AG	GG	AG	AG	GG	AA	AG	AA	AG	AG	AA	AG	AG	AA	GG	AG	GG	GG	AA	AG	AA	AG	GG	AA	AA	GG	AG	AA
F51TW9001C576X_984	AC	AA	AC	AC	AC	AC	CC	CC	AC	CC	AC	CC	AC	AA	AC	AC	AC	CC	CC	AC	AA	AC	AA	AC	AC	AA	CC	AC	CC	AC	AC	CC	AC	AC	CC	AA	AC	AA	AA	CC	AC	CC	AC	AA	CC	CC	AA	AC	CC
F51TW9001D7H8P_765	TT	TT	TT	TC	TT	TC	TT	TC	CC	CC	TC	TT	TT	TT	TC	TC	TT	TC	TC	TC	TC	TC	TC	TT	CC	TC	TC	TC	TC	TT	TT	TT	TC	TC	TC	TC	TT	CC	CC	TC	CC	TT	TT	CC	TT	TC	TC	TT	TT
F51TW9001EF7LL_832	TT	TA	TT	TT	TT	TA	TA	TT	AA	TT	TA	TT	AA	TA	AA	TA	TA	AA	AA	TA	TA	TA	TA	TA	TT	TA	AA	AA	TT	AA	TA	TA	TT	TA	TA	AA	TA	TT	AA	TA	AA	TA	TT	AA	TA	TT	AA	TA	TA
F51TW9001EIZX5_362	TC	CC	CC	TC	TT	CC	TC	TC	TT	TC	CC	CC	CC	CC	TT	TC	TC	CC	CC	CC	CC	CC	CC	TC	TT	TT	TC	TC	CC	CC	TT	CC	CC	TC	TT	CC	TC	CC	TC	CC	TC	TC	TT	TC	TC	CC	TC	TC	TC
F51TW9002F9MBA_183	AG	GG	AG	GG	AG	AG	AG	AG	AA	GG	AG	AG	AG	AG	AA	GG	GG	AG	AA	AA	GG	GG	AG	AG	AG	AG	AG	AG	AG	AA	AA	GG	AG	AA	AG	AG	AG	AG	AA	AG	AG	GG	AA	AA	GG	AA	AG	AG	GG
F51TW9002H9U6A_671	AA	AG	AA	GG	AA	AG	AG	AG	AG	GG	AG	AA	AG	AA	AG	AA	AG	AA	AG	AG	AG	AA	AA	AG	AA	GG	AG	AG	GG	AG	AG	AG	GG	GG	AG	AG	AG	AG	AG	AA	AG	AG	AG	AG	AA	AG	GG	AA	AG
F5X2MQL01BWPXM_294	CC	TC	TC	TC	TC	TC	TC	TC	TC	TT	TT	TC	TT	TC	TC	TT	TT	TC	CC	TC	TT	TT	TC	TC	TT	TC	TC	TC	TC	TT	TC	TC	TC	TT	TC	TT	TC	TT	TT	TC	TT	CC	CC	TC	TC	TT	TC	CC	TC
FM945697_662	GG	GG	TG	TG	TG	TT	TG	TG	TG	TT	TT	TG	GG	TG	TG	GG	TT	TG	GG	TT	GG	GG	TT	TG	TG	GG	TG	TG	TG	GG	TT	TT	TG	TG	TT	TG	TT	TG	TG	TG	TG	TG	TG	TG	TT	TT	TT	TG	TG
FN692894_137	AC	AA	AA	AA	AA	AC	AC	AA	AC	AC	AA	CC	AC	AC	AA	AA	AA	AC	AA	AC	AC	AA	AC	CC	AC	AC	AA	CC	AA	CC	AA	AA	AC	AC	AC	CC	AC	AA	AA	AC	AC	AA	AA	AC	AA	AC	AA	CC	AA
FN692894_203	CG	GG	GG	GG	GG	CG	CG	GG	CG	CG	GG	CC	CG	CG	GG	GG	GG	CG	GG	CG	CG	GG	CG	CC	CG	CG	GG	CC	GG	CC	GG	GG	CG	CG	CG	CC	CG	GG	GG	CG	CG	GG	GG	CG	GG	CG	GG	CC	GG
FN692894_88	AG	GG	GG	GG	GG	AG	AG	GG	AG	AG	GG	AA	AG	AG	GG	GG	GG	AG	GG	AG	AG	GG	AG	AA	AG	AG	GG	AA	GG	AA	GG	GG	AG	AG	AG	AA	AG	GG	GG	AG	AG	GG	GG	AG	GG	AG	GG	AA	GG
FN694648_390	AA	AG	AG	AG	GG	AA	AG	AG	GG	AG	AA	AA	AA	AG	GG	AA	AG	AG	AG	AG	AG	AG	GG	AG	AA	AG	AG	AG	AA	AG	AG	AA	GG	GG	AG	AA	GG	AG	AG	AG	AG	GG	AA	AG	AA	AG	AA	AA	GG
CT577081_1293	AA	AA	AA	AG	AA	AG	AG	AA	GG	GG	AG	AG	AG	AA	AA	AA	GG	AA	AG	AA	AA	AG	AA	GG	GG	AG	AA	AA	GG	AG	AG	GG	AG	AG		AA	AG	GG	AG	AA	AA	GG	AA	AG	AA	AA	AG	AG	AG
CT583091_1465	CG	CC	CG	CC	GG	CC	CC	GG	CC	CC	CC	CC	CG	GG	CC	CC	CG	GG	CG	CG	GG	CC	CG	GG	CC	CC	GG	CG	CG	CG	CG	CC	CC	CG	CC	CG	CG	CG	CG	CG	CG	CG	CG	GG	CC	GG	GG	CG	CG
BX255379_349	TT	TC	TT	CC	TT	TC	TT	TT	TT	CC	TT	TT	TC	TC	TT	CC	CC	CC	TT	TC	TC	TT	CC	CC	TT	CC	TT	TC	CC	TT	TC	TT	TC	TC	TC	CC	TC	TC	TC	CC	TC	TC	CC	TC	TC	TC	TT	TC	TT
BX682481_1241	TG	TT	TT	TG	TG	TG	TG	GG	TG	TG	TG	TG	GG	TT	TT	TG	GG	GG	TT	TT	TG	TG	TG	TT	TT	TG	TG	GG	TG	TT	TG	TT	TG	GG	TG	TG	TT	TG	TG	TG	GG	TG	TG	TT	GG	TG	TT	TG	GG
F51TW9001AHS45_908	CG	CG	CG	CG	CG	GG	CG	CG	CG	CG	CG	CC	CC	GG	GG	CG	CG	CC	GG	CC	CG	GG	CC	CG	CC	CG	GG	CG	GG	CG	GG	CG	CG	CG	CG	GG	GG	CC	CG	CG	CC	CG	CG	CG	CG	CC	CG	GG	CG
F51TW9001CCHJH_199	AG	AA	AG	GG	AA	GG	AA	AG	AA	AA	AG	AA	AA	GG	GG	AA	AG	AA		AA	AG	AG	AA	GG	AG	GG	GG	AA	AG	AA	GG	AG	GG	AA	AG	AG	AG	AG	AG	AG	AA	AG	AG	AG	AG	AG	AA	GG	AG
F51TW9001DWSQP_1155	AG	AG	AG	AG	AA	AG	AG	AA	AA	GG	GG	AA	AG	AG	AG	GG	AG	AG	AG	GG	AG	AG	AG	AG	AG	AG	AG	AG	AG	AA	AG	AG	AA	GG	AA	AA	GG	AA	AA	AA	AG	AG	GG	AG	AA	AG	AA	AG	AA
BX255720_1065	AG	AG	AA	AG	AG	AG	AG	AA	AA	AA	GG	AG	AG	AG	AG	AG	GG	AG		AG	GG	AG	AG	AA	AG	AG	AG	AG	AG	AG	AG	AG		GG	AG	AG	AG	AA	GG	AG	AG	GG	AG	GG	AG	AG	AG	GG	AG
FM945459_1696	TT	CC	CC	TC	TC	CC	CC	TC	TC	CC	TC	CC	CC	TC	TT	TT	TC	TT	TC	TC	TC	TC	CC	CC	CC	TC	CC	TC	TC	CC	CC	TC	TC	CC	CC	TC	TT	TC	TC	TC	TC	CC	TC	TC		TC	CC	TC	CC
BX254138_642	TC	TC	TC	CC	TC	CC	TC	TC	CC	TC	TC	TT	TC	CC	CC	TC	TC	TC	TC	CC	TC	CC	TC	TC	TC	CC	CC	TC	TC	CC	CC	TT	TC	TT		TC	TC	TC	TC	TC	TC	CC	TT	TT	TC	TC	CC	CC	TC
F51TW9001BWATP_664	TG	GG	GG	TG	TG	GG	TG	GG	TG	TT	TG	TG	GG	GG	TG	GG	GG	GG	TG	GG	TG	GG	GG	TG	TG	TG	TG	TG	GG	TT	TG	GG	GG	TG	TG	GG	TG	GG	GG	GG	TT	TG	TG	GG	TG	TG	GG	TG	TG
AL749857_1055	CC	TT	TT	CC	TC	CC	CC	TT	TC	TC	TC	TC	CC	CC	TC	CC	TT	TT	TC	TT	CC	TT	TC	TT	CC	TC	TT	TC	TT	TT	CC	TT	TT	TC	TT	TC	TC	TT	TC	TC	TC	TC	CC	TC	CC	TC	CC	TT	TT
AL749993_1482	TC	CC	CC	TT	TC	CC	CC	TC	TC	CC	TC	CC	CC	CC	CC	TC	CC	TC	TC	TC	TC	TT	TT	CC	CC	CC	TC	CC	CC	CC	CC	TC	TC	CC	CC	CC	CC	TC	TT	TC	CC	CC	CC	TC	TT	CC	CC	TC	CC
AL749993_1502	TG	TT	TT	GG	TG	TT	TT	TG	TG	TT	TG	TT	TT	TT	TT	TG	TT	TG	TG	TG	TG	GG	GG	TT	TT	TT	TG	TT	TT	TT	TT	TG	TG	TT	TT	TT	TT	TG	GG	TG	TT	TT	TT	TG	GG	TT	TT	TG	TT
AL750450_1317	TC	TT	TC	TT	TT	TC	TT	TT	TC	TT	TC	TC	TC	CC	TC	TT	TC	TC	TC	TC	TC	CC	TT	CC	TT	TC	TC	TC	TC	CC	TT	TC	TC	TC	TT	TC	TT	TC	CC	TC	CC	TC	TC	TT	CC	TT	TT	TC	TT
AL750549_950	TC	TT	TC	TC	TC	CC	TT	TC	TT	TC	TT	TT	CC	TC	TC	CC	TT	TT	TC	TC	TT	TC	CC	TT	TC	CC	TT	TC	CC	TC	TC	TC	TC	TT	TT	TC	TC	TT	TC	CC	TC	TT	TT	TC	TC	TC	TC	TC	TC
AL751031_926	TC	TC	TC	TC	CC	TT	TT	TT	CC	TT	CC	CC	TC	TC	TC	CC	TC	TT	TC	TC	TT	TC	TT	CC	TC	TC	TC	TT	CC	TC	TT	TC	TC	TT	CC	TT	TT	TC	TC	TC	TT	CC	TC	CC	TC	TT	TC	TC	TC
AL751051_219	CG	CC	CG	CG	CC	GG	CC	CC	CG	CG	CG	CG	CG	CG	GG	CG	GG	CC	CC	CC	GG	GG	CG	CC	CG	CC	GG	CG	CG	CG	CG	CG	CG	CG	GG	CC	CG	GG	CG	CC	CG	GG	GG	CG	CG	CG	GG	CG	GG
BX249083_592	TC	CC	TC	TC	CC	CC	TT	CC	CC	TT	TC	TT	TT	CC	TT	TC	TC	TC	CC	TC	TC	TC	TC	CC	TC	TC	TC	CC	CC	TT	TC	CC	TT	CC	TC	TC	TC	TT	TC	TT	TT	TT	TC	TC	TT	TC	CC	CC	TC
BX249428_832	CC	TT	CC	TC	TC	TC	TC	TC	TC	TC	TT	TC	TC	TT	CC	TC	TT	CC	TC	TC	TT	TC	TC	CC	TC	CC	TC	TC	TC	TT	TT	CC	CC	TC	TT	TC	TC	TT	TC	TT	TC	CC	TC	CC	TC	TC	TC	CC	CC
BX249461_132	CC	AC	AC	AC	AC	AC	CC	CC	CC	AC	AC	CC	AC	AC	CC	AA	CC	AC	CC	AA	AC	AC	CC	AC	CC	AC	AC	AC	AC	AC	AC	AC	CC	CC	AC	CC	AC	CC	AC	CC	CC	AA	CC	CC	CC	AC	AC	AC	CC
BX249522_1624	TC	TC	TT	TC	TC	CC	TT	TC	TC	CC	TT	CC	CC	CC	CC	TT	CC	TC	TC	CC	TC	CC	TT	CC	TC	TC	TC	TC	TT	TC	TC	CC	TC	CC	CC	CC	TC	TT	TT	TC	TC	TT	TC	CC	TT	TT	TC	TC	CC
BX249773_188	GG	TG	TG	TG	GG	GG	GG	GG	GG	TG	GG	TG	TG	TG	GG	GG	TG	TT	TG	TG	TG	TT	TG	GG	GG	TT	TG	TT	TG	GG	GG	TT	TG	TG	TG	GG	GG	TG	GG	TT	TG	GG	TG	TG	TG	GG	TG	GG	TG
BX250363_251	AC	AC	CC	CC	AC	CC	AC	AC	CC	AC	AC	CC	CC	AC	CC	AC	AC	CC	AC	AC	AA	AA	CC	CC	CC	AC	AC	AC	AA	AC	AA	CC	CC	AC	CC	AC	AC	AC	AA	AC	AA	AA	AC	AA	AC	AC	CC	AC	AC
BX251001_1721	TT	GG	TT	TG	TT	TG	TG	GG	TG	TG	GG	TT	GG	GG	GG	GG	GG	GG	TT	GG	TG	GG	TG	GG	TG	TT	TG	TG	GG	TG	TT	TG	TG	GG	TG	GG	TG	TG	GG	TT	TT	TG	TG	TG	GG	TG	TG	TG	GG
BX251173_25	TC	TT	TT	TT	TT	TT	TT	TC	TC	TC	TT	CC	TC	TC	TT	TT	TC	TC	TT	TC	TC	TT	TC	CC	TC	TC	TT	TT	TT	TC	TC	TC	TC	TC	TC	CC	TC	TT	TT	TC	TC	TT	TT	TC	TT	TC	TT	TC	TT
BX251715_344	CC	TC	TT	CC	TT	TT	TC	TC	TC	TC	TC	TT	CC	TC	CC	TT	TT	TC	TC	TC	TC	TC	CC	TC	TC	CC	TC	CC	TC	CC	CC	TC	TT	TT	TT	CC	TC	TC	CC	CC	CC	CC	TC	TC	CC	TC	CC	TC	TT
BX252347_1190	TT	TC	TT	TT	TT	CC	TC	TT	TT	TT	CC	TT	TT	TC	TT	TC	TT	TC	TT	TC	TC	TT	TC	TC	CC	TT	TC	TT	TT	CC	TC	TC	TC	TT	TC	TC	TC	TC	CC	TT	CC	TC	TT	TC	TT	TC	TT	TT	TT
BX252921_420	TA	AA	TA	TT	TA	AA	TT	TA	AA	TT	AA	TA	AA	TA	AA	TA	TA	AA	TA	TA	TA	AA	TA	TT	AA	AA	TA	TA	TT	TA	AA	AA	TA	TA	TA	AA	AA	AA	TA	TA	AA	TT	TT	TA	TA	TA	TT	AA	AA
BX252921_560	AC	AA	AC	CC	AC	AA	CC	AC	AA	CC	AA	AC	AA	AC	AA	AC	AC	AA	AC	AC	AC	AA	AC	CC	AA	AA	AC	AC	CC	AC	AA	AA	AC	AC	AC	AA	AA	AA	AC	AC	AA	CC	CC	AC	AC	AC	CC	AA	AA
BX252921_628	AT	TT	AT	AA	AT	TT	AA	AT	TT	AA	TT	AT	TT	AT	TT	AT	AT	TT	AT	AT	AT	TT	AT	AA	TT	TT	AT	AT	AA	AT	TT	TT	AT	AT	AT	TT	TT	TT	AT	AT	TT	AA	AA	AT	AT	AT	AA	TT	TT
BX253305_170	CC	TC	TT	TC	TC	TC	TC	CC	CC	TC	TC	CC	TT	CC	CC	TC	CC	TC	CC	TC	TT	CC	TC	TT	TC	TC	TC	TT	TT	TC	TT	TT	TC	CC	TT	TC	TT	CC	TC	TC	CC	TC	TC	CC	TC	TC	TC	TC	CC
BX253305_271	AA	AC	CC	AC	AC	AC	AC	AA	AA	AC	AC	AA	CC	AA	AA	AC	AA	AC	AA	AC	CC	AA	AC	CC	AC	AC	AC	CC	CC	AC	CC	CC	AC	AA	CC	AC	CC	AA	AC	AC	AA	AC	AC	AA	AC	AC	AC	AC	AA
BX676885_841	TG	GG	TT	TG	TG	TG	TG	TT	TG	TG	TG	TG	TG	TG	TT	TG	TG	TG	TG	GG	GG	TG	GG	GG	TG	TG	TT	TG	GG	TT	TG	TG	TT	TT	TT	TT	TT	GG	TG	TG	TT	TT	TG	TG	TT	TT	TT	TT	TG
[truncated: 601 more rows]
[truncated: 612 more columns]

## Sheet: Pheno_LD_population
ID	HT	STR
I001	-0.9936	1.073
I002	1.4687	0.4688
I003	0.7334	1.1242
I004	0.4112	0.7271
I005	0.4609	0.1471
I006	0.4982	-0.3167
I007	0.0834	0.0899
I008	0.8717	0.511
I009	-0.8459	1.9511
I010	0.225	0.9597
I011	-0.6069	2.0041
I012	-0.9461	-1.0573
I013	-0.4471	-0.2779
I014	-0.9184	-0.342
I015	-0.3596	0.8753
I016	-1.3116	-1.4592
I017	0.632	-1.8016
I018	-0.4477	0.6598
I019	-0.0505	1.5539
I020	0.2032	-0.5842
I021	0.1938	0.3015
I022	0.62	-1.3934
I023	-0.0639	0.2789
I024	0.5215	-0.3857
I025	-0.0558	0.1025
I026	-0.2952	0.1467
I027	-1.8962	-0.7271
I028	0.5404	-0.2406
I029	-0.9782	-1.1675
I030	-0.5449	-1.4058
I031	0.054	0.5012
I032	-0.2848	-0.5179
I033	0.0527	1.4047
I034	0.8393	-0.7719
I035	0.5594	0.3196
I036	1.0599	-0.7641
I037	-0.6244	-1.683
I038	0.1646	1.9958
I039	0.3806	-1.5839
I040	0.8309	0.6425
I041	-0.1943	1.1361
I042	0.2395	0.4117
I043	1.5211	1.0366
I044	1.6286	1.4108
I045	0.4707	0.8366
I046	-2.2687	-0.858
I047	1.0077	1.263
I048	1.3511	-0.3232
I049	0.1605	0.5758
I050	-0.4016	0.1129
I051	1.2957	-0.5326
I052	0.4756	-0.1508
I053	-0.0708	-0.322
I054	0.5527	0.8831
I055	0.8795	0.3891
I056	0.0263	4.1317
I057	0.5224	-0.2145
I058	-0.751	2.4009
I059	-0.3043	0.5797
I060	0.4874	1.2401
I061	0.9084	-1.1189
I062	-0.2963	0.25
I063	0.642	-0.5057
I064	2.4189	0.2495
I065	0.5944	0.1352
I066	-0.952	3.5644
I067	0.0738	-1.5364
I068	-1.2285	-0.7024
I069	0.3977	-0.439
I070	-0.4718	0.8556
I071	0.8495	1.6077
I072	0.6135	0.1552
I073	0.8588	1.51
I074	-0.2079	-0.0969
I075	-0.0136	0.9737
I076	-0.2284	-0.7199
I077	-0.4335	1.2378
I078	-0.0177	-0.7617
I079	-0.186	-0.7143
I080	0.493	-0.9975
I081	1.4126	1.1878
I082	1.1099	1.0898
I083	-0.2173	0.071
I084	-0.428	1.8954
I085	0.7697	1.216
I086	1.2654	-1.9684
I087	-0.6624	1.6089
I088	-1.3253	-0.5594
I089	-0.142	-1.125
I090	1.3211	-0.2179
I091	1.4785	0.09
I092	-0.6726	-0.6388
I093	0.5332	-0.0694
I094	-1.0714	1.5283
I095	0.8471	0.7654
I096	1.3262	2.7285
I097	-1.2872	-0.4788
I098	1.1359	-0.3414
I099	1.1629	-1.1011
I100	-0.8187	-1.5302
I101	-0.7859	-1.1879
I102	-0.3039	0.3283
I103	0.5054	0.5986
I104	-0.9854	-0.8744
I105	0.0912	1.0367
I106	0.668	-1.3014
I107	2.1376	0.1386
I108	0.6861	0.2499
I109	-0.3955	-0.5933
I110	-0.3197	-0.1187
I111	0.4384	-0.409
I112	1.4209	-0.6616
I113	1.0312	-0.5829
I114	-0.9051	-0.4975
I115	1.0164	0.6711
I116	-0.3292	-1.4097
I117	1.4458	-0.3071
I118	1.2277	0.5768
I119	0.4259	0.8399
I120	-0.3613	1.7828
I121	1.1568	0.3357
I122	-0.7761	-1.0407
I123	0.3696	0.3864
I124	0.9286	-1.7512
I125	1.7501	-0.2603
I126	1.7477	1.388
I127	0.7354	-1.519
I128	-1.7996	0.5003
I129	-0.2041	1.0833
I130	0.0407	-0.3931
I131	-0.27	-0.0262
I132	-0.5054	0.6045
I133	0.4887	0.1359
I134	-0.0449	-0.2463
I135	1.1976	0.64
I136	-0.1161	-0.7328
I137	0.3152	0.41
I138	-2.2023	0.0005
I139	-0.5638	0.3037
I140	0.3978	-0.2626
I141	0.4398	0.2532
I142	-1.4434	0.9791
I143	-0.5151	-0.7689
I144	-0.247	1.0163
I145	-0.2157	-0.53
I146	0.3325	-0.3228
I147	0.5919	-0.755
I148	-1.279	-1.1378
I149	0.146	-0.0324
I150	0.4818	-0.0357
I151	0.0263	0.0718
I152	0.3473	0.0001
I153	-1.318	-0.1555
I154	1.424	-0.122
I155	0.2727	-1.3194
I156	1.3282	-0.3017
I157	0.3338	0.0556
I158	-0.0037	-0.079
I159	-0.0644	-0.2165
I160	0.0743	-0.4282
I161	-0.0651	-1.75
I162	-0.0566	-2.4216
I163	-0.9626	0.3974
I164	-0.4794	-0.0299
I165	0.3959	0.7183
I166	-0.1118	-1.1424
I167	0.4971	-0.3332
I168	-1.2241	-1.0356
I169	-0.4407	-0.2033
I170	-1.8436	-0.3948
I171	0.9702	0.2986
I172	-0.9349	-0.7945
I173	-0.8411	-1.3935
I174	1.0302	0.2115
I175	1.361	0.0488
I176	-0.9203	1.4152
I177	-0.8152	0.2114
I178	0.1658	0.3485
I179	0.4401	0.0033
I180	0.9682	0.5388
I181	1.278	1.3084
I182	0.1365	-0.8498
I183	-0.3116	1.148
I184	-0.0299	-0.6644
I185	2.4503	1.1506
I186	1.0112	0.9848
I187	-0.3773	1.567
I188	1.4174	0.7706
I189	1.1813	2.0804
I190	0.3458	-1.6038
I191	0.878	-0.6518
I192	-0.2411	-0.1939
I193	0.2964	-0.6967
I194	0.3272	-0.7327
I195	0.59	0.7683
I196	0.864	1.1166
I197	-0.3651	-0.1057
I198	0.8996	-1.228
I199	-0.763	-0.3046
I200	-0.3926	-0.0343
I201	-0.5919	0.5494
I202	0.4362	-1.175
I203	1.6294	0.4218
I204	1.2905	-0.6654
I205	0.3261	-0.6945
I206	1.439	0.2382
I207	-0.137	-0.3888
I208	0.1007	0.8843
I209	0.5658	-0.2683
I210	1.0027	1.3253
I211	0.613	0.9594
I212	1.1523	-0.9476
I213	0.5746	-0.4214
I214	0.2863	0.3958
I215	0.2307	1.2346
I216	1.0633	1.5448
I217	3.037	-0.2879
I218	1.0847	1.6748
I219	1.3678	0.2122
I220	-0.8179	0.4603
I221	0.5298	1.3702
I222	0.7685	-0.8248
I223	1.328	-0.2981
I224	-0.4067	-0.6634
I225	0.8027	1.7499
I226	1.2596	-0.0337
I227	1.6857	-0.4049
I228	1.255	-0.3602
I229	0.6184	-1.216
I230	1.4888	-0.7405
I231	0.1069	-0.213
I232	1.1162	-0.5613
I233	0.4555	-0.3617
I234	0.5748	-0.2546
I235	0.2289	0.6593
I236	0.3372	-0.6909
I237	0.9911	-0.4788
I238	0.8041	-0.6331
I239	1.7502	0.0462
I240	1.4573	1.1961
I241	1.4896	-0.8899
I242	0.0439	0.2267
I243	0.8986	0.1283
I244	2.0372	-0.1791
I245	0.522	-0.1578
I246	0.7766	-0.454
I247	0.6151	0.7996
I248	0.316	0.241
I249	0.6944	-0.4592
I250	0.5429	-0.268
I251	1.3255	0.3855
I252	2.4493	0.1688
I253	1.9098	0.7061
I254	1.782	-0.566
I255	1.8929	0.8032
I256	-0.2281	-0.9155
I257	0.8471	-0.1818
I258	1.2121	-0.3585
I259	0.0839	-1.3305
I260	0.3852	0.2477
I261	-1.3195	2.4394
I262	0.5117	-0.657
I263	1.0459	0.21
I264	0.1242	-0.8559
I265	-0.2653	-0.6969
I266	1.3264	0.2795
I267	0.0892	-0.6046
I268	1.404	0.6535
I269	2.2173	0.7859
I270	1.808	0.494
I271	2.3361	-0.2846
I272	0.5083	-0.7405
I273	0.4898	-0.6125
I274	0.696	-0.5411
I275	-0.4548	-1.7861
I276	-0.5178	-0.6465
I277	1.5604	0.2732
I278	0.4253	-0.1909
I279	-0.0786	0.4405
I280	0.402	1.0858
I281	1.5352	0.3746
I282	1.1025	0.8613
I283	0.7884	0.4197
I284	1.7852	0.6502
I285	0.5331	-0.3127
I286	-0.1744	-0.5915
I287	-0.3522	0.5978
I288	-0.4039	-0.2416
I289	1.2928	-0.689
I290	0.4871	-0.7901
I291	0.2303	0.0533
I292	2.0672	0.2011
I293	0.632	-0.7633
I294	-0.7748	-0.9934
I295	-0.6438	0.4961
I296	1.0189	0.5444
I297	0.1171	-0.2415
I298	0.9795	0.2043
I299	0.815	1.0004
I300	0.3033	-0.7725
I301	0.7655	-1.6348
I302	0.0999	-0.7602
I303	0.4806	0.0122
I304	1.1809	0.1996
I305	-0.3983	-0.1914
I306	1.2919	-0.6024
I307	0.7557	-0.3609
I308	-0.0707	-0.1861
I309	1.8676	0.353
I310	0.9934	-0.3633
I311	2.1308	0.1475
I312	1.6911	-0.8124
I313	1.5381	-0.7532
I314	0.9396	-0.5015
I315	1.1701	0.1367
I316	1.7047	-0.4151
I317	2.7895	0.3356
I318	1.0747	0.6804
I319	2.5093	0.6642
I320	0.8692	-1.5167
I321	0.0217	-1.4128
I322	0.8329	-0.7795
I323	1.6944	-0.3054
I324	0.3493	-1.0287
I325	0.7427	-0.208
I326	0.6327	1.4064
I327	-0.1826	-0.773
I328	1.1872	-1.02915
I329	1.3244	0.4454
I330	0.6179	1.2181
I331	1.2176	0.4034
I332	1.4508	-0.3767
I333	-0.8855	0.8804
I334	1.5866	1.2259
I335	0.2423	0.4387
I336	1.4523	-0.0844
I337	0.9167	-0.9489
I338	1.2449	-0.4515
I339	0.5532	-0.0324
I340	0.1287	1.7615
I341	-0.025	2.8977
I342	0.0478	-0.5877
I343	0.3802	1.4968
I344	0.2419	-0.0673
I345	-0.1946	0.5501
I346	-0.0851	-1.0371
I347	-0.1249	-0.4666
I348	0.8962	0.4887
I349	1.447	-0.1488
I350	0.7427	-0.4896
I351	0.5544	-0.0071
I352	-0.1367	0.0881
I353	0.2669	-0.6857
I354	-0.3874	1.3678
I355	0.5274	-0.4589
I356	1.1471	-0.5675
I357	-0.6364	-0.6756
I358	0.1458	-0.09
I359	-0.7723	0.3107
I360	0.0727	0.1844
I361	-1.8224	0.0304
I362	1.3417	-0.37
I363	0.3405	0.9468
I364	1.3089	1.0867
I365	-0.2809	2.4774
I366	-0.0224	0.5456
I367	-0.9652	0.9339
I368	1.1354	-0.0676
I369	0.1862	-0.779
I370	-1.4055	1.8317
I371	0.8717	-1.3867
I372	1.2741	-1.3966
I373	0.9725	-0.1598
I374	1.0277	0.5524
I375	1.74	0.6596
I376	-0.9574	0.4415
I377	0.4804	2.9792
I378	-0.1066	-0.47795
I379	0.1903	-0.292
I380	0.7605	0.6253
I381	0.3773	-1.0603
I382	-0.1163	0.2912
I383	1.2014	-0.2162
I384	0.0722	0.8285
I385	1.3611	1.4416
I386	1.7547	0.7207
I387	0.9073	-0.8271
I388	0.6275	-0.3531
I389	1.0231	-0.0432
I390	1.3927	-0.0039
I391	1.1163	-0.0749
I392	1.077	-0.2094
I393	-0.1861	0.1951
I394	1.6506	1.1749
I395	0.6592	1.481
I396	0.659	-1.064
I397	-0.30805	-0.2169
I398	0.49735	1.08785
I399	0.2862	-0.8179
I400	-0.0834	-1.4292
I401	0.9954	-0.2566
I402	0.459	-0.311
I403	1.5244	-0.2001
I404	1.3136	0.88855
I405	1.9883	0.4563
I406	1.8683	-0.7276
I407	0.2427	0.11065
I408	1.0671	0.1109
I409	-1.2281	-1.502
I410	-0.0298	0.699
I411	-0.181	-0.4413
I412	0.5859	0.283
I413	2.104	-0.1862
I414	0.1003	-0.0306
I415	2.1731	-0.3571
I416	0.9829	0.0678
I417	1.0071	-0.6065
I418	0.55205	0.34655
I419	1.6639	0.3928
I420	3.0217	0.4274
I421	-0.6159	-0.6978
I422	0.3809	0.5347
I423	0.6264	-0.6711
I424	1.7604	-0.0598
I425	1.0314	-1.3846
I426	2.5153	-0.4389
I427	0.752	-0.5669
I428	0.6869	-1.4032
I429	1.5636	-0.7734
I430	1.0604	0.3463
I431	0.5662	-1.4062
I432	2.0893	-0.6319
I433	1.014	-0.77365
I434	1.0934	1.0575
I435	1.0525	0.1565
I436	1.03875	-0.9457
I437	1.6256	-0.3821
I438	0.5378	-0.979
I439	1.2667	-0.5292
I440	0.6464	-1.8487
I441	1.6317	-0.4574
I442	1.0427	0.7992
I443	-0.1666	-2.5827
I444	1.1865	-0.9973
I445	1.046	0.1226
I446	1.09	-1.37935
I447	2.0874	-1.5877
I448	0.1064	-1.5185
I449	1.5367	-1.311
I450	0.4434	0.5058
I451	0.2215	-2.6238
I452	-0.0691	-1.2469
I453	2.7755	-0.0668
I454	0.4729	0.3602
I455	0.5009	-1.0425
I456	0.7806	-0.391
I457	1.5958	-0.0615
I458	-1.5	-0.4213
I459	0.75515	0.86585
I460	0.7492	0.4274
I461	0.0545	-0.5775
I462	0.4036	-0.2061
I463	0.4296	-0.8376
I464	0.8905	-1.0418
I465	-0.24135	-0.0557
I466	0.1303	0.1506
I467	0.9028	-0.3329
I468	-0.196	-0.0785
I469	0.0284	-1.5577
I470	1.5062	-0.8915
I471	1.4875	1.0741
I472	0.1007	0.5676
I473	1.2936	0.1005
I474	-0.0417	-0.4473
I475	0.572	0.3291
I476	0.34035	1.0507
I477	0.34035	1.0507
I478	0.5694	-1.5187
I479	1.20355	-0.8306
I480	2.0833	0.81875
I481	0.2179	-1.192
I482	1.3431	-1.6167
I483	1.9373	-0.999
I484	1.0094	2.1058
I485	-0.6411	-0.9597
I486	1.9497	-0.6303
I487	2.0833	0.81875
I488	0.7393	0.6627
I489	1.655	0.8985
I490	0.0801	0.6436
I491	0.42925	-0.1691
I492	1.9954	-0.1611
I493	-0.04305	-0.6306
I494	1.5761	-0.8027
I495	-0.3387	-0.9855
I496	0.3352	0.5185
I497	1.2609	0.1587
I498	1.5712	0.3374
I499	0.7669	0.5402
I500	0.937	-1.1003
I501	1.7923	-1.1989
I502	1.7951	-0.3193
I503	1.8566	-0.9412
I504	1.8263	-0.0215
I505	-0.0846	-0.78245
I506	1.1055	-0.0566
I507	0.3401	-0.3512
I508	0.0979	0.2386
I509	1.7613	-0.0706
I510	1.7981	-0.5054
I511	0.9648	0.6801
I512	1.1753	0.3088
I513	1.3494	-0.1154
I514	0.8746	1.2841
I515	2.6665	-1.1906
I516	0.1196	-1.1809
I517	0.56955	-0.213
I518	0.0335	-0.85385
I519	1.1982	-0.8602
I520	0.1132	-0.4029
I521	-0.3556	-0.3826
I522	0.7069	-0.26015
I523	0.50125	-0.1497
I524	0.9956	-1.701
I525	1.6392	-0.8719
I526	1.9255	-0.2394
I527	0.4774	-0.7762
I528	0.453	-0.15975
I529	0.9654	0.5634
I530	0.9729	0.7431
I531	2.1539	-0.3868
I532	-0.0382	-0.7256
I533	1.0139	0.5457
I534	0.904	0.6761
I535	1.5924	-0.5452
I536	1.491	0.1959
I537	1.4465	-0.4524
I538	0.7736	-1.8272
I539	2.5693	-0.7362
I540	2.0431	0.4493
I541	0.7894	-1.1798
I542	0.267	0.0254
I543	-0.3314	-1.4004
I544	-0.09005	-0.1528
I545	0.31905	0.9727
I546	1.4148	-0.1166
I547	1.4148	-0.1166
I548	0.73595	-0.81565
I549	0.47455	-0.756
I550	0.31905	0.9727
I551	1.3136	0.88855
I552	0.4421	1.3821
I553	1.7644	0.66965
I554	1.7644	0.66965
I555	0.7438	-0.5865
I556	0.44815	0.719
I557	0.7438	-0.5865
I558	0.2313	-1.0355
I559	0.44815	0.719
I560	0.3916	0.6139
I561	1.25015	0.9609
I562	0.44815	0.719
I563	1.7644	0.66965
I564	1.07945	1.05755
I565	-0.094	-0.9715
I566	1.20265	0.6116
I567	1.7303	-1.1499
I568	1.0532	-0.4996
I569	1.1345	-0.7611
I570	1.1856	-0.6653
I571	0.9687	0.487
I572	2.373	-0.9449
I573	0.6682	-0.6835
I574	0.2057	-0.5246
I575	1.10385	0.0437
I576	0.67715	-0.64585
I577	1.19345	-0.51445
I578	1.208	1.9945
I579	1.21	-1.8533
I580	0.1748	-0.8437
I581	-0.3232	-2.0912
I582	2.3213	-0.4062
I583	0.8318	-0.1686
I584	2.0833	0.81875
I585	0.8067	-1.1425
I586	1.7786	0.007
I587	-0.04155	0.39325
I588	0.6196	-0.8725
I589	1.1136	-0.4994
I590	0.7842	-0.6652
I591	1.454	-0.7756
I592	1.3621	0.3565
I593	0.67715	-0.64585
I594	1.0932	0.09475
I595	1.0172	0.03255
I596	0.6253	-1.1029
I597	0.4668	-0.26235
I598	1.0826	0.0176
I599	0.664	-1.0105
I600	1.1049	1.145
I601	2.3727	-0.0194
I602	-0.2581	0.109
I603	0.7773	0.5287
I604	1.3026	-0.1121
I605	1.12025	0.21895
I606	1.2653	-0.5808
I607	1.1719	0.7481
I608	1.0172	0.03255
I609	0.31445	-0.8078
I610	0.4515	-0.1837
I611	0.3517	-0.8093
I612	-0.2038	-0.9282
I613	0.5763	-0.2147
I614	0.5868	-0.8594
I615	1.19345	-0.51445
I616	-0.0984	-1.85
I617	0.3845	-1.1345
I618	2.0701	0.2765
I619	1.6832	-1.015
I620	0.0612	-0.8022
I621	0.26325	1.8272
I622	-0.2448	-1.8741
I623	1.4425	-0.6403
I624	0.0232	0.4304
I625	0.6781	-1.0356
I626	-0.0791	-0.5254
I627	1.2551	-0.3218
I628	-0.04835	0.3444
I629	-0.1929	-0.7582
I630	1.3399	-1.6995
I631	0.4181	-0.4784
I632	-0.0561	0.3115
I633	0.5292	-1.2796
I634	1.4798	-0.0242
I635	-0.20285	0.4404
I636	0.22125	0.7613
I637	0.43325	0.2395
I638	-0.22345	0.12495
I639	0.919	0.52225
I640	0.7647	0.0776
I641	-0.843	-0.5804
I642	-1.113	-1.5143
I643	0.3197	-0.1867
I644	-0.1467	0.334
I645	0.3044	-0.3688
I646	0.4675	-0.5071
I647	0.9622	0.6619
I648	0.16555	-0.5954
I649	-0.3459	-0.6442
I650	1.3859	0.4352
I651	1.1215	-0.2599
I652	0.4858	-1.1616
I653	1.9397	-0.9727
I654	0.43285	-0.1505
I655	0.168	-1.3712
I656	-0.17005	-0.4808
I657	1.3788	-0.7532
I658	-0.75685	-1.01615
I659	-0.00195	-0.16305
I660	0.0501	-1.468
I661	0.242	-0.1021

## Sheet: Geno_F2
SNP ID	Short Name	Contig Name	2	3	4	5	6	7	8	9	10	11	15	16	18	19	20	21	22	23	24	25	26	27	29	30	31	34	35	36	37	38	39	40	41	42	43	44	46	49	50	52	53	54	55	56	57	58	59
CL2332Contig1_01_contig2-199	9k_snp4283	sp_v3.0_unigene12118	a	h	a	h	b	h	h	a	b	a	h	h	h	h	h	a	b	h	b	a	b	h	h	a	a	h	b	h	h	h	h	h	a	b	a	h	b	h	b	a	h	h	a	h	h	h	a
CL3542CT2656CN2853-1005	9k_snp4430	sp_v3.0_unigene147669	h	b	a	h	b	h	h		b	h	h	a	h	h	h	a	b	h	b	a	h	h		a	a	h		h	h	h	h	h	h	b	a	h	b	h	b	a	h	h	h		h	h	a
CT577655-2104	9k_snp5346	sp_v3.0_unigene147117	h	b	a	h	b	h	b		b	h	h	a	h	h	h	a	b	h	b	a	h	h		a	a	h		h	h	h	h	h	h	b	h	h	h	h	b	a	h	h	h		h	h	a
Pipn0_13957_02_contig1-121	9k_snp8403	sp_v3.0_unigene20528	h	b	a	h	b	h	h	b	h	h	h	a	b	b	b	a	b	h	b	a	h	h	h	a	a	h	a	a	h	h	h	a	b	b	h	h	h	h	b	h	h	a	h	h	h	h	h
Pipn0_10514_02_contig1-166	9k_snp8371	sp_v3.0_unigene9509	b	b	h	b	b	h	h	b	a	h	h	a	b	b	b	a	b	h	b	a	a	h	h	a	h	h	a	a	h	h	h	a	b	b	h	a	h	h	b	h	h	a	b	h	h	h	h
CT_3700-567	9k_snp4847	sp_v3.0_unigene202329	b	h	h		b	h	h	b	a	h	b	a	b	b	b	a	b	h	b	a	a	h	h	a	h	h	a	a	h	h	h	a	b	b	h	a	h	h	b	h	h	a	b	h	b	h	h
AL750450-1106	9k_snp989	sp_v3.0_unigene19616	b	h	h	b	b	h	b		a	h	h	a	h	b	b	h	b	h	h	h	a	b		a	h	h			h	h	h	a		b	h	a	a	h	b	h	b	h	b		b	h	h
CL2473CT2777CN2979-1335	9k_snp4294	sp_v3.0_unigene127327	b	h	b	b	b		b	h	a		h	b	a	h	h	h	h	h	h	h	a	b	h	h	h	h	h	a	h	h	h	a	h	h	h	a	a	h	b	h	b	h	h	h	h	a	b
BX255296-864	9k_snp3354	sp_v3.0_unigene17294	b	h	b	b	b	h	b		a	a	h	b		h	h	h	h	h	h	h	a	b		h	h	h		a	h	h	h	a	h	h	h	a	a	h	b	h	b	h	h		h	a	b
F51TW9001CO6T8-441	9k_snp7104	sp_v3.0_unigene94809	b		h			h	b	a	a	a	h	b	a	h	a	h		a	h	h	a		a		h	h	h	a	h	h	h	a	h	h	h				b	h	b	h		h	h	h
BX251166-313	9k_snp2437	sp_v3.0_unigene16491	b		h			b	h	a	a	h	b	b	a	a	a	h		a	h	a	h		b		b	a	h	a	a	b	a	a	h	h	h				b	h	b	h		a	h	h
BX251554-291		sp_v3.0_unigene124414	h	h	h	h	h	h	h	a	a	h	h	b	h	a	a	h	h	a	h	a	h	b	b	a	b	a	a	a	a	h	a	a	h	h	h	h	b	h	h	a	a	h	a	a	h	h	b
CT579871-108			h		h			h	h	a	h	h	b	b	h	a	a	h		a	b	a	h		b		b	a	a	a	a	h	a	a	h	h	h				h	a	a	h		h	h	h
AL750452-419	9k_snp995	sp_v3.0_unigene127397	h		h			h	h	h	h	h	b	b	h	a	a	h		a	h	a	h		b		b	a	a	a	a	h	a	a	h	h	h				h	a	a	h		h	h	h
BX248931-1687	9k_snp1595	sp_v3.0_unigene171420	h	a	h	b	h	h	h		h	h	h	b	h	a	a	h	a	a	h	a	h	b		a	b	a		a	a	h	a	a	a	b	h	h	b	h	h	a	a	h	a		h	h	h
BX252178-374	9k_snp2695	sp_v3.0_unigene17812	a	b	h	a	h	h		a	b	h	a	h	b	b	h	h	h	a	h	b	b	a	h	a	a	b	h	h	a	b	h	h	h	b	b	b	h	b	a	h	a	h	h	a	h	h	h
AL750269-230	9k_snp880	sp_v3.0_unigene1071	a		a			h	a	a	b	h	b	h	h	b	h	h		a	b	b	b		h		h	h	a	h	a	b	h	a	h	b	h				a	h	b	b		a	h	h
CT_1548-409	9k_snp4777	sp_v3.0_unigene18451	a	h	a	a	b	h	a		b	h	h	h	h	h	h	h	h	a	b	b	b	h		h	h	h		h	a	b	h	a	h	b	h	h	h	h	a	h	b	h	h		h	h	h
AL750081-43	9k_snp733	sp_v3.0_unigene144001	a	h	a	h	h	h	a	h	b	h	h	h	h	h	h	h	h	a	b	b	b	h	h	h	h	h	a	h	a	b	h	a	h	b	h	h	h	h	a	h	b	h	h	a	h	h	h
CL4354Contig1_01_contig1-311		sp_v3.0_unigene206683	a	h	a	h	h	h	h	h	b	h	h	h	h	h	h	h	h	a	b	b	b	h	b	h	h	h	a	h	a	b	h	a	h	b	h	h	h	h	a	h	b	h	h	a	h	h	h
Pipn0_2217_01_contig1-119	9k_snp8443	sp_v3.0_unigene44311	a	h	a	h	h	h	h		b	h	h	h	h	h	h	h	h	a	b	b	b	h		h	h	h		h	a	b	h	a	h	b	h	h	h	h	a	h	b	h	h		h	h	h
F51TW9001D58WX-948	9k_snp7174	sp_v3.0_unigene37028	h		a			h	h	b	h	h	h	h	h	h	a	h		a	h	b	b		b		h	h	h	h	h	b	h	a	a	h	a				a	h	b	h		a	a	h
BX251516-207	9k_snp2530	sp_v3.0_unigene22707	h	b	a	b	h	h	h	b	h	h	h	h	h	h	a	h	h	a	h	b	b	b	b	h	b	h	b	a	h	b	b	a	a	h	a	h	h	b	a	b	h	h	h	a	a	h	b
CL1145CT898CN968-427	9k_snp4166	sp_v3.0_unigene27477	h	b	a	b	h	h	h	b	h	h	h	b	h	h	a	b	h	a	h	b	b	b	b	h	b	h	b	a	h	b	b	a	a	h	a	h	h	b	a	b	h	h	h	h	a	h	b
CL2488CT12CN14-241	9k_snp4295	sp_v3.0_unigene32391	h		a	b	h	h	h		h	a	h		h	h	h	b	h	a	h		b			h	b	h		a	h	h	b	h	h	h	a	h	h	b	a	b	h	h	h		a	h	b
F51TW9001A6567-344	9k_snp6117	sp_v3.0_unigene18225	h	b	a	h	h	h	h		a	a	h	b	h	h	h	b	h	a	b	b	b	h		h	h	b		a	h	h	b	b	h	a	a	h	h	b	a	b	h	h	h		a	h	b
BX254626-763	9k_snp3235	sp_v3.0_unigene167825	h	b	a	h	h	h	h	h	a	a	h	b	h	h	h	b	h	a	h	b	b	h	b	h	h	b	b	a	h	h	b	b	h	a	h	h	h	b	a	b	h	h	h	h	h	h	b
LP3-1-324	9k_snp200	sp_v3.0_unigene173689	h	b	a	h	b		a	a	h	a	h	b	h	h	h	b	h	a	h	b	b	h	b	h	a	b	b	a	h	a	b	b	h	h	b	h	h	b	a	b	h	b	h	h	h	h	h
BX250654-804	9k_snp2274	sp_v3.0_unigene141876	h	h	a	h	b	b	a		b	a	h		h	h	h	b	h	a	h		h	h		h	h	b		a	h	a	b	b	h	h	b	h	h	b	h	h	a	b	h		h	h	b
Myb14-449	9k_snp8345	sp_v3.0_unigene31307	h	h	a	a	b	b	a	a	b	a	h	b	h	b	a	b	h	h	h	b	h	h	b	h	h	b	a	a	h	a	b	b	h	a	b	h	h	b	h	h	a	h	h	h	h	h	b
CT578812-356	9k_snp5476	sp_v3.0_unigene4036	h		h			b	a	h	b	a	h	b	h	b	a	b		h	h	b	h		b		h	a	a	a	h	a	b	h	h	a	b				h	a	a	h		h	h	h
AL749911-184	9k_snp608	sp_v3.0_unigene17115	h	h	h	a	h	h	a		b	h	a	h	h	h	a	b	h	h	h	b	h	a		h	h	a		a	h	a	b	h	h	a	b	h	h	b	h	a	a	h	h		h	h	b
CL2426CT3781CN4042-530	9k_snp4289	sp_v3.0_unigene147036	a	b	h	h	b	h	a	h	b	h	b	h	h	a	b	h	a	h	h	b	h	a	h	h	a	h	a	h	h	h	a	h	h	h	b	b	a	a	a	a	a	h	b	b	a	h	h
BX251086-38	9k_snp2404	sp_v3.0_unigene9374	h	h	h	a	b	h	h	h	b	h	b	a	h	a	b	h	h	h	h	b	h	a	h	h	a	h	a	h	h	b	a	a	h	h	b	b	a	a	a	a	a	a	h	b	a	h	a
CL3300CT1944CN2088-126	9k_snp4388	sp_v3.0_unigene17662	h	h	h	a		b	h	h	b	h	b	a	h	a	h	h	h	h	a	b	h	a	h	h	a	h	a	h	a	b	h	a	a	h	b	b	h	a	h	a	a	a	h	b	a	h	a
0_7921_1_contig1-229		sp_v3.0_unigene203600	h	h	h	h	b	b	h		b	h	h	a	h	a	h	h	h	h	a	b	h	a		h	a	h		h	a	b	h	a	a	h	b	b	h	a	h	a	h	a	h		a	h	a
Pipn0_17082_01_contig1-63	9k_snp8423	sp_v3.0_unigene4927	h	h	h	h	b		h	h	b		a	a	h	a	h	h	h		a	b	h	a	h	h	a	h	a	h		b	h	a	h	h	b	b	h	a	h	a	h	a	h	b	a	h	a
BX249074-267	9k_snp1649	sp_v3.0_unigene11744	b	h	h	h	b	b	h	b	b	h	a	a	a	a	h	h	h	a	a	h	h	h	h	h	a	h	a	a	h	b	h	a	h	b	b	b	b	a	h	h	h	h	h	b	a	h	a
CT_371-425	9k_snp4848	sp_v3.0_unigene20627	b	h	h	h	b	b	h	b	h	h	a	a	a	a	h	h	a	a	a	h	h	h	h	h	a	a	a	a	h	b	h	a	h	b	b	b	b	a	h	h	h	h	b	h	a	h	a
CT_43-228	9k_snp4866	sp_v3.0_unigene209193	b	h	h	h	b	h	h	b	h	h	a	a	a	h	h	h	a	a	a	h	h	h	b	a	a	h	a	a	h	b	h	h	h	b	h	b	b	h	h	h	h	h	b	a	a	h	a
BX249095-58	9k_snp1679	sp_v3.0_unigene4002	b	b	h	h	b	h	h	h	h	a	a	a	a	b	a	h	a	a	a	h	h	h	h	h	a	h	h	h	h	b	h	b	h	h	h	b	b	h	h	h	h	h	b	a	a	h	a
Pipn2_10450_01_contig1-276		sp_v3.0_unigene169964	b	b	h	h	b	h	h	h	h	a	a	a	a	b	a	h	a	a	a	h	h	h	h	h	a	h	h	h	h	b	h	b	h	h	h	b	b	h	h	h	h	h	b	a	a	h	a
F51TW9001AJDAL-863		sp_v3.0_unigene135158	b		h			h	h	h	h	a	h	a	h	b	a	a		a	a	h	h		h		h	h	h	h	h	b	a	b	h	h	h				h	h	h	h		h	a	h
BX249891-497	9k_snp2009	sp_v3.0_unigene145147	b	b	h	h	b	h	b		b	a	h	a	h	b	a	a	a	a	a	h	h	a		h	h	h		b	h	b	a	b	h	h	h	b	h	h	h	h	a	h	b		a	b	a
CT_2971-480	9k_snp4823	sp_v3.0_unigene29416	b	b	h	h	b	h	b	h	b	a	h	a	h	b	a	a	a	a	a	h	h	a	h	h	h	h	b	b	h	b	a	b	h	h	h	b	h	a	h	h	a	h	b	h	a	b	a
Pipn0_9337_01_contig1-349	9k_snp8489	sp_v3.0_unigene18078	b	b	h	h	b	h	b		b	a	h	a	h	b	a	a	a	a	a	h	h	a		h	h	h		b	h	b	a	b	h	h	h	b	h	a	h	h	a	h	b		a	b	a
0_4756_01_contig1-354	9k_snp81	sp_v3.0_unigene5940	b	b	h	h	b	h	b	h	b	h	h	a	h	b	a	a	a	a	h	h	h	a	h	h	h	h	b	b	h	b	a	b	h	h	h	b	h	a	h	h	a	a	b	h	a	b	a
AJ309099-366	9k_snp265	sp_v3.0_unigene146139	b	b	h	b	b	h	b		h	h	h	a	h	b	a	a	a	h	h	h	h	a		h	h	h		b	h	b	a	b	h	h	h	b	h	a	h	h	a	a	b		h	h	a
Pipn0_5575_01_contig1-146	9k_snp8463	sp_v3.0_unigene11132	b	b	h	b	b	b	b		h	h	h	a	h	b	a	h	a	h	h	h	h	a		h	h	h		b	h	b	a	b	h	h	h	b	h	a	h	h	a	a	b		h	h	a
Pipn2_6618_01_contig1_m-284	9k_snp8519	sp_v3.0_unigene142265	b	b	h	b	b	b	b	b	h	h	h	a	h	b	a	h	a	h	h	h	h	a	b	h	h	h	b	b	h	b	a	b	h	b	h	b	h	a	h	h	a	a	b	h	h	h	a
CT574605-249	9k_snp4883	sp_v3.0_unigene126925	b	b	h	b	b	h	b		b	h	h	h	h	b	a	h	a	h	h	h	h	a		h	h	b		b	a	b	a	b	h	b	h	b	h	a	h	h	a	a	b		h	h	a
CT580901-318	9k_snp5635	sp_v3.0_unigene20345	b	b	h	b	h	h	b	b	b	b	h	h	h	h	a	h	a	h	h	h	h	a	h	h	h	b	b	b	a	b	a	b	h	b	h	b	h	a	a	b	a	a	b	h	h	h	a
F51TW9001CGIEP-379	9k_snp7065	sp_v3.0_unigene18628	h	b	h	b	h	h	b	b	b	b	h	h	a	h	a	h	a	h	h	h	h	a	h	a	h	b	h	b	a	h	a	h	a	b	h	h	h	a	a	b	h	a	b	h	h	h	h
BX255203-229	9k_snp3322	sp_v3.0_unigene206485	h	h	h	b	h	h	b	b	b	b	h	h	a	h	h	h	a	h	h	h	h	a	h	a	h	b	h	b	a	h	a	h	a	b	h	h	b	a	a	b	h	a	b	h	b	h	h
AL750653-644	9k_snp1158	sp_v3.0_unigene16965	h	h	a	b	h	h	b		b	b	h	h	a	h	h	h	a	h	h	h	h	h		a	h	b		b	a	h	a	h	a	h	b	h	b	h	a	b	h	a	b		b	h	h
AL751121-1086	9k_snp1360	sp_v3.0_unigene17169	h	h	a	b	h	h	b		b	b	h	h	a	h	h	h	a	h	h	h	h	h		a	h	b		b	a	h	a	h	a	h	b	h	b	h	a	b	h	a	b		b	h	h
CT_3359-427	9k_snp4834	sp_v3.0_unigene30044	h	h	a	b	h	h	b	h	b	b	h	h	a	h	h	h	a	h	h	b	b	h	a	a	h	b	h	h	a	h	a	h	a	h	b	h	b	h	a	b	h	a	b	h	b	h	h
F51TW9001A2IRM-36			h	h	a	b	h	h	b	h	b	b	h	h	a	h	h	h	a	h	h	b	b	h	a	h	h	b	h	h	a	h	a	h	a	h	b	h	b	h	a	b	h	a	b	h	b	h	h
BX249655-115	9k_snp1932	sp_v3.0_unigene1140	h	h	a	b	h	h	b	h	b	b	h	h	a	h	h	h	a	h	h	b	b	h	a	h	h	b	h	h	a	h	a	h	a	h	b	h	b	h	h	b	h	a	b	h	b	b	h
CL3182CT3453CN3697-402	9k_snp4368	sp_v3.0_unigene17274	h	a	a	b	h	h	b	h	b	h	h	h	a	h	h	h	a	h	a	b	h	b	a	h	h	b	h	h	a	h	a	h	h	h	b	h	b	h	h	b	h	a	b	b	b	h	h
CT583376-756	9k_snp5832	sp_v3.0_unigene12178	h		a			h	b	h	b	b	a	a	a	h	h	h		h	a	b	h		a		h	b	h	h	a	h	a	h	h	h	b				h	b	h	a		b	h	h
BX678583-171		sp_v3.0_unigene130066	b	a	h	b	a	a	h	h	b	h	a	h	b	h	h	h	h	h	b	b	h	b	h	h	a	a	h	b	b	h	h	a	a	h	b	b	h	h	h	a	h	b	a	h	h	a	h
BX254739-1858	9k_snp3257	sp_v3.0_unigene16504	b		h			h	h	h	b	h	b	h	h	h	h	h		a	h	h	a		a		a	a	h	b	b	a	b	a	h	h	b				h	h	b	b		a	b	h
BX678027-410	9k_snp3632	sp_v3.0_unigene93876	b		a			h	h	h	b	h	b	h	h	h	h	h		a	h	h	a		a		h	a	h	b	h	a	b	a	h	h	b				h	h	b	b		a	b	h
BX682418-77	9k_snp4046	sp_v3.0_unigene37801	h		a			h	h	h	b	h	b	h	h	h	h	h		a	h	h	a		a		h	a	h	b	h	a	b	a	h	h	b				h	h	b	b		a	b	h
BX254024-313	9k_snp3111	sp_v3.0_unigene29554	a	h	h	b	a	b	a	b	b	h	a	a	h	h	h	a	h	a	a	h	a	a	a	b	h	h	a	b	h	h	a	h	b	h	b	h	b	b	h	h	b	b	h	a	b	h	h
CT581722-219	9k_snp5685	sp_v3.0_unigene10035	a		h			b	a	b	b	h	b	a	h	h	h	a		a	a	h	a		a		h	h	a	b	h	h	h	h	b	h	b				h	h	b	h		a	h	b
CL3856CT1098CN1189-110	9k_snp4469	sp_v3.0_unigene2317	a	a	h	h	h	b	a	b	h	h	a	h	a	b	h	a	b	a	h	h	a	a	h	h	h	h	a	b	h	h	h	h	h	h	h	h	h	h	b	h	b	h	h	a	h	b	a
0_7171_01_contig1-308	9k_snp84	sp_v3.0_unigene3811	h	a	h	h	h	b	a	h	h	a	a	b	a	b	h	a	b	a	h	h	h	a	h	h	h	a	a	h	h	h	h	h	h	a	h	h	h	h	b	b	h	h	h	h	b	b	h
F51TW9001B192-279	9k_snp6618	sp_v3.0_unigene11322	h		a			b	h	h	h	a	h	h	a	h	h	h		a	b	h	b		h		h	a	a	h	h	a	h	h	h	h	h				h	b	h	h		b	h	b
BX680745-214	9k_snp3870	sp_v3.0_unigene93843	h		a			b	h	h	h	a	h	h	a	h	h	h		a	b	h	b		h		h	a	a	h	h	a	h	h	h	h	a				h	b	h	h		b	h	b
BX249381-51	9k_snp1813	sp_v3.0_unigene17589	h	h	h	h	h	b	h	h	h	a	a	h	h	h	h	h	b	a	b	h	b	h	h	b	h	a	a	a	h	a	h	h	b	h	a	b	h	h	h	b	a	h	h	b	h	b	h
BX253632-145	9k_snp3017	sp_v3.0_unigene209594	h	h	h	h	h	b	h		h	a	a	h	h	h	h	h	b	a		h	b	h	h	b	h	a	a	a	h	a	h	h	b	h	a	b	h	h	a	b	a	h	h	b	h		h
Pipn0_16068_01_contig1-92	9k_snp8410	sp_v3.0_unigene101470	h	h	h	h	a	h	h	h	h	a	a	b	b	h	h	h	b	a	h	h	b	b	a	b	b	h	a	a	b	a	h	h	h	h	a	b	h	h	a	b	h	h	h	b	h	b	h
BX681436-355	9k_snp3954	sp_v3.0_unigene126855	h	h	h	h	a	h	h		b	a	a	b	b	h	h	h	h	a	h	a	b	b		b	b	h		a	b	a	h	h	h	h	a	b	h	h	a	b	h	h	h		a	b
BX250547-132	9k_snp2229	sp_v3.0_unigene207532	h	h	h	h	a	h	h		b	a	a	b	b	a	h	h	h	a	h	a	b	b		b	b	h		a	b	h	h	h	h	h	a	b	h	h	a	b	h	h	h		a	b	h
0_13383_01_contig1-195	9k_snp27	sp_v3.0_unigene2576	h	h	h	h	a	a	h		b	a	a	b	b	a	h	a	h	a	h	a	b	b		b	b	h		a	b	h	h	h	h	h	a	b	h	h	a	h	h	h	h		a	b	h
CL496CT2115CN2268-1147	9k_snp4511	sp_v3.0_unigene16919	h	h	h	h	a	a	b	a	b	a	a	b	b	a	h	a	h	a	h	a	b	b	a	b	b	h	a	a	b	b	h	h	h	b	a	b	h	h	a	h	h	h	h	h	a	b	h
BX249832-242	9k_snp1997	sp_v3.0_unigene21492	a	h	h	h	a	a	h	a	b	a	a	b	b	a	h	a	h	a	h	a	b	b	a	b	b	h	h	a	b	b	h	h	h	h	a	b	h	h	a	h	h	h	a	h	a	h	h
BX249779-810	9k_snp1979	sp_v3.0_unigene51404	a	h	h	h	a	a	h		b	a	a	b	b	a	h	a	h	a	h	a	b	b		b	b	h		a	b	b	h	h	h	h	a	b	h	h	a	h	h	h	a		a	h	h
F51TW9001AQZUF-985	9k_snp6494	sp_v3.0_unigene13707	a		h			a	h	a	b	a	b	b	b	a	h	a		a	h	a	h		h		h	h	b	a	b	b	h	h	h	h	a				a	h	h	h		a	a	h
FN256783-257	9k_snp7629	sp_v3.0_unigene15501	a		h			b	b	b	h	h	h	b	a	a	h	h		h	b	b	a		a		a	a	b	h	a	a	a	h	b	h	h				h	h	h	h		a	a	h
UMN_1483_1_contig1-300	9k_snp8933	sp_v3.0_unigene5801	a	a	b	h	a	b	b	h	h	h	a	b	a	a	h	h	h	h	b	b	a	a	a	b	a	a	b	h	a	a	a	h	b	h	h	h	a	b	h	h	h	h	h	a	a	h	h
BX251492-214	9k_snp2529	sp_v3.0_unigene127917	a		b			b	b	h	h	h	a	b	a	a	h	h		h	b	b	a		a		h	a	b	h	a	a	a	b	b	h	b				h	h	h	b		h	a	h
CL2716CT1999CN2148-944	9k_snp4328	sp_v3.0_unigene51590	a	a		h	h			h	a	h	h	b	a	a	h	h	b	h	b	b	a	a	a	b	h	a	b	h	a	a	a	b	b	h	b	h	a	h	h	h	h	h	h	h	a	h	h
CT_2334-447	9k_snp4802	sp_v3.0_unigene17035	a	a	b	h	h	b	b	h	a	h	h	h	a	a	h	b	b	h	a	b	a	a	a	b	h	h	b	h	a	a	a	b	h	h	b	b	a	h	h	h	h	a	h	h	h	h	h
Pipn2_2936_01_contig1-364		sp_v3.0_unigene205447	a	a	b	h	h	b	b	h	a	h	h	h	a	a	h	b	b	h	a	b	a	a	a	b	h	h	b	h	a	a	a	b	h	b	b	b	a	h	h	h	h	a	h	h	h	h	h
CT582973-1513	9k_snp5795	sp_v3.0_unigene1978	a		b			b	h	h	a	h	a	h	a	a	h	b		h	a	b	h		h		h	h	b	b	a	h	a	h	h	b	b				h	h	h	a		h	h	h
CL2664CT1113CN1204-535	9k_snp4319	sp_v3.0_unigene94281	h	h	b	h	h	h	a	h	a	h	h	h	a	a	h	b	b	a	a	h	h	b	b	a	h	h	b	b	a	b	a	h	h	b	b	a	b	b	h	h	h	a	h	b	h	h	h
2_9465_01_contig1-194	9k_snp159	sp_v3.0_unigene36706	b	h	b	a	h	h	a		a	h	h	h	a	a	h	b	h	a	a	h	h	b		a	h	h		b	a	b	a	h	h	b	b	a	b	b	h	h	h	a	h		h	h	h
FN256668-450	9k_snp7627	sp_v3.0_unigene27556	b		b			h	a	h	a	h	h	h	a	a	h	b		a	a	h	h		b		h	h	b	b	a	b	a	h	h	b	b				b	a	h	h		b	h	h
BX250977-410	9k_snp2383	sp_v3.0_unigene35160	b		b			h	a	h	a	h	h	h	a	a	h	b		a	a	h	h		b		h	h	b	b	a	b	a	h	h	b	b				b	a	h	h		b	h	h
BX251470-629	9k_snp2520	sp_v3.0_unigene29451	b		b			b	h	b	h	h	a	b	a	a	h	h		h	a	b	h		b		a	a	b	h	h	h	h	h	a	b	b				b	a	h	b		b	h	h
CL1247CT1621CN1745-401	9k_snp4173	sp_v3.0_unigene18130	h	a	a	h	a	h		b	h	b	h	h	h	a	h	h	h	h	h	b	h	b	h	h	a	h	b	b	h	h	h	a	a	b	h	b	h	h	b	a	h	b	b	b	a	b	a
0_12891_01_contig1-281			h	a	a	h	a	h	h		h	b	h	h	h	h	b	h	h	h	h	b	h	b		h	a	h		b	h	a	h	a	a	b	h	b	h	h	b	a	h	b	b		a	b	a
AL749798-457	9k_snp534	sp_v3.0_unigene207697	h	a	a	b	b	h	h		h	b	h	h	a	h	b	h	a	h	h	h	h	b		h	a	b		b	b	a	h	a	a	b	h	b	b	h	b	a	h	b	b		a	b	a
CL1322CT497CN538-412	9k_snp4177	sp_v3.0_unigene30722	h	a	a	b	b	h	h	h	a	b	h	h	a	h	b	h	a	h	h	h	h	b	h	h	a	b	h	b	b	a	h	a	a	b	h	b	b	h	b	a	b	b	b	b	a	b	a
AL749723-482	9k_snp477	sp_v3.0_unigene16971	h	a	h	b	b	h	h	h	a	b	h	h	a	b	b	h	a	h	h	h	b	b	h	a	a	b	h	b	b	a	h	a	a	b	h	b	b	h	b	h	b	b	b	h	a	b	a
Pipn2_4107_01_contig1-199	9k_snp8514	sp_v3.0_unigene8533	h	a	h	b	b	h	h	h	a	b	h	h	a	b	b	h	a	h	h	h	b	b	h	a	a	b	h	b	b	a	h	a	a	b	h	b	b	a	b	h	b	b	b	h	a	b	a
CL3736CT1511CN1615-81	9k_snp4455	sp_v3.0_unigene17338	h	a	h	b	b	h	h		a	b	h	h	a	b	b	b	a	h	h	h	h	b		a	a	b		h	b	a	h	a	a	b	h	b	b	a	b	h	h		b		a	b	a
CT_2049-1029	9k_snp4787	sp_v3.0_unigene34091	h	a	h	b	b	h	h		a	b	h	h	a	b	b	b	a	h	h	h	h	b		a	a	b		h	b	a	h	a	a	b	h	b	b	a	b	h	h	b	b		a	b	a
0_13860_01_contig_refait-59	9k_snp29	sp_v3.0_unigene102139	h	a	h	b	b	h	h	h	a	b	h	h	a	b	b	b	a	h	h	h	h	b	h	a	a	b	h	h	b	a	h	a	a	b	h	b	b	a	b	h	h	b	b	h	a	b	a
CR393866-93	9k_snp4733	sp_v3.0_unigene8480	h		h			h	h	h	a	h	h	h	a	b	b	h		h	h	b	h		a		a	b	h	h	b	a	h	a	a	b	h				b	h	h	b		h	a	b
BX251985-103	9k_snp2647	sp_v3.0_unigene149733	h	a	h	b	b	h	h		a	h	h	h	a	b	b	h	a	h	h	b	h	h		a	a	b		h	b	a	h	a	a	b	h	h	h	a	b	h	h	b	h		a	b	a
AL750189-54	9k_snp828	sp_v3.0_unigene17399	h	h	h	h	b	h	a	h	b	a	b	h	a	a	h	b	h	h	b	b	h	h	a	b	h	a	a	a	b	b	h	a	b	b	h	b	b	h	h	b	h	h	h	h	a	b	a
CCoAomt1-244	9k_snp4153	sp_v3.0_unigene18400	h	h	h	h	b	h	a		b	a	b	h	a	a	h	b	h	h	b	h	h	h		b	h	a		a	h	b	h	a	b	b	b	b	b	h	h	b	h	h	h		a	b	a
AL750465-499	9k_snp1006	sp_v3.0_unigene210363	h	h	h	h	b	h	a		b	a	b	h	a	a	h	b	h	h	b	h	h	h		b	h	a		a	h	b	h	a	b	b	b	b	b	h	h	b	h	h	h		a	b	a
CL2156CT2648CN2845-255	9k_snp4268	sp_v3.0_unigene32382	b	h	h	h	b	h	a	h	b	a	b	h	a	a	h	b	h	h	b	h	h	h	a	b	h	a	a	a	h	b	h	a	b	b	b	b	b	h	h	b	h	h	h	h	a	b	a
AL749545-425	9k_snp299	sp_v3.0_unigene207722	b	h	h	h	b	h	a		b	a	b	h	a	a	h	b	h	h	b	h	h	h		b	h	a		a	h	b	h	a	b	b	b	b	b	h	h	b	h	h	h		a	b	a
AL749545-510	9k_snp299	sp_v3.0_unigene148666	b	h	h	h	b	h	a		b		b	h		a	h	b	h	h	b	h	h	h		b	h	a		a	h	b	h	a	b	b	b	b	b	h	h	b	h	h	h		a	b	a
BX679573-273			b	h	h	h	b	h	a		b	a	b	a	a	a	a	b	h	h	b	h	h	h		b	a	a		a	h	b	h	a	b	b	b	b	b	h	h	b	h	b	h		h	b	a
BX255424-200	9k_snp3374	sp_v3.0_unigene167808	b	h	h	h	h	h	a	h	h	a	b	a	a	a	h	b	h	h	b	h	h	h	h	b	a	a	h	a	h	a	h	a	b	b	b	b	h	h	h	b	h	b	h	h	h	b	a
CL1874CT694CN754-2594	9k_snp4237	sp_v3.0_unigene145294	b	h	h	h	h	h	a	h	h	a	b	a	a	a	h	b	h	h	b	h	h	h	h	h	h	a	h	h	h	a	h	a	b	b	b	b	h	h	h	b	h	b	b	h	h	b	a
CL3825CT2549CN2741-924	9k_snp4467	sp_v3.0_unigene28778	b	h	a	h	h	h	a		h	a	h	a	a	h	h	h	h	h	b	a	h			h	h	h		h	h	a	h	a	b	b	b	h	a	h	b	b	h	b	b		h	b	a
0_744_01_contig_refait-246	9k_snp85	sp_v3.0_unigene29091	b	h	a	h	h	h	h	h	h	a	h	a	h	h	h	h	h	h	b	a	h	b	h	h	h	h	h	h	h	a	h	a	b	b	b	h	a	h	b	b	h	b	b	h	h	b	a
CT579373-506	9k_snp5522	sp_v3.0_unigene209573	b	b	a	h	h	h	h	h	h	h	h	a	b	h	h	h	h	h	b	a	h	b	h	a	h	h	h	h	h	a	h	a	b	b	h	h	a	h	b	b	h	h	b	h	h	h	a
0_14694_01_contig1-249	9k_snp33	sp_v3.0_unigene7755	h	b	a	h	h	h	h	h	h	h	h	a	b	h	h	h	h	h	b	a	h	b	h	a	h	h	h	h	h	a	h	a	b	b	h	h	a	h	b	b	h	h	b	b	h	h	a
BX252821-26	9k_snp2874	sp_v3.0_unigene1515	h		a			h	h	h	h	h	h	a	b	h	h	h		b	b	h	h		b		h	h	h	b	b	a	h	a	b	b	h				b	h	h	h		b	h	h
CT2265-442	9k_snp4874	sp_v3.0_unigene17269	h	b	a	b	h		h	h	h		h	h	b	h	a	h	h	b	b	h	h	b	b	a	b	h	b	b	b		h	a	b	b	a	h	a	h	h	h	h	h	h	h	h	a	a
AL750514-984	9k_snp1076	sp_v3.0_unigene16620	h	b	a	b	h	h	h		h	h	h	h	b	h	a	h	h	b	b	h	h	b		a	b	h		b	b	a	h	a	b	b	a	h	h	h	h	b	h	h	a		b	h	a
AL749894-256	9k_snp601	sp_v3.0_unigene168481	h	b	a	h	h	h	h	h	a	b	h	h	b	h	a	h	h	b	b	h	h	b	b	h	b	h	h	b	b	a	h	a	b	b	a	h	h	h	h	b	h	h	a	h	b	h	a
CL847CT753CN817-561	9k_snp4526	sp_v3.0_unigene20882	h	h	h	h	h	h	h	a	a	b	h	b	b	h	a	h	h	b	b	b	h	b	h	h	b	h	h	b	h	a	h	a	b	b	a	h	h	h	h	b	h	h	a	a	b	b	a
2_5073_01_contig1-389	9k_snp131	sp_v3.0_unigene210061	a	h	b	h	h	h	h	a	a	b	b	b	b	b	a	h	h	b	b	b	h	b	h	h	b	h	h	h	h	a	h	a	b	b	a	h	h	h	h	b	h	a	a	a	b	b	a
CL2560CT76CN88-302	9k_snp4307	sp_v3.0_unigene141318	a	h	b	h	h	h	h		a	b	b	b	b	b	a	h	h	b	b	b	h	b		h	b	h		h	h	a	h	a	b	b	a	h	h	h	h	b	h	a	a		b	b	a
Pipn2_3497_01_contig1_m-111	9k_snp8511	sp_v3.0_unigene14925	a	h	b	h	h	h	h	a	a	b	b	b	h	b	a	h	h	b	b	b	b	h	h	h	h	h	a	h	h	a	h	a	h	h	a	h	b	h	a	h	h	a	a	a	b	b	a
Pipn2_7725_01_contig1-506	9k_snp8522	sp_v3.0_unigene6902	a	h	b	h	h	h	h		a	b	b	b	h	b	a	h	h	b	b	b	b	h		h	h	h		h	h	h	h	a	h	h	a	h	b	h	a	h	h	a	a		b	b	a
CL2640CT2248CN2410-1340	9k_snp4314	sp_v3.0_unigene201919	a	h	b	h	h	h	a		a	b	b	b	h	b	a	h	h	b	b	h	b	h		h	h	a		h	h	h	h	a	h	h	a	h	b	h	a	h	h	h	a		a	b	a
COBRA3-644		sp_v3.0_unigene25210	a	h	b	h	h	h	a	a	h	b	b	b	h	b	a	h	h	b	b	h	b	h	h	h	h	a	a	h	h	h	h	a	h	h	a	b	b	h	a	h	h	h	a	a	a	b	a
384_HDZ31-2813	9k_snp191	sp_v3.0_unigene51565	a		b			h	a	a	h	h	a	b	h	b	h	h		b	b	h	b		h		h	a	a	h	h	h	h	a	a	h	a				h	h	h	h		a	a	b
BX251626-1115	9k_snp2550	sp_v3.0_unigene13481	h	h	b	a	h	h	a		a	h	b	b	h	b	h	h	h	b	b	a	b	h		h	h	a		h	h	h	h	a	a	h	a	b	b	b	h	h	h	h	b		a	b	a
0_4394_01_contig1-192	9k_snp79	sp_v3.0_unigene5866	a	h	h	a	a	b	h	h	h	h	a	h	a	h	h	h	h	b	b	b	h	b	b	a	h	b	h	h	h	h	h	a	a	b	h	h	a	a	a	h	a	h	a	a	h	a	b
CT_3724-995	9k_snp4850	sp_v3.0_unigene17135	a	h	h	a	a	b	h		h	h	a	h	a	h	h	h	h	b	b	b	h	b		a	h	b		h	a	h	h	a	a	b	h	h	a	a	a	h	a	h	a		h	a	b
CL1848Contig1_01_contig1-142			h	h	h	a	a	b	h	h	h	h	a	h	h	h	h	b	h	b	b	b	h	b	b	a	h	b	h	a	a	h	h	a	a	b	h	h	a	a	a	h	a	h	a	a	h	a	b
F5X2MQL01BYO0K-1290	9k_snp7526	sp_v3.0_unigene21752	h		h			b	h	h	h	b	h	a	h	h	h	b		h	b	b	h		b		h	h	h	a	a	h	h	a	a	b	h				a	h	a	h		a	h	a
AL750692-263	9k_snp1187	sp_v3.0_unigene126566	h		h			b	h	h	h	b	h	a	b	h	h	b		h	b	b	a		b		h	h	h	a	a	h	b	a	a	b	h				a	h	a	h		a	h	a
AL749949-195	9k_snp642	sp_v3.0_unigene17061	h		h			b	h	h	h	b	h	a	b	h	h	b		h	b	b	a		b		h	h	h	a	a	h	b	a	a	b	h				a	h	a	h		a	h	a
BX253346-483	9k_snp2985	sp_v3.0_unigene17779	h	h	h	a	h	h	h		h	h	h	a	b	a	h	h	h	h	b	h	a	a		b	h	h		a	a	b	b	h	a	b	a	a	a	a	h	b	a	b	h		a	a	b
F51TW9001BD1TJ-384	9k_snp6771	sp_v3.0_unigene6024	h	a	a	h	h	h	h		h	h	h	h	b	a	h	h	h	h	b	a	h	a		b	h	a		a	h	h	b	h	a	b	a	a	a	a	h	h	a	b	h		a	b	b
UMN_2763_01_contig1-427	9k_snp8937	sp_v3.0_unigene7637	h	a	a	h	h	a	h		h	h	b	h	b	a	h	h	h	a	b	a	h	a		b	h	a		a	h	h	b	h	a	h	a	a	a	a	a	h	a	b	h		a	b	b
CL2569CT1335CN1433-172	9k_snp4309	sp_v3.0_unigene18732	h	a	a	h	h	a	h	h	h	h	b	h	h	a	h	h	b	a	b	a	h	h	h	b	h	a	h	a	h	h	b	h	a	h	a	a	a	a	a	h	a	b	h	b	a	b	b
BX248886-873		sp_v3.0_unigene177445	h	a	a	h	h	a	h		h	h	b	h	h	a	h	h	b	a	b	a	a	h		b	h	a		a	h	h		h	h	h	a	a	a	h	a	h	h	b	h		a	b	b
F51TW9001CTM0B-661	9k_snp7143	sp_v3.0_unigene10824	h		a			a	h	h	h	h	b	a	a	a	b	h		a	b	a	a		h		h	a	h	h	h	h	b	h	h	b	a				a	h	h	b		b	a	b
2_5996_01_contig1-102	9k_snp138	sp_v3.0_unigene17471	h	a	a	h	h	a	h	h	h	h	b	a	a	a	b	h	h	a	b	a	a	h	h	h	h	a	h	h	h	h	b	h	h	b	a	h	h	h	h	h	h	b	h	b	a	b	h
PR-AGP4-1376	9k_snp220	sp_v3.0_unigene15970	a	a	a	h	h	a	h		h	b	b	a	a	a	b	h	h	a	b		a	h		h	h	a		h	h	h	b	a	b	b	h	h	h	h	h	h	h	b			a	b	a
CL3353CT2861CN3068-908	9k_snp4395	sp_v3.0_unigene147687	a	a	a	h	h	a	h		h	b	b	a	a	a	b	h	h	a	b	h	a	h		h	h	a		h	h	h	b	a	b	b	h	h	h	h	h	h	h	b	a		a	b	a
Pipn0_2078_01_contig1-377	9k_snp8441	sp_v3.0_unigene18621	a	h	a	h	h	a	h	h	h	b	b	a	a	a	b	h	h	a	b	h	a	h	h	h	h	a	h	h	h	h	h	a	b	b	h	h	h	h	h	h	h	b	a	b	a	b	a
CL3588CT3043CN3265-498	9k_snp4437	sp_v3.0_unigene30069	a	h	a	h	h	a	h		h	b	b	a	a	h	b	h	h	a	b	h	a	h		h	h	a		h	h	h	h	a	b	b	h	h	h	h	h	h	h	b	a		a	b	a
F51TW9002F7N0Z-1030	9k_snp7313	sp_v3.0_unigene38664	a		a			a	h	h	h	b	b	a	a	h	h	h		h	b	h	a		h		b	a	h	b	h	h	h	a	b	b	h				h	h	b	b		b	a	b
AL749547-397	9k_snp305	sp_v3.0_unigene127215	a	h	a	h	h	a	h		h		h	a	a	h	h	b	h	h	b	h	a			h	b	a		b	h	h	h	a	b	b	h	h	h	h	h	h	b	b	a		a	b	a
BX251386-254	9k_snp2488	sp_v3.0_unigene2229	a	h	a	h	h	a	h		h	b	h	a	a	h	h	b	h	h	b	h	a	b		h	b	h		b	h	h	h	a	h	h	h	h	h	h	h	h	b	b	h		h	b	a
FN695455-648	9k_snp7777	sp_v3.0_unigene17664	a	b	a	h	h	a	h		h	h	h	a	a	h	h	b	h	h	b	b	a	b		h	b	h		b	h	h	h	a	h	h	h	h	h	h	h	h	b	b	h		h	b	a
CL641CT1719CN1846-161	9k_snp4521	sp_v3.0_unigene206966	a	b	a	h	h	a	h	h	b	h	h	h	a	h	h	b	h	h	h	b	a	b	h	b	b	h	h	b	h	h	h	h	h	a	h	h	b	h	h	h	b	b	h	h	h	b	h
LIM2-2005	9k_snp8335	sp_v3.0_unigene2160	a	h	h	h	h	a	b	h	b	a	a	h	a	h	h	h	h	h	h	b	a	h	b	h	h	b	a	b	b	h	h	b	a	a	h	h	b	h	a	h	b	b	b	h	a	b	b
BX682865-261	9k_snp4099	sp_v3.0_unigene210345	h	b	b	h	a	a	h	h	h	a	h	h	h	b	h	a	a	h	h	h	h	b	h	b	a	a	a	b	b	h	h	a	b	b	h	a	b	h	b	a	h	h	h	b	b	a	b
AL749591-1188	9k_snp332	sp_v3.0_unigene16911	h		b			a	h	h	b	a	h	b	h	b	b	b		b	b	h	h		h		a	h	a	b	b	b	h	h	b	h	h				h	a	h	h		b	h	a
BX249658-812	9k_snp1933	sp_v3.0_unigene10538	h		b			a	h	h	b	a	h	b	h	b	b	b		b	b	h	h		h		a	h	a	b	b	b	h	h	b	h	h				h	a	h	h		b	h	a
F51TW9001A0TXI-844	9k_snp5929	sp_v3.0_unigene209569	h	b	b	h	a	a	h		b	a	h	b	h	h	b	b	h	b	b	h	h	b		h	a	h		h	h	b	h	h	b	h	b	b	b	h	h	a	h	b	h		b	h	b
AL751106-116		sp_v3.0_unigene178794		b	b	h	a	a	h		b	a	h	b	h	h	b	b	h	b	b		b	b		h	a	h		h	h	b	a	h	b	h	b	b	h	h	h	a	h	b	h		b	h	b
BX677706-1715	9k_snp3607	sp_v3.0_unigene7486	h		b			h	h	h	b	a	a	b	h	h	b	b		b	b	h	b		h		a	h	b	h	a	h	a	h	b	h	h				h	a	h	b		b	h	h
BX679170-864	9k_snp3720	sp_v3.0_unigene2872	a		h			h	h	h	b	h	a	b	h	h	b	b		b	b	h	b		h		h	h	b	h	a	h	a	h	b	h	h				h	a	h	b		b	h	h
BX251882-550		sp_v3.0_unigene28100	a		h			b	h	h	b	h	a	b	h	h	b	b		b	b	h	b		h		h	h	b	h	a	h	a	h	b	h	h				h	a	h	b		h	h	h
BX250849-1657	9k_snp2349	sp_v3.0_unigene17250	a		h			b	h	h	b	h	a	b	h	h	b	b		b	b	h	b		h		h	h	b	h	a	h	a	h	b	h	h				h	a	h	b		h	h	h
F51TW9001CUS32-432	9k_snp7147	sp_v3.0_unigene5435	a	h	h	h	h	b	h		b	h	b	h	h	h	b	b	b	h	b	h	h	a		h	b	a		b	a	h	a	h	h	h	h	b	h	h	h	a	h	b	a		h	h	a
F51TW9001B2AXP-340	9k_snp6630	sp_v3.0_unigene37822	a		h			b	h	h	b	a	a	a	a	b	b	b		h	h	h	h		h		b	a	b	h	a	h	h	b	h	h	h				b	h	h	b		h	h	h
BX253774-753	9k_snp3067	sp_v3.0_unigene20536	a	h	h	b	h	b	h		b	a	b	a		b	b	h	h	h	h	h	h	h		b	b	h		h	a	h	h	b	h	h	h	b	b	a	b	h	h	b	a		h	h	a
Dhn2-264			h	h	h	b	h	h	h	b	h	a	a	a	a	b	h	h	a	a	h	a	h	b	a	h	b	h	b	h	a	h	h	b	h	b	a	b	b	a	h	h	h	h	h	h	h	b	a
CL3621CT3752CN4011-913	9k_snp4442	sp_v3.0_unigene29663	h	h	h	b	h	b	h	b	h	a	a	a	a	b	h	h	a	a	h	a	h	b	a	h	b	h	h	h	a	h	h	b	h	b	a	b	b	a	h	h	h	h	h	h	h	b	a
CL516Contig1_07_contig1-68	9k_snp4513	sp_v3.0_unigene127457	h	h	h	h	h	b	h	b	h	a	a	a	a	h	h	h	a	a	h	a	h	b	a	h	b	h	h	h	a	h	h	b	h	b	a	b	h	a	h	h	h	h	h	h	h	b	a
CT574899-651	9k_snp4939	sp_v3.0_unigene35419	a		h	h	h	h	h		h	a	a	a	h	h	h	b	a	a	a	h	a	h		a	h	h		h	a	h	h	b	b	b	a	b	h	h	h	b	a	h	h		b	h
CT575141-99	9k_snp5006	sp_v3.0_unigene18091	a	h	h	b	h	h	h	b	h	a	a	a	h	h	h	b	a	a	a	h	a	h	a	a	h	h	h	h	a	b	h	b	b	b	a	b	h	h	h	b	a	b	h	b	b	h	a
BX252775-349	9k_snp2866	sp_v3.0_unigene126761	a	h	h	b	h	h	h		h	a	a	h	h	h	b	b	a	a	a	b	a	h		a	h	h		h	a	b	h	b	b	b	a	b	h	h	h	b	a	b	h		h	h	a
CL2083CT2863CN3070-515	9k_snp4265	sp_v3.0_unigene32297	b	h	b	a	b		h	a	h		b	b	h	h	b	b	b	h	h	a	h	h	h	h	b	a	h	b	h	b	h	b	a	b	a	h	a	h	b	a	h	b	b	a	h	h	b
BX248872-155		sp_v3.0_unigene206964	h	h	b	a	b	h	h		h	a	b	b	h	h	b	b	b	h	h	a	h	h		h	b	a		b	h	b	h	b	a	b	a	h	a	h	b	a	h	b	h		h	h	b
AL750233-908	9k_snp859	sp_v3.0_unigene17021	a	h	b	a	b	h	b		h	a	b	a	h	h	h	b	b	h	h	b	h	h		h	b	a		b	h	b	h	h	a	b	h	h	a	h	b	a	h	b	h		h	h	h
0_11214_01_contig2-260	9k_snp7	sp_v3.0_unigene93681	a	h	b	h	h	b	b	b	h		b	a	h	h	h	b	b	h	h	b	h	h	h	h	b	a	h	h	h	h	h	h	a	b	h	h	a	h	b	a	h	b	h	h	h	h	h
FN693409-128	9k_snp7708	sp_v3.0_unigene22922	a	h	b	h	h	b	b	b	h	a	h	a	h	h	h	b	b	h	h	b	a	h	h	h	b	h	h	h	h	h	b	h	a	b	h	h	a	h	h	h	a	b	a	h	b	b	h
CR394278-811	9k_snp4767	sp_v3.0_unigene17602	a		b			b	b	b	h	a	h	a	h	b	h	b		h	h	h	a		a		b	h	h	h	h	h	b	h	a	b	a				h	h	a	b		h	b	b
Pipn2_5099_01_contig1-152	9k_snp8516	sp_v3.0_unigene31015	a	h	b	h	a		b	b	h	a	a	a	h	b	a	h	b	h	h	h	a	h	a	b	b	h	h	h		a	b	h	a	h	h	b	h	a	h	h	a	h	h	h	b	h	a
CL1694Contig1_01_contig1-296	9k_snp4212	sp_v3.0_unigene1798	a	h	b	h	a	h	b		h	a	a	a	h	b	a	h	b	h	h	h	a	h		b	b	h		h	h	a	b	h	a	h	h	b	h	a	h	h	a	h	h		b	h	a
0_3415_01_contig1-257	9k_snp69	sp_v3.0_unigene3738	a	b	b	b	a	h	b	h	h	a	a	a	h	b	a	h	b	h	b	h	h	h	a	b	b	h	b	h	h	a	b	h	a	h	h	b	h	a	h	h	a	h	h	h	b	h	a
AL750270-597	9k_snp881	sp_v3.0_unigene16908	a	b	b	b	a	h	b	h	h	a	a	a	h	b	a	h	b	h	b	h	h	h	a	b	h	h	h	h	h	a	b	h	a	h	h	b	h	a	h	h	a	h	h	h	h	h	a
UMN_CL309Contig1_03_contig1-103	9k_snp8948	sp_v3.0_unigene1125	a	b	b	h	a	h	b	h	h	h	a	a	b	b	a	b	b	a	b	h	h	h	a	b	h	h	h	h	h	a	b	h	a	h	h	b	h	a	h	h	a	h	b	h	h	a	a
BX254970-334	9k_snp3289	sp_v3.0_unigene5479	a		b			h	h	h	a	h	b	a	b	b	a	b		a	b	h	h		a		h	h	h	h	h	a	b	b	a	h	h				h	h	a	h		h	h	a
CL3137CT4156CN4485-246	9k_snp4363	sp_v3.0_unigene145347	a	h	h	h	a	h	a		a	h	a	a	b	h	a	b	b	a	b	h	h	h		b	h	h		h	a	a	b	b	a	h	h	h	a	a	b	h	a	h	b		a	h	a
2_974_01_contig1-139	9k_snp161	sp_v3.0_unigene11290	a	h	h	h	a	h	a	h	a	h	a	a	b	h	a	b	b	a	b	h	h	h	a	b	h	h	h	h	a	a	b	b	a	h	h	h	a	a	b	h	a	h	b	h	a	b	a
Pipn2_9930_01_contig1-416	9k_snp8527	sp_v3.0_unigene14863	a	a	h	h	a	h	a	h	a	h	a	a	h	h	a	b	b	a	b	h	h	h	h	b	h	b	h	h	a	a	b	b	a	h	h	a	a	a	b	h	a	h	b	h	a	b	a
CT_3963-204	9k_snp4856	sp_v3.0_unigene29567	a	a	h	h	a	h	a		a	h	a	a	h	h	a	b	b	a	b	h	h	h		b	h	b		h	a	a	b	b	a	h	h	a	a	a	b	h	a	h	b		h	b	a
F51TW9001C9YVH-898	9k_snp7022	sp_v3.0_unigene11903	a		h			h	a	h	a	a	a	a	h	h	a	b		a	b	h	h		b		a	b	h	h	a	a	b	b	h	h	h				h	b	a	h		h	h	b
BX249376-513		sp_v3.0_unigene152674	a	a	h	a	a	h	a		a		h	b	h	h	h	b	h	a	b	a	h	b		b	a	h		a	a	a	b	b	h	h	a	a	h	h	h	b	a	a	b		h	b	h
BX249420-99	9k_snp1832	sp_v3.0_unigene29422	h	h	h	a	h	h	a		a	a	h	b	h	h	h	b	h	a	b	h	a	b		b	a	h		a	a	a	h	b	b	h	a	a	h	h	h	b	a	a	b		h	h	h
2_4724_01_contig1-473		sp_v3.0_unigene3196	h	h	h	h	b	a	a	a	h	h	b	h	a	h	b	b	a	h	h	b	a	a	h	a	h	b	h	h	b	h	a	b	h	h	h	h	a	a	b	h	h	b	b	h	h	a	a
BX250550-430	9k_snp2232	sp_v3.0_unigene127465	h	h	h	h	b	a	a		h	a	b	h	h	h	b	b	a	h	h	b	h	a		a	h	b		h	b	a	a	b	h	h	h	h	a	a	b	h	h	b	b		h	a	a
Pipn0_6055_01_contig1-221	9k_snp8466	sp_v3.0_unigene464	h	h	h	h	b	a	a	a	h	a	b	h	h	a	b	b	a	h	h	h	h	a	h	a	h	b	h	h	b	a	a	b	b	a	h	h	a	a	b	h	h	b	b	a	h	h	a
PipnUMN_CL35Contig1_04_contig1-233	9k_snp8530	sp_v3.0_unigene208489	h	a	b	h	b	a	a	a	h	a	b	h	h	a	b	h	a	h	a	h	h	a	h	a	h	b	b	a	b	a	a	h	b	a	h	h	a	a	b	h	a	b	h	a	b	h	a
BX250783-287	9k_snp2326	sp_v3.0_unigene195935	h	a	b	b	b	a	a		a	a	b	h	h	a	b	h	h	b	a	a	h	a		a	h	b		a	b	a	a	h	b	a	h	h	a	a	b	b	a	b	h		b	h	a
AL750169-155	9k_snp803	sp_v3.0_unigene126660	h	a	b	b	b	a	a	a	a	a	b	h	h	h	b	a	h	b	a	a	h	a	h	a	h	b	b	a	b	a	a	h	b	a	h	h	a	a	b	b	a	b	h	a	b	h	a
BX249683-1239	9k_snp1942	sp_v3.0_unigene6433	a		h			a	a	b	h	h	h	h	h	h	b	a		b	a	a	h		h		h	b	b	a	h	a	a	h	b	a	h				b	b	a	b		a	b	h
BX250646-150	9k_snp2269	sp_v3.0_unigene1975	a	a	h	h	b	a	h		h	h	h	h	h	b	h	a	h	b	a	a	h	a		a	a	h		a	h	a	a	b	b	a	h	h	a	a	h	b	a	h	h		b	h	a
CT574726-874			a	a	h	h	h	a	b		h	h	h	h	a	b	h	a	h	b	a	a	h	a		a	a	h		a	h	a	a	b	h	a	h	h	a	a	h	b	a	h	h		h	h	a
F51TW9001A9S78-645	9k_snp6198	sp_v3.0_unigene17109	a	a	h	h	h	a	b		h	a	a	h	a	b	h	h	h	b	a	a	h	a		a	a	h		a	a	a	a	b	h	a	h	h	a	a	h	b	a	h	h		h	h	a
CL1847CT2129CN2285-626	9k_snp4233	sp_v3.0_unigene3023	a	a	h	h	h	a	b	b	h	a	a	h	h	b	h	h	h	b	b	h	h	a	h	a	a	h	h	a	a	a	a	b	b	a	h	h	a	a	h	h	a	h	h	b	h	h	a
AL750488-923	9k_snp1037	sp_v3.0_unigene37277	a	a	h	h	h	a	b		h	a	a	h	h	b	h	b	h	b	b	h	h	a		a	a	h		a	a	a	a	b	b	a	h	h	a	a	h	h	a	h	b		h	h	a
F51TW9002FYNVG-695	9k_snp7368	sp_v3.0_unigene616	h		h			a	h	b	h	a	h	h	h	b	h	b		b	b	h	h		h		a	h	h	a	h	a	a	b	b	a	h				a	h	a	h		b	b	h
F51TW9001A1C30-771	9k_snp5963	sp_v3.0_unigene9668	h		h			a	h	b	h	a	h	b	h	b	h	b		b	b	h	a		h		a	h	h	h	h	h	a	b	b	a	h				a	h	a	h		h	b	h
CT576508-265	9k_snp5224	sp_v3.0_unigene2266	h		h			h	h	b	h	h	h	b	a	b	b	b		b	b	h	a		h		a	h	h	h	h	h	h	h	b	a	a				a	h	h	h		h	b	a
BX248860-275	9k_snp1557	sp_v3.0_unigene20499	h	h	b	h	a	h	h		a	a	h	b	h	b	b	h	h	a	a	h	h	b		a	h	h		a	h	h	h	h	h	h	h	h	h	b	h	b	h	h	h		h	a	b
BX682721-488	9k_snp4081	sp_v3.0_unigene208504	h	h	b	h	a	h	h		a	a	h	b	h	b	b	h	h	a	a	h	h	b		a	h	h		a	h	h	h	h	h	h	h	h	h	b	h	b	h	h	h		h	a	b
BX252003-1657	9k_snp2656	sp_v3.0_unigene17334	h		b			h	h	h	a	a	h	h	h	b	b	h		a	a	h	h		h		h	h	h	a	h	h	h	h	h	h	h				h	b	h	h		b	h	a
CL1367Contig1_03_contig1-103		sp_v3.0_unigene184330	b	h	h	h	b	h	h	a	h	h	h	b	h	b	b	a	h	a	h	h	h	b	h	h	a	a	a	h	b	b	b	b	h	h	h	h	a	a	h	b	h	h	h	a	b	h	a
CT581847-144	9k_snp5693	sp_v3.0_unigene52826	b	h	h	h	b	h	h		h	b	h	a	h	b	b	a	h	a	h	h	h	b		h	a	h		h	b	b	b	b	h	h	b	h	a	h	a	b	h	h	h		h	h	a
CL1701CT1284CN1379-596	9k_snp4218	sp_v3.0_unigene35737		h	h	h			h	a	h	b	h	a	h	b	b	a	h	a	h	h	h	b	h	h	a	h	h	h	b	b	b	b	h	h	b	h	a	h	a	b	h	h	h	a	h	h	a
AL750179-605	9k_snp814	sp_v3.0_unigene29446	b		h			h	h	a	h	b	h	a	h		b	a		h	h	h	h		h		a		h		b	b	b	b		h	b				a	b	h	a		h	a	h
CT577744-231	9k_snp5353	sp_v3.0_unigene33933	b	h	h	h	h	a	b	h	h	b	h	a	h	b	b	a	a	h	h	h	b	b	h	h	a	h	h	b	a	b	b	h	a	b	b	a	a	h	a	b	h	a	h	h	a	h	h
CL4052CT1458CN1562-620	9k_snp4489	sp_v3.0_unigene129862	b	h	h	h	h	h	b	b	h	b	a	a	h	b	b	a	a	h	h	h	b	b	b	b	a	h	h	b	a	b	b	h	h	b	b	a	a	b	a	h	h	a	h	h	a	h	h
CT574971-246	9k_snp4974	sp_v3.0_unigene29484	b	h	h	h	h	h	b		h	b	a	a	h	h	b	a	a	h	h	h	h	b		b	a	h		h	a	b	h	h	h	b	b	a	a	b	a	h	h	a	h		a	h	h
FN692894-202	9k_snp7681	sp_v3.0_unigene196491	h	h	h	h	h	h	b		h	b	a	a	h	h	b	h	a	h	h	h	h	b			a	b		h	a	b	h	h	h	b	b	a	a	b	a	a	h	a	h		a	h	h
AL750150-836	9k_snp779	sp_v3.0_unigene175515	h	h	h	h	h	h	b		h	b	a	a	h	h	b	h	a	h	h	h	h	b		b	a	b		h	a	b	h	h	h	b	b	a	a	b	a	a	h	a	h		h	h	h
CL2662CT1926CN2070-243	9k_snp4318	sp_v3.0_unigene11873	h	h	h	h	h	a	b		h	b	a	a	h	h	b	h	a	h	h	h	h	b		b	h	b		h	h	h	h	h	h	b	h	a	a	b	a	h	h	a	h		h	h	h
Korrigan-987	9k_snp8331	sp_v3.0_unigene18481	h	h	h	a	h	a	b	b	h	b	a	a	h	h	b	h	a	h	h	h	h	a	h	b	h	b	h	h	h	h	h	h	h	b	h	a	a	b	a	h	b	a	h	h	h	a	h
2_2501_01_contig1-119	9k_snp111	sp_v3.0_unigene8799	h	h	h	a	h	a	b	b	h	b	a	a	h	a	b	h	a	h	h	h	h	a	h	b	h	b	h	h	h	h	h	h	h	b	h	a	h	b	a	h	b	a	h	h	b	h	a
BX680717-756	9k_snp3869	sp_v3.0_unigene35675	h	h	h	a	h	a	b		h	b	a	h	h	h	b	h	a	a	h		b			b	h	b		b	h	h	a	b	h	b	a	a	h	b	a	h	b	a	h		b	h	h
BX255434-379		sp_v3.0_unigene202051	h	h	h	a	h	h	b		h	h	a	h	h	h	h	h	a	a	h	a	b	a		b	h	b		h	b	h	a	b	h	b	a	a	h	b	a	h	b	a	h		b	h	h
0_6448_02_contig1-385			a	h	h	a	h	h	b	b	h	h	h	h	b	h	a	a	a	h	h	a	h	a	b	h	h	h	a	h	b	h	h	b	h	b	a	h	h	b	a	b	b	a	h	a	h	h	h
CL2557CT859CN928-870	9k_snp4306	sp_v3.0_unigene145806	a	h	a	a	b	h	b		h	h	h	h	b	h	a	h	a	h	h	a	h	a		h	b	h		h	b	b	h	b	h	b	a	h	a	b	a	h	b	a	h		h	h	h
0_17368_01_contig1-86	9k_snp54	sp_v3.0_unigene1854	a	h	a	a	b	h	b	b	h	a	h	h	b	h	a	h	a	h	h	a	h	a	b	h	b	h	a	h	b	b	h	b	h	b	a	h	a	b	a	h	b	a	h	a	h	h	h
AL749766-765	9k_snp514	sp_v3.0_unigene103731	h	h	b	b	h	a	a	h	h	a	a	b	h	h	a	b	h	b	h	b	h	b	a	h	h	h	h	h	b	b	h	b	h	a	h	a	b	h	h	b	b	a	h	b	b	b	a
0_12730_01_contig1-159	9k_snp22	sp_v3.0_unigene53433	h	h	b	b	h	a	a		h	a	a	b	h	h	a	b	h	b	h	b	h	b		h	h	h		h	b	b	h	b	a	a	h	a	b	h	h	b	b	a	h		b	b	a
Pipn0_13598_01_contig1_m-158	9k_snp8397	sp_v3.0_unigene98434	h	b	b	h	h	a	a		h	a	h	h	h	h	a	b	b	h	h	b	h	b		h	a	h		a	b	b	h	b	a	a	h	a	b	h	h	b	b	a	h		b	b	h
Myb2-111	9k_snp8347	sp_v3.0_unigene37211	h	b	b	h	h	a	a	h	h	a	h	h	h	h	a	b	b	h	h	b	h	b	h	h	a	h	h	a	b	b	h	b	a	a	h	a	b	h	h	b	b	a	h	b	b	b	h
CL3385CT3915CN4205-94			h	b	b	h	h	a	a		h	a	h	h	h	h	a	b	b	h	h	b	h	b		h	h	h		a	b	b	h	b	a	h	b	a	b	h	h	b	b	a	h		b	b	h
CR392837-124	9k_snp4677	sp_v3.0_unigene46311	h	b	b	h	h	a	a	h	h	a	h	h	h	h	a	b	b	h	h	b	h	b	h	h	h	h	h	a	b	b	h	b	a	h	h	a	b	h	h	b	b	a	h	b	b	b	h
CT578308-721	9k_snp5423	sp_v3.0_unigene146788	h	b	b	h	h		a		h		h	h	h	h	a	b	b	h	b	b	b	b		h	h	h			b	b	h	b	a	h	h	a	b	h	h	b	b	a	h		b	b	h
Pipn0_17091_01_contig1_m-212	9k_snp8424	sp_v3.0_unigene44171	h	b	h	h	h		a	h	b		h	h	h	h	a	b	b	h	b	b		b	h	h	h	h	b	a	b	b	h	b	h	h	h	a	h	h	h	b	b	a	h	b	b	b	h
F51TW9001CJH7E-235	9k_snp7088	sp_v3.0_unigene6239	h		h			h	a	h	b	a	b	h	h	h	a	h		h	b	b	h		h		h	h	b	a	b	b	h	b	h	b	h				a	b	b	a		b	b	b
BX250581-159	9k_snp2243	sp_v3.0_unigene29658	a	b	h	h	h	h	a		b	a	b	h	b	h	a	h	b	h	b	b	h	b		h	h	h		a	h	b	h	h	h	b	h	h	h	a	a	h	a	h	h		h	b	b
Pipn0_18296_01_contig1-133	9k_snp8435	sp_v3.0_unigene34924	a	h	h	h	a	b	a	h	b	a	b	h	b	h	a	h	h	h	b	h	h	b	a	h	h	h	b	a	h	b	h	h	h	b	h	h	h	a	a	h	a	h	h	a	h	h	b
CT_3102-209	9k_snp4825	sp_v3.0_unigene36691	a	h	h	b	a	b	a		b	a	b	h	b	h	a	h	h	h	b	h	h	b		h	h	h		a	h	b	h	h	h	b	h	h	h	a	a	h	a	h	h		h	h	b
BX683029-988	9k_snp4118	sp_v3.0_unigene50931	a	h	h	b	a	b	h		b	a	b	h	b	h	a	h	h	h	b	h	h	b		h	h	h		a	h	b	h	h	h	b	h	b	h	a	a	a	a	h	h		h	a	b
F51TW9001A8DOE-1154	9k_snp6172	sp_v3.0_unigene21259	a	h	h	b	a	b	h		b	a	b	h	b	h	a	h	h	h	b	h	h	b		h	h	h		a	h	b	h	h	h	b	h	b	h	a	a	a	a	h	h		h	a	b
AL750666-236		sp_v3.0_unigene17216	a	h	h	b	a	b	h		b	h	b	h	b	b	a	h	h	h	b	a	h	b		h	b	h		a	h	b	h	h	b	a	a	b	h	a	a	a	a	h	h		a	a	b
CL1658CT2607CN2802-434	9k_snp4204	sp_v3.0_unigene126747	a	h	h	b	a	b	h	b	b	h	h	h	h	b	h	h	h	b	b	h	a	b	h	h	b	h	b	a	h	b	h	h	h	a	a	b	h	a	h	a	a	h	h	h	h	a	b
BX255207-354	9k_snp3334	sp_v3.0_unigene3115	a		h			b	a	b	b	h	a	h	h	h	h	h		b	b	h	a		h		b	h	b	h	h	b	h	h	h	a	a				h	a	a	h		h	b	a
CL1725CT3381CN3622-307	9k_snp4220	sp_v3.0_unigene17037	a	h	h	b	h		a	b	h	h	h	h	h	h	h	h	b	b	b	a	a	h	h	a	b	h	b	h	h	b	h	h	h	h	a	h	b	a	h	a	a	h	h	h	b	a	b
BX250546-705	9k_snp2228	sp_v3.0_unigene37744	a	h	h	b	h	h	a	b	h	h	h	h	h	h	h	h	b	b	b	a	a	h	b	a	b	h	b	h	h	b	h	h	h	h	a	h	b	a	h	a	a	h	h	h	b	a	h
CL1430Contig1_06_contig1-516	9k_snp4178	sp_v3.0_unigene142699	a	h	h	b	h	h	a	b	h	a	h	h	h	h	h	h	h	b	b	h	a	a	b	h	h	b	h	h	h	b	h	h	h		a	h	b	h	h	a	a	h	h	h	h	a	h
Pipn0_11027_01_contig1-205	9k_snp8377	sp_v3.0_unigene794	a	h	b	b	h	h	a		h	a	h	h	h	h	h	h	h	b	b	h	a	a		h	h	b		h	h	b	h	h	h	h	a	h	b	h	h	a	a	h	h		h	a	h
BX250867-434	9k_snp2351	sp_v3.0_unigene20418	a	h	b	b	a	a	a		h	a	h	h	h	h	h	h	h	b	h	h	a	a		h	h	b		h	b	h	h	h	h	h	h	b	b	h	b	a	a	h	h		h	a	a
AL750348-715	9k_snp934	sp_v3.0_unigene6018	a	h	b	b	a	a	h		h	h	a	h	h	h	h	h	b	b	h	a	h	a		h	h	b		a	h	a	a	b	b	h	h	b	b	b	b	h	a	h	h		h	a	h
[truncated: 430 more columns]

## Sheet: Pheno_F2
ID	HT9	STR	STRr
2	400	32	5.66
3	720	23	4.8
4	620	36	6
5	490	35	5.92
6	540	4	2
7	450	19	4.36
8	580	17	4.12
9	560	8	2.83
10	500	17	4.12
11	400	17	4.12
15	510	41	6.4
16	400	40	6.32
18	560	14	3.74
19	540	17	4.12
20	610	28	5.29
21	440	17	4.12
22	510	10	3.16
23	630	6	2.45
24	560	4	2
25	560	34	5.83
26	490	23	4.8
27	420	0	0
29	700	26	5.1
30	600	0	0
31	550	42	6.48
34	650	23	4.8
35	500	23	4.8
36	650	28	5.29
37	650	18	4.24
38	620	24	4.9
39	600	22	4.69
40	590	31	5.57
41	600	37	6.08
42	580	0	0
43	380	26	5.1
44	470	49	7
46	520	29	5.39
49	600	21	4.58
50	420	5	2.24
52	610	25	5
53	640	18	4.24
54	520	27	5.2
55	610	6	2.45
56	430	14	3.74
57	490	18	4.24
58	610	20	4.47
59	520	15	3.87
60	670	29	5.39
62	520	9	3
63	660	5	2.24
64	660	17	4.12
65	680	12	3.46
67	580	24	4.9
69	600	8	2.83
70	660
71	700	37	6.08
73	560	5	2.24
74	570	12	3.46
75	560	2	1.41
76	550	13	3.61
77	630	14	3.74
78	660	12	3.46
79	550	25	5
80	540	16	4
81	680	15	3.87
82	620	19	4.36
83	600	23	4.8
85	690	16	4
86	620	13	3.61
87	470	11	3.32
88	570	38	6.16
90	610	42	6.48
91	660	9	3
92	710	12	3.46
93	600	14	3.74
94	620	21	4.58
96	690	25	5
99	650	8	2.83
101	590	22	4.69
102	690	15	3.87
103	610	33	5.74
104	550	22	4.69
105	450	9	3
107	450	0	0
109	660	28	5.29
110	650	32	5.66
111	700	29	5.39
112	770	29	5.39
114	580	5	2.24
115	540	27	5.2
116	670	24	4.9
117	600	21	4.58
118	560	35	5.92
119	610	21	4.58
122	610	33	5.74
123	540	14	3.74
125	590	36	6
126	700	23	4.8
127	640	48	6.93
128	730	52	7.21
129	610	14	3.74
130	670	22	4.69
131	640	21	4.58
132	570	21	4.58
134	580	27	5.2
135	630	27	5.2
137	640	26	5.1
138	630	36	6
141	610	21	4.58
142	600	20	4.47
144	690	24	4.9
145	600	33	5.74
147	690	18	4.24
148	710	10	3.16
150	550	23	4.8
151	490	25	5
152	560	15	3.87
154	540	27	5.2
155	540	8	2.83
156	660	8	2.83
158	580	48	6.93
160	500	16	4
162	600	29	5.39
163	630	11	3.32
164	460	15	3.87
165	610	13	3.61
167	670	13	3.61
168	820	29	5.39
169	700	26	5.1
170	550	5	2.24
171	700	24	4.9
172	600	25	5
173	610	18	4.24
174	640	13	3.61
176	580	21	4.58
177	540	14	3.74
178	450	29	5.39
179	610	14	3.74
180	500	3	1.73
181	580	9	3
183	640	20	4.47
184	560	20	4.47
185	630	15	3.87
186	610	8	2.83
187	470	16	4
188	670	0	0
189	490	9	3
190	620	12	3.46
192	550	8	2.83
193	430	14	3.74
194	520	25	5
195	500	26	5.1
197	600	30	5.48
198	550	4	2
199	600	29	5.39
200	650	18	4.24
201	700	36	6
202	460	44	6.63
203	510	22	4.69
204	610	13	3.61
205	610	7	2.65
206	600	17	4.12
207	670	6	2.45
208	650	15	3.87
209	720	29	5.39
210	690	19	4.36
211	700	20	4.47
212	620	13	3.61
214	400	41	6.4
215	420	78	8.83
216	450	0	0
217	600	24	4.9
218	600	17	4.12
219	500	13	3.61
220	500	12	3.46
221	600	11	3.32
222	550	17	4.12
223	650	20	4.47
224	480	21	4.58
225	440	13	3.61
226	630	4	2
228	540	19	4.36
229	560	3	1.73
230	530	20	4.47
231	630	16	4
232	530	30	5.48
233	600	12	3.46
234	620	26	5.1
235	720	33	5.74
236	570	39	6.24
237	590	40	6.32
238	620	14	3.74
240	520	15	3.87
241	710	12	3.46
242	490	39	6.24
243	660	29	5.39
244	690	8	2.83
245	660	32	5.66
246	660	29	5.39
247	660	14	3.74
248	520	64	8
249	650	14	3.74
250	610	12	3.46
251	630	44	6.63
252	530	32	5.66
254	650	16	4
255	550	21	4.58
256	620	19	4.36
257	610	22	4.69
258	470	20	4.47
259	500	20	4.47
260	510	23	4.8
261	580	0	0
262	720	39	6.24
265	660	5	2.24
266	550	23	4.8
267	690	0	0
269	540	28	5.29
270	590	8	2.83
271	520	38	6.16
273	620	27	5.2
274	420	8	2.83
275	620	5	2.24
276	460	4	2
277	560	30	5.48
279	610	14	3.74
280	640	24	4.9
281	620	20	4.47
282	600	29	5.39
283	430	12	3.46
284	530	9	3
285	590	0	0
286	670	13	3.61
288	530	27	5.2
291	610	14	3.74
292	530	14	3.74
293	390	25	5
294	490	37	6.08
295	650	36	6
296	590	32	5.66
297	420	27	5.2
298	640	13	3.61
299	610	27	5.2
300	620	2	1.41
301	710	21	4.58
302	680	67	8.19
303	700	21	4.58
304	610	67	8.19
305	700	15	3.87
306	640	10	3.16
309	570	38	6.16
310	630	33	5.74
311	700	0	0
312	740	31	5.57
314	560	32	5.66
315	660	9	3
316	680	50	7.07
317	510	17	4.12
318	550	41	6.4
319	730	11	3.32
321	500	16	4
323	530	27	5.2
324	660	26	5.1
325	510	1	1
326	450	21	4.58
328	640	63	7.94
329	500	10	3.16
330	540	27	5.2
332	670	25	5
333	690	33	5.74
335	550	18	4.24
336	440	27	5.2
337	520	12	3.46
338	370	29	5.39
340	420	23	4.8
341	460	11	3.32
342	610	19	4.36
343	620	20	4.47
344	600	17	4.12
345	500	15	3.87
346	650	32	5.66
347	520	23	4.8
349	620	23	4.8
351	530	13	3.61
352	600	21	4.58
353	490	73	8.54
355	570	22	4.69
356	540	17	4.12
357	690	41	6.4
358	570	8	2.83
360	500	22	4.69
361	440	26	5.1
362	520	36	6
363	650	19	4.36
365	490	13	3.61
366	690	25	5
367	640	34	5.83
368	660	8	2.83
369	560	7	2.65
371	720	2	1.41
372	630	10	3.16
373	510	25	5
374	560	30	5.48
378	440	42	6.48
380	570	18	4.24
383	620	16	4
384	360	75	8.66
385	480	15	3.87
390	470	15	3.87
391	440	8	2.83
392	400	7	2.65
399	460	10	3.16
401	470	29	5.39
404	360	3	1.73
405	470	7	2.65
406	580	23	4.8
407	360	29	5.39
408	510	16	4
409	450	5	2.24
410	640	12	3.46
411	650	33	5.74
412	580	16	4
413	650	20	4.47
414	720	33	5.74
415	600	39	6.24
416	710	27	5.2
417	680	3	1.73
419	690	29	5.39
420	400	31	5.57
421	680	35	5.92
422	620	44	6.63
423	610	9	3
425	580	7	2.65
426	520	11	3.32
428	530	9	3
429	550	12	3.46
430	430	6	2.45
431	550	15	3.87
432	610	23	4.8
433	620	13	3.61
434	540	12	3.46
435	520	38	6.16
437	470	17	4.12
438	400	28	5.29
439	580	30	5.48
442	510	27	5.2
443	480	26	5.1
444	420	28	5.29
446	530	15	3.87
447	630	30	5.48
448	380	10	3.16
451	480	10	3.16
452	510	15	3.87
453	530	13	3.61
454	630	19	4.36
455	550	19	4.36
456	550	28	5.29
457	450	18	4.24
462	560	22	4.69
463	460	0	0
464	510	4	2
465	610	15	3.87
466	570	13	3.61
467	720	27	5.2
468	650	14	3.74
469	640	17	4.12
470	710	35	5.92
471	440	11	3.32
472	410	15	3.87
473	500	19	4.36
478	620	13	3.61
479	440	24	4.9
480	580	31	5.57
481	550	14	3.74
483	650	27	5.2
484	680	6	2.45
486	580	18	4.24
487	610	42	6.48
488	660	39	6.24
489	470	9	3
490	540	19	4.36
491	590	43	6.56
492	420	28	5.29
493	420	24	4.9
495	480	21	4.58
497	420	8	2.83
499	560	45	6.71
500	550	49	7
501	490	3	1.73
502	420	11	3.32
503	650	18	4.24
504	600	9	3
506	500	8	2.83
508	610	10	3.16
509	600	15	3.87
510	590	45	6.71
511	670	25	5
513	350	15	3.87
514	570	16	4
515	510	15	3.87
516	330	25	5
517	550	23	4.8
520	660	9	3
521	620	40	6.32
522	540	9	3
523	420	36	6
524	580	17	4.12
525	600	11	3.32
527	570	21	4.58
528	650	21	4.58
529	510	11	3.32
530	470	25	5
533	560	26	5.1
534	580	63	7.94
535	450	28	5.29
536	680	11	3.32
537	540	24	4.9
539	430	3	1.73
540	450	22	4.69
544	500	62	7.87
550	440	25	5
551	500	3	1.73
554	490	21	4.58
555	360	17	4.12
556	480	29	5.39
557	450	31	5.57
558	550	3	1.73
560	480	0	0
561	750	13	3.61
562	660	42	6.48
563	710	14	3.74
564	670	18	4.24
565	590	0	0
566	740	27	5.2
567	660	13	3.61
568	580	25	5
570	670	29	5.39
571	600	29	5.39
572	710	41	6.4
582	690	3	1.73
583	590	22	4.69
584	670	14	3.74
585	610	7	2.65
586	500	36	6
592	710	1	1
594	720	19	4.36
595	610	20	4.47
596	620	12	3.46
597	660	49	7
599	500	33	5.74
600	640	1	1
601	450	78	8.83
602	590	21	4.58
603	660	14	3.74
606	680	23	4.8
607	590	68	8.25
608	590	0	0
609	670	14	3.74
610	660	24	4.9
611	680	34	5.83
612	510	9	3
614	490	1	1
615	500	9	3
617	560	54	7.35
618	620	68	8.25
619	520	4	2
620	600	20	4.47
622	500	10	3.16
626	540	26	5.1
628	650	26	5.1
629	520	26	5.1
630	610	4	2
631	630	38	6.16
632	610	36	6
634	680	26	5.1
635	660	42	6.48
636	500	24	4.9
