# Supplementary material for: Linkage and Association Mapping for Two Major Traits Used in the Maritime Pine Breeding Program: Height Growth and Stem Straightness
Source: PLoS One. 2016 Nov 2;11(11):e0165323. doi: 10.1371/journal.pone.0165323 (PMC5091878; doi:10.1371/journal.pone.0165323)
Supplement: S1 Table — The following information is presented: the contig and SNP IDs, the associated dbSNP ss accession number, the genotyping platform used, the alleles considered, the designability score from Illumina (ADT software), the associated linkage group, and the position on the F2 map and on the Pinus pinaster composite map when available. (see separate supporting information file). (XLSX) [file pone.0165323.s012.xlsx]

## Sheet: S1 Table
S1 Table List of the 248 mapped SNPs for the F2 mapping population. The following information is presented: the contig and SNP IDs, the associated dbSNP ss accession number, the genotyping platform used, the alleles considered, the designability score from Illumina (ADT software), the associated linkage group, and the position on the F2 map and on the Pinus pinaster composite map when available.
Gene or contig ID	SNP ID	Short SNP name from Chancerel et al.2011	short name from 9k SNP array (in bold other SNPs selected in the same contig, from Plomion et al. 2015)	Pine V3 contig ID (Canales et al. 2014)	NCBI dbSNP ss accession number	SNP assay validated in:	Genotyping plateform used in this paper	SNP Alleles	Designability Score ADT (Illumina)	Sample size	LG	Position (cM)	LG (composite)	Position (cM, composite)
CL2332Contig1_01	CL2332Contig1_01_contig2-199	m289	9k_snp4283	sp_v3.0_unigene12118	325995627	Chancerel et al. 2011	Illumina	[A/G]	0.909	464	1	0	1	3.5
CL3542CT2656CN2853	CL3542CT2656CN2853-1005	m495	9k_snp4430	sp_v3.0_unigene147669	325995505	Chancerel et al. 2011	Illumina	[T/C]	0.947	440	1	12.2	1	13
CT577655	CT577655-2104		9k_snp5346	sp_v3.0_unigene147117	472336238	this paper	Illumina	[T/C]	0.692	438	1	20.1
Pipn0_13957_02	Pipn0_13957_02_contig1-121	m816	9k_snp8403	sp_v3.0_unigene20528	325995644	Chancerel et al. 2011	Illumina	[C/G]	0.983	464	1	29.7	1	31.2
Pipn0_10514_02	Pipn0_10514_02_contig1-166	m770	9k_snp8371	sp_v3.0_unigene9509	325995626	Chancerel et al. 2011	Illumina	[A/G]	0.735	464	1	40.2	1	40.8
CT_3700	CT_3700-567	m691	9k_snp4847	sp_v3.0_unigene202329	184975446	Chancerel et al. 2011	Illumina	[T/G]	0.88	459	1	48.8	1	50.3
AL750450	AL750450-1106		9k_snp989	sp_v3.0_unigene19616	472336227	this paper	Illumina	[C/G]	0.6	422	1	60.4
CL2473CT2777CN2979	CL2473CT2777CN2979-1335	m305	9k_snp4294	sp_v3.0_unigene127327	325995491	Chancerel et al. 2011	Illumina	[T/G]	0.912	444	1	82.2	1	79
BX255296	BX255296-864		9k_snp3354	sp_v3.0_unigene17294	472336194	this paper	Illumina	[T/C]	0.694	430	1	84.3	1	82.3
F51TW9001CO6T8	F51TW9001CO6T8-441		9k_snp7104	sp_v3.0_unigene94809	501316684	this paper	Sequenom	[C/G]	1	378	1	88.7	1	82.3
BX251166	BX251166-313		9k_snp2437	sp_v3.0_unigene16491	501312468	this paper	Sequenom	[A/C]	1	378	1	110	1	96.9
BX251554	BX251554-291			sp_v3.0_unigene124414	472336216	this paper	Illumina	[T/C]	0.707	464	1	125
CT579871	CT579871-108				501315103	this paper	Sequenom	[D/I]	1	378	1	132.6
AL750452	AL750452-419		9k_snp995	sp_v3.0_unigene127397	501311548	this paper	Sequenom	[A/G]	0.949	378	1	139.2	1	124.1
BX248931	BX248931-1687		9k_snp1595	sp_v3.0_unigene171420	528835253	this paper	Illumina	[A/G]	0.718	439	1	146.7
BX252178	BX252178-374		9k_snp2695	sp_v3.0_unigene17812	472336160	this paper	Illumina	[T/G]	0.861	460	2	0	2	2.3
AL750269	AL750269-230		9k_snp880	sp_v3.0_unigene1071	501311500	this paper	Sequenom	[T/G]	0.976	365	2	15	2	18
CT_1548	CT_1548-409	m635	9k_snp4777	sp_v3.0_unigene18451	184975283	Chancerel et al. 2011	Illumina	[T/G]	0.885	439	2	22.6	2	24.3
AL750081	AL750081-43		9k_snp733	sp_v3.0_unigene144001	472336182	this paper	Illumina	[C/G]	0.924	463	2	26.3	2	25.2
CL4354Contig1_01	CL4354Contig1_01_contig1-311	m589		sp_v3.0_unigene206683	325995646	Chancerel et al. 2011	Illumina	[C/G]	0.987	464	2	32.9
Pipn0_2217_01	Pipn0_2217_01_contig1-119	m875	9k_snp8443	sp_v3.0_unigene44311	325995635	Chancerel et al. 2011	Illumina	[T/C]	0.966	440	2	33.6	2	31.7
F51TW9001D58WX	F51TW9001D58WX-948		9k_snp7174	sp_v3.0_unigene37028	501316766	this paper	Sequenom	[A/G]	0.935	378	2	44.6	2	35.8
BX251516	BX251516-207		9k_snp2530	sp_v3.0_unigene22707	472336189	this paper	Illumina	[T/C]	0.867	464	2	57.2	2	49.5
CL1145CT898CN968	CL1145CT898CN968-427	m176	9k_snp4166	sp_v3.0_unigene27477	325995490	Chancerel et al. 2011	Illumina	[T/C]	0.811	464	2	60.9	2	52
CL2488CT12CN14	CL2488CT12CN14-241	m306	9k_snp4295	sp_v3.0_unigene32391	325995483	Chancerel et al. 2011	Illumina	[A/G]	0.499	434	2	66.4	2	60.2
F51TW9001A6567	F51TW9001A6567-344		9k_snp6117	sp_v3.0_unigene18225	472336187	this paper	Illumina	[T/C]	0.966	440	2	75.3	2	66.7
BX254626	BX254626-763		9k_snp3235	sp_v3.0_unigene167825	472336190	this paper	Illumina	[T/C]	0.891	464	2	77.9
LP3-1	LP3-1-324	m741	9k_snp200	sp_v3.0_unigene173689	184956852	Chancerel et al. 2011	Illumina	[A/G]	0.937	452	2	89.4
BX250654	BX250654-804		9k_snp2274	sp_v3.0_unigene141876	472336191	this paper	Illumina	[A/G]	0.903	430	2	106	2	102.2
Myb14	Myb14-449	m1026	9k_snp8345	sp_v3.0_unigene31307	184956856	Chancerel et al. 2011	Illumina	[T/C]	0.727	464	2	115.8	2	111.5
CT578812	CT578812-356		9k_snp5476	sp_v3.0_unigene4036	501315005	this paper	Sequenom	[T/G]	1	378	2	129.5	2	127.4
AL749911	AL749911-184		9k_snp608	sp_v3.0_unigene17115	472336192	this paper	Illumina	[A/G]	0.552	435	2	135.3	2	131.2
CL2426CT3781CN4042	CL2426CT3781CN4042-530	m298	9k_snp4289	sp_v3.0_unigene147036	325995509	Chancerel et al. 2011	Illumina	[T/C]	0.965	464	3	0	3	0.6
BX251086	BX251086-38		9k_snp2404	sp_v3.0_unigene9374	472336213	this paper	Illumina	[A/G]	0.973	464	3	13	3	14.8
CL3300CT1944CN2088	CL3300CT1944CN2088-126	m421	9k_snp4388	sp_v3.0_unigene17662	325995498	Chancerel et al. 2011	Illumina	[C/G]	0.905	441	3	20.9	3	21.3
0_7921_01	0_7921_1_contig1-229	m70		sp_v3.0_unigene203600	325995663	Chancerel et al. 2011	Illumina	[T/C]	0.797	440	3	26.1
Pipn0_17082_01	Pipn0_17082_01_contig1-63	m1057	9k_snp8423	sp_v3.0_unigene4927	325995657	Chancerel et al. 2011	Illumina	[T/C]	0.832	408	3	30	3	34.4
BX249074	BX249074-267		9k_snp1649	sp_v3.0_unigene11744	472336212	this paper	Illumina	[A/T]	0.701	464	3	37.2	3	41.6
CT_371	CT_371-425	m692	9k_snp4848	sp_v3.0_unigene20627	184975450	Chancerel et al. 2011	Illumina	[A/G]	0.842	464	3	42.8	3	41.6
CT_43	CT_43-228	m707	9k_snp4866	sp_v3.0_unigene209193	184975498	Chancerel et al. 2011	Illumina	[A/G]	0.81	459	3	48.9	3	46.2
BX249095	BX249095-58		9k_snp1679	sp_v3.0_unigene4002	472336210	this paper	Illumina	[T/G]	0.657	463	3	62	3	63.4
Pipn2_10450_01	Pipn2_10450_01_contig1-276	m1157		sp_v3.0_unigene169964	325995697	Chancerel et al. 2011	Illumina	[T/G]	0.787	462	3	64.3
F51TW9001AJDAL	F51TW9001AJDAL-863			sp_v3.0_unigene135158	501315766	this paper	Sequenom	[I/D]	0.935	378	3	72.2
BX249891	BX249891-497		9k_snp2009	sp_v3.0_unigene145147	472336209	this paper	Illumina	[A/C]	0.57	437	3	82.8	3	82
CT_2971	CT_2971-480	m1090	9k_snp4823	sp_v3.0_unigene29416	184975401	Chancerel et al. 2011	Illumina	[A/C]	0.99	458	3	84.1	3	83.6
Pipn0_9337_01	Pipn0_9337_01_contig1-349	m937	9k_snp8489	sp_v3.0_unigene18078	325995649	Chancerel et al. 2011	Illumina	[T/C]	0.891	440	3	85	3	86.9
0_4756_01	0_4756_01_contig1-354	m65	9k_snp81	sp_v3.0_unigene5940	325995632	Chancerel et al. 2011	Illumina	[T/C]	0.684	462	3	92.3	3	87.2
AJ309099	AJ309099-366		9k_snp265	sp_v3.0_unigene146139	472336199	this paper	Illumina	[T/C]	0.551	433	3	101.8	3	88.4
Pipn0_5575_01	Pipn0_5575_01_contig1-146	m904	9k_snp8463	sp_v3.0_unigene11132	325995665	Chancerel et al. 2011	Illumina	[T/G]	0.855	439	3	109.4	3	98.3
Pipn2_6618_01	Pipn2_6618_01_contig1_m-284	m969	9k_snp8519	sp_v3.0_unigene142265	325995668	Chancerel et al. 2011	Illumina	[T/C]	0.908	462	3	111	3	101.1
CT574605	CT574605-249		9k_snp4883	sp_v3.0_unigene126925	472336198	this paper	Illumina	[C/G]	0.82	428	3	115.4	3	106.8
CT580901	CT580901-318		9k_snp5635	sp_v3.0_unigene20345	472336196	this paper	Illumina	[A/G]	0.893	464	3	120	3	106.3
F51TW9001CGIEP	F51TW9001CGIEP-379		9k_snp7065	sp_v3.0_unigene18628	472336197	this paper	Illumina	[A/G]	0.896	456	3	126.9	3	121.6
BX255203	BX255203-229		9k_snp3322	sp_v3.0_unigene206485	472336195	this paper	Illumina	[A/C]	0.697	460	3	128.9
AL750653	AL750653-644		9k_snp1158	sp_v3.0_unigene16965	472336200	this paper	Illumina	[T/C]	0.685	432	3	138.4	3	129.2
AL751121	AL751121-1086		9k_snp1360	sp_v3.0_unigene17169	472336203	this paper	Illumina	[T/C]	0.944	440	3	140.7	3	126.1
CT_3359	CT_3359-427	m680	9k_snp4834	sp_v3.0_unigene30044	184975417	Chancerel et al. 2011	Illumina	[A/T]	0.934	463	3	142.6	3	132.2
F51TW9001A2IRM	F51TW9001A2IRM-36				472336193	this paper	Illumina	[A/T]	0.975	464	3	142.9
BX249655	BX249655-115		9k_snp1932	sp_v3.0_unigene1140	472336201	this paper	Illumina	[A/G]	0.923	463	3	146.7	3	135
CL3182CT3453CN3697	CL3182CT3453CN3697-402	m395	9k_snp4368	sp_v3.0_unigene17274	325995514	Chancerel et al. 2011	Illumina	[A/T]	0.93	463	3	154.2	3	136.5
CT583376	CT583376-756		9k_snp5832	sp_v3.0_unigene12178	501315387	this paper	Sequenom	[A/C]	1	377	3	159.7	3	139.6
BX678583	BX678583-171			sp_v3.0_unigene130066	528835259	this paper	Illumina	[A/T]	0.898	460	4	0
BX254739	BX254739-1858		9k_snp3257	sp_v3.0_unigene16504	501313271	this paper	Sequenom	[T/C]	1	378	4	30.7	4	29.5
BX678027	BX678027-410		9k_snp3632	sp_v3.0_unigene93876	501313629	this paper	Sequenom	[A/G]	0.915	378	4	35.5	4	34.3
BX682418	BX682418-77		9k_snp4046	sp_v3.0_unigene37801	501314059	this paper	Sequenom	[A/G]	1	378	4	36.1	4	36
BX254024	BX254024-313		9k_snp3111	sp_v3.0_unigene29554	472336223	this paper	Illumina	[A/G]	0.959	462	4	54.4	4	51.7
CT581722	CT581722-219		9k_snp5685	sp_v3.0_unigene10035	501315234	this paper	Sequenom	[A/G]	0.996	378	4	63.4	4	59.1
CL3856CT1098CN1189	CL3856CT1098CN1189-110	m538	9k_snp4469	sp_v3.0_unigene2317	325995473	Chancerel et al. 2011	Illumina	[T/C]	0.955	463	4	79.4	4	73.8
0_7171_01	0_7171_01_contig1-308	m68	9k_snp84	sp_v3.0_unigene3811	325995618	Chancerel et al. 2011	Illumina	[A/T]	0.961	461	4	89.2	4	82.2
F51TW9001B192R	F51TW9001B192-279		9k_snp6618	sp_v3.0_unigene11322	501316042	this paper	Sequenom	[C/G]	0.996	378	4	105.1	4	92.5
BX680745	BX680745-214		9k_snp3870	sp_v3.0_unigene93843	501313884	this paper	Sequenom	[A/G]	1	378	4	110	4	97.3
BX249381	BX249381-51		9k_snp1813	sp_v3.0_unigene17589	472336221	this paper	Illumina	[A/C]	0.924	464	4	121.6	4	106.8
BX253632	BX253632-145		9k_snp3017	sp_v3.0_unigene209594	472336220	this paper	Illumina	[A/G]	0.892	445	4	124.6	4	107.7
Pipn0_16068_01	Pipn0_16068_01_contig1-92	m827	9k_snp8410	sp_v3.0_unigene101470	325995643	Chancerel et al. 2011	Illumina	[A/C]	0.943	464	4	137.2	4	122.3
BX681436	BX681436-355		9k_snp3954	sp_v3.0_unigene126855	472336219	this paper	Illumina	[T/C]	0.815	436	4	141.1	4	122.9
BX250547	BX250547-132		9k_snp2229	sp_v3.0_unigene207532	472336218	this paper	Illumina	[C/G]	0.971	440	4	146
0_13383_01	0_13383_01_contig1-195	m26	9k_snp27	sp_v3.0_unigene2576	325995637	Chancerel et al. 2011	Illumina	[T/C]	0.863	440	4	149.7	4	130.1
CL496CT2115CN2268	CL496CT2115CN2268-1147	m592	9k_snp4511	sp_v3.0_unigene16919	325995481	Chancerel et al. 2011	Illumina	[A/G]	0.713	464	4	150.9	4	132.7
BX249832	BX249832-242		9k_snp1997	sp_v3.0_unigene21492	472336214	this paper	Illumina	[A/C]	0.835	459	4	155.3	4	141.2
BX249779	BX249779-810		9k_snp1979	sp_v3.0_unigene51404	472336217	this paper	Illumina	[T/G]	0.705	440	4	156
F51TW9001AQZUF	F51TW9001AQZUF-985		9k_snp6494	sp_v3.0_unigene13707	501315873	this paper	Sequenom	[A/G]	0.996	375	4	165.4	4	143.6
FN256783	FN256783-257		9k_snp7629	sp_v3.0_unigene15501	501317406	this paper	Sequenom	[A/C]	1	378	5	0	5	3.8
UMN_1483_01	UMN_1483_1_contig1-300	m993	9k_snp8933	sp_v3.0_unigene5801	325995615	Chancerel et al. 2011	Illumina	[A/G]	0.859	463	5	8.3	5	14.2
BX251492	BX251492-214		9k_snp2529	sp_v3.0_unigene127917	501312535	this paper	Sequenom	[G/C]	1	378	5	15.9	5	20.8
CL2716CT1999CN2148	CL2716CT1999CN2148-944	m349	9k_snp4328	sp_v3.0_unigene51590	325995461	Chancerel et al. 2011	Illumina	[C/G]	0.718	441	5	22	5	23
CT_2334	CT_2334-447	m658	9k_snp4802	sp_v3.0_unigene17035	184975347	Chancerel et al. 2011	Illumina	[A/G]	0.882	464	5	28.8	5	26.2
Pipn2_2936_01	Pipn2_2936_01_contig1-364	m1439		sp_v3.0_unigene205447	325995698	Chancerel et al. 2011	Illumina	[A/G]	0.927	464	5	34.9
CT582973	CT582973-1513		9k_snp5795	sp_v3.0_unigene1978	501315330	this paper	Sequenom	[T/C]	0.899	378	5	49.7	5	26.2
CL2664CT1113CN1204	CL2664CT1113CN1204-535	m336	9k_snp4319	sp_v3.0_unigene94281	325995476	Chancerel et al. 2011	Illumina	[C/G]	0.969	464	5	65.5	5	53.5
2_9465_01	2_9465_01_contig1-194	m126	9k_snp159	sp_v3.0_unigene36706	325995661	Chancerel et al. 2011	Illumina	[A/C]	0.924	440	5	68.2	5	60.4
FN256668	FN256668-450		9k_snp7627	sp_v3.0_unigene27556	501317402	this paper	Sequenom	[T/C]	0.949	378	5	75.9	5	71.7
BX250977	BX250977-410		9k_snp2383	sp_v3.0_unigene35160	501312421	this paper	Sequenom	[A/G]	0.976	378	5	76.8	5	72.2
BX251470	BX251470-629		9k_snp2520	sp_v3.0_unigene29451	501312525	this paper	Sequenom	[A/G]	1	378	5	103.5	5	89.7
CL1247CT1621CN1745	CL1247CT1621CN1745-401	m1438	9k_snp4173	sp_v3.0_unigene18130	325995522	Chancerel et al. 2011	Illumina	[T/C]	0.779	432	5	124.1	5	113
0_12891_01	0_12891_01_contig1-281	m23			325995674	Chancerel et al. 2011	Illumina	[T/C]	0.521	430	5	126.9
AL749798	AL749798-457		9k_snp534	sp_v3.0_unigene207697	472336226	this paper	Illumina	[T/C]	0.828	439	5	142.5	5	128.4
CL1322CT497CN538	CL1322CT497CN538-412	m184	9k_snp4177	sp_v3.0_unigene30722	325995464	Chancerel et al. 2011	Illumina	[A/C]	0.93	461	5	143.3	5	137.4
AL749723	AL749723-482		9k_snp477	sp_v3.0_unigene16971	472336225	this paper	Illumina	[A/C]	0.83	458	5	154.1	5	141.1
Pipn2_4107_01	Pipn2_4107_01_contig1-199	m964	9k_snp8514	sp_v3.0_unigene8533	325995676	Chancerel et al. 2011	Illumina	[A/C]	0.819	463	5	156.3	5	141.6
CL3736CT1511CN1615	CL3736CT1511CN1615-81	m521	9k_snp4455	sp_v3.0_unigene17338	325995452	Chancerel et al. 2011	Illumina	[A/G]	0.928	436	5	159.6	5	142
CT_2049	CT_2049-1029	m644	9k_snp4787	sp_v3.0_unigene34091	184975307	Chancerel et al. 2011	Illumina	[T/G]	0.955	440	5	160.2	5	142.3
0_13860_01	0_13860_01_contig_refait-59	m29	9k_snp29	sp_v3.0_unigene102139	325995622	Chancerel et al. 2011	Illumina	[C/G]	0.972	464	5	161.7	5	143.6
CR393866	CR393866-93		9k_snp4733	sp_v3.0_unigene8480	501314364	this paper	Sequenom	[T/C]	1	378	5	167.8	5	144.1
BX251985	BX251985-103		9k_snp2647	sp_v3.0_unigene149733	472336224	this paper	Illumina	[T/C]	0.775	438	5	169.7	5	145.9
AL750189	AL750189-54		9k_snp828	sp_v3.0_unigene17399	472336229	this paper	Illumina	[T/G]	0.72	464	6	0	6	15.2
CCoAomt1	CCoAomt1-244	m153	9k_snp4153	sp_v3.0_unigene18400	184956790	Chancerel et al. 2011	Illumina	[T/G]	0.654	440	6	3.1	6	17.2
AL750465	AL750465-499		9k_snp1006	sp_v3.0_unigene210363	472336230	this paper	Illumina	[A/T]	0.545	439	6	3.3	6	17.3
CL2156CT2648CN2845	CL2156CT2648CN2845-255	m272	9k_snp4268	sp_v3.0_unigene32382	325995466	Chancerel et al. 2011	Illumina	[T/C]	0.904	464	6	4.8	6	16.8
AL749545	AL749545-425		9k_snp299	sp_v3.0_unigene207722	472336234	this paper	Illumina	[T/C]	0.97	439	6	6	6	18.4
AL749545	AL749545-510		9k_snp299	sp_v3.0_unigene148666	472336235	this paper	Illumina	[A/G]	0.706	429	6	6.1
BX679573	BX679573-273				472336232	this paper	Illumina	[A/G]	0.582	432	6	9.8
BX255424	BX255424-200		9k_snp3374	sp_v3.0_unigene167808	472336233	this paper	Illumina	[T/G]	0.951	464	6	14.2
CL1874CT694CN754	CL1874CT694CN754-2594	m240	9k_snp4237	sp_v3.0_unigene145294	325995500	Chancerel et al. 2011	Illumina	[C/G]	0.991	461	6	18.4	6	32.6
CL3825CT2549CN2741	CL3825CT2549CN2741-924	m1348	9k_snp4467	sp_v3.0_unigene28778	325995492	Chancerel et al. 2011	Illumina	[T/C]	0.713	431	6	28.9	6	44.8
0_744_01	0_744_01_contig_refait-246	m69	9k_snp85	sp_v3.0_unigene29091	325995642	Chancerel et al. 2011	Illumina	[C/G]	0.75	463	6	32.6	6	47.2
CT579373	CT579373-506		9k_snp5522	sp_v3.0_unigene209573	472336281	this paper	Illumina	[A/C]	0.924	458	6	41.7	6	57.5
0_14694_01	0_14694_01_contig1-249	m31	9k_snp33	sp_v3.0_unigene7755	325995630	Chancerel et al. 2011	Illumina	[A/T]	0.869	464	6	46.8	6	62.5
BX252821	BX252821-26		9k_snp2874	sp_v3.0_unigene1515	501312833	this paper	Sequenom	[C/G]	0.976	378	6	55.8	6	69.7
CT2265	CT2265-442	m655	9k_snp4874	sp_v3.0_unigene17269	184975519	Chancerel et al. 2011	Illumina	[C/G]	0.73	415	6	65.1	6	77.7
AL750514	AL750514-984		9k_snp1076	sp_v3.0_unigene16620	472336239	this paper	Illumina	[A/C]	0.993	438	6	69.6	6	86.3
AL749894	AL749894-256		9k_snp601	sp_v3.0_unigene168481	472336236	this paper	Illumina	[T/C]	0.847	464	6	72.8
CL847CT753CN817	CL847CT753CN817-561	m609	9k_snp4526	sp_v3.0_unigene20882	325995456	Chancerel et al. 2011	Illumina	[T/G]	0.853	464	6	83.1	6	93.9
2_5073_01	2_5073_01_contig1-389	m104	9k_snp131	sp_v3.0_unigene210061	325995686	Chancerel et al. 2011	Illumina	[T/G]	0.754	464	6	88.9
CL2560CT76CN88	CL2560CT76CN88-302	m1028	9k_snp4307	sp_v3.0_unigene141318	325995493	Chancerel et al. 2011	Illumina	[A/G]	0.597	436	6	89.1	6	102.7
Pipn2_3497_01	Pipn2_3497_01_contig1_m-111	m962	9k_snp8511	sp_v3.0_unigene14925	325995621	Chancerel et al. 2011	Illumina	[A/G]	0.945	462	6	98.4	6	109.2
Pipn2_7725_01	Pipn2_7725_01_contig1-506	m1185	9k_snp8522	sp_v3.0_unigene6902	325995700	Chancerel et al. 2011	Illumina	[T/C]	0.978	437	6	100.3	6	114.5
CL2640CT2248CN2410	CL2640CT2248CN2410-1340	m329	9k_snp4314	sp_v3.0_unigene201919	325995513	Chancerel et al. 2011	Illumina	[T/G]	0.916	439	6	105.9	6	119.4
COBRA3	COBRA3-644	m626		sp_v3.0_unigene25210	184956815	Chancerel et al. 2011	Illumina	[C/G]	0.81	462	6	109.8
384_HDZ31	384_HDZ31-2813		9k_snp191	sp_v3.0_unigene51565	501311088	this paper	Sequenom	[A/G]	1	378	6	114.7	6	126.4
BX251626	BX251626-1115		9k_snp2550	sp_v3.0_unigene13481	472336241	this paper	Illumina	[A/C]	0.755	439	6	121.3	6	132.4
0_4394_01	0_4394_01_contig1-192	m1246	9k_snp79	sp_v3.0_unigene5866	325995691	Chancerel et al. 2011	Illumina	[T/C]	0.953	437	7	0	7	1.5
CT_3724	CT_3724-995	m694	9k_snp4850	sp_v3.0_unigene17135	184975453	Chancerel et al. 2011	Illumina	[T/C]	0.757	440	7	1.3	7	1.5
CL1848Contig1_01	CL1848Contig1_01_contig1-142	m237			325995679	Chancerel et al. 2011	Illumina	[T/C]	0.971	464	7	6.9
F5X2MQL01BYO0K	F5X2MQL01BYO0K-1290		9k_snp7526	sp_v3.0_unigene21752	501317285	this paper	Sequenom	[T/C]	1	378	7	16.6	7	14.5
AL750692	AL750692-263		9k_snp1187	sp_v3.0_unigene126566	501311677	this paper	Sequenom	[T/G]	1	377	7	26.2	7	21.9
AL749949	AL749949-195		9k_snp642	sp_v3.0_unigene17061	501311397	this paper	Sequenom	[T/C]	0.759	378	7	27	7	28
BX253346	BX253346-483		9k_snp2985	sp_v3.0_unigene17779	472336250	this paper	Illumina	[T/C]	0.884	439	7	48.3	7	45
F51TW9001BD1TJ	F51TW9001BD1TJ-384		9k_snp6771	sp_v3.0_unigene6024	472336248	this paper	Illumina	[T/C]	0.922	440	7	64.1	7	58.6
UMN_2763_01	UMN_2763_01_contig1-427	m999	9k_snp8937	sp_v3.0_unigene7637	325995687	Chancerel et al. 2011	Illumina	INDEL [-/T]	0.985	440	7	75.1
CL2569CT1335CN1433	CL2569CT1335CN1433-172	m323	9k_snp4309	sp_v3.0_unigene18732	325995482	Chancerel et al. 2011	Illumina	[A/G]	0.753	464	7	78.5	7	78.3
BX248886	BX248886-873			sp_v3.0_unigene177445	472336247	this paper	Illumina	[A/C]	0.965	433	7	81.4
F51TW9001CTM0B	F51TW9001CTM0B-661		9k_snp7143	sp_v3.0_unigene10824	501316731	this paper	Sequenom	[T/G]	0.877	378	7	89.5	7	88.3
2_5996_01	2_5996_01_contig1-102	m108	9k_snp138	sp_v3.0_unigene17471	325995658	Chancerel et al. 2011	Illumina	[C/G]	0.927	464	7	92.6	7	88.6
PR-AGP4	PR-AGP4-1376	m983	9k_snp220	sp_v3.0_unigene15970	184956882	Chancerel et al. 2011	Illumina	[T/C]	0.953	438	7	96.8
CL3353CT2861CN3068	CL3353CT2861CN3068-908	m429	9k_snp4395	sp_v3.0_unigene147687	325995459	Chancerel et al. 2011	Illumina	[A/G]	0.954	440	7	98	7	90.3
Pipn0_2078_01	Pipn0_2078_01_contig1-377	m874	9k_snp8441	sp_v3.0_unigene18621	325995688	Chancerel et al. 2011	Illumina	[T/C]	0.998	464	7	101.1	7	92.5
CL3588CT3043CN3265	CL3588CT3043CN3265-498	m502	9k_snp4437	sp_v3.0_unigene30069	325995516	Chancerel et al. 2011	Illumina	[T/C]	0.668	440	7	104.6	7	96.2
F51TW9002F7N0Z	F51TW9002F7N0Z-1030		9k_snp7313	sp_v3.0_unigene38664	501316960	this paper	Sequenom	[A/G]	0.949	378	7	113.8	7	104.5
AL749547	AL749547-397		9k_snp305	sp_v3.0_unigene127215	472336244	this paper	Illumina	[T/C]	0.987	426	7	121.9	7	112.6
BX251386	BX251386-254		9k_snp2488	sp_v3.0_unigene2229	472336243	this paper	Illumina	[A/G]	0.54	435	7	127.2	7	118.9
FN695455	FN695455-648		9k_snp7777	sp_v3.0_unigene17664	472336245	this paper	Illumina	[C/G]	0.715	439	7	131.4	7	126.9
CL641CT1719CN1846	CL641CT1719CN1846-161	m601	9k_snp4521	sp_v3.0_unigene206966	325995470	Chancerel et al. 2011	Illumina	[A/C]	0.955	464	7	136.5	7	126.9
LIM2	LIM2-2005	m739	9k_snp8335	sp_v3.0_unigene2160	184956850	Chancerel et al. 2011	Illumina	[A/G]	0.887	463	7	148.6	7	142.4
BX682865	BX682865-261		9k_snp4099	sp_v3.0_unigene210345	528835261	this paper	Illumina	[A/G]	0.786	464	8	0	8	2.7
AL749591	AL749591-1188		9k_snp332	sp_v3.0_unigene16911	501311278	this paper	Sequenom	[T/A]	0.976	378	8	25.2	8	23.3
BX249658	BX249658-812		9k_snp1933	sp_v3.0_unigene10538	501312104	this paper	Sequenom	[A/G]	1	378	8	26.3	8	25.3
F51TW9001A0TXI	F51TW9001A0TXI-844		9k_snp5929	sp_v3.0_unigene209569	528835264	this paper	Illumina	[T/C]	0.551	440	8	38.3	8	35
AL751106	AL751106-116			sp_v3.0_unigene178794	528835267	this paper	Illumina	[A/G]	0.946	426	8	45
BX677706	BX677706-1715		9k_snp3607	sp_v3.0_unigene7486	501313585	this paper	Sequenom	[T/G]	0.976	378	8	61.8	8	53.2
BX679170	BX679170-864		9k_snp3720	sp_v3.0_unigene2872	501313746	this paper	Sequenom	[T/C]	1	378	8	69.6	8	61.9
BX251882	BX251882-550			sp_v3.0_unigene28100	501312612	this paper	Sequenom	[T/C]	1	378	8	75
F51TW9001CTM0B	BX250849-1657		9k_snp2349	sp_v3.0_unigene17250	501316731	this paper	Sequenom	[T/G]	0.877	378	8	75.6	8	63.5
F51TW9001CUS32	F51TW9001CUS32-432		9k_snp7147	sp_v3.0_unigene5435	472336251	this paper	Illumina	[C/G]	0.567	438	8	85	8	70.7
F51TW9001B2AXP	F51TW9001B2AXP-340		9k_snp6630	sp_v3.0_unigene37822	501316058	this paper	Sequenom	[T/G]	0.899	377	8	91.5	8	84.4
BX253774	BX253774-753		9k_snp3067	sp_v3.0_unigene20536	472336252	this paper	Illumina	[T/C]	0.63	436	8	97.6	8	86.3
Dhn2	Dhn2-264				184956819	this paper	Illumina	[A/G]	0.981	465	8	128
CL3621CT3752CN4011	CL3621CT3752CN4011-913	m507	9k_snp4442	sp_v3.0_unigene29663	325995457	Chancerel et al. 2011	Illumina	[T/C]	0.815	454	8	129.8	8	119.4
CL516Contig1_07	CL516Contig1_07_contig1-68	m594	9k_snp4513	sp_v3.0_unigene127457	325995685	Chancerel et al. 2011	Illumina	[T/C]	0.953	461	8	131.3	8	120.3
CT574899	CT574899-651		9k_snp4939	sp_v3.0_unigene35419	472336255	this paper	Illumina	[A/G]	0.924	423	8	150	8	129.8
CT575141	CT575141-99		9k_snp5006	sp_v3.0_unigene18091	472336257	this paper	Illumina	[A/G]	0.816	462	8	154.6	8	140.4
BX252775	BX252775-349		9k_snp2866	sp_v3.0_unigene126761	472336256	this paper	Illumina	[T/C]	0.844	431	8	157.9	8	142.4
CL2083CT2863CN3070	CL2083CT2863CN3070-515	m269	9k_snp4265	sp_v3.0_unigene32297	325995460	Chancerel et al. 2011	Illumina	[A/G]	0.939	441	9	0	9	0.9
BX248872	BX248872-155			sp_v3.0_unigene206964	472336266	this paper	Illumina	[T/C]	0.974	443	9	2.6
AL750233	AL750233-908		9k_snp859	sp_v3.0_unigene17021	472336265	this paper	Illumina	[A/T]	0.504	442	9	19.4	9	23
0_11214_01	0_11214_01_contig2-260	m7	9k_snp7	sp_v3.0_unigene93681	325995660	Chancerel et al. 2011	Illumina	[A/T]	0.971	463	9	28.9	9	34.3
FN693409	FN693409-128		9k_snp7708	sp_v3.0_unigene22922	472336264	this paper	Illumina	[T/C]	0.951	468	9	35.4
CR394278	CR394278-811		9k_snp4767	sp_v3.0_unigene17602	501314382	this paper	Sequenom	[A/C]	0.965	381	9	44.6	9	45.8
Pipn2_5099_01	Pipn2_5099_01_contig1-152	m966	9k_snp8516	sp_v3.0_unigene31015	325995628	Chancerel et al. 2011	Illumina	[T/C]	0.904	429	9	60.8	9	54.2
CL1694Contig1_01	CL1694Contig1_01_contig1-296	m217	9k_snp4212	sp_v3.0_unigene1798	325995639	Chancerel et al. 2011	Illumina	[T/C]	0.566	444	9	65.6	9	56.1
0_3415_01	0_3415_01_contig1-257	m60	9k_snp69	sp_v3.0_unigene3738	325995670	Chancerel et al. 2011	Illumina	[T/G]	0.943	468	9	69.7	9	60.6
AL750270	AL750270-597		9k_snp881	sp_v3.0_unigene16908	472336263	this paper	Illumina	[A/G]	0.855	462	9	74.4	9	62.3
UMN_CL309Contig1_03	UMN_CL309Contig1_03_contig1-103	m1009	9k_snp8948	sp_v3.0_unigene1125	325995647	Chancerel et al. 2011	Illumina	[A/G]	0.968	463	9	80.6	9	67.3
BX254970	BX254970-334		9k_snp3289	sp_v3.0_unigene5479	501313302	this paper	Sequenom	[T/C]	0.996	380	9	86	9	70.8
CL3137CT4156CN4485	CL3137CT4156CN4485-246	m390	9k_snp4363	sp_v3.0_unigene145347	325995486	Chancerel et al. 2011	Illumina	[A/C]	0.63	443	9	99.7	9	76.8
2_974_01	2_974_01_contig1-139	m128	9k_snp161	sp_v3.0_unigene11290	325995634	Chancerel et al. 2011	Illumina	[T/G]	0.999	466	9	100.7	9	77.1
Pipn2_9930_01	Pipn2_9930_01_contig1-416	m976	9k_snp8527	sp_v3.0_unigene14863	325995671	Chancerel et al. 2011	Illumina	[T/C]	0.946	468	9	106.5	9	88.1
CT_3963	CT_3963-204	m700	9k_snp4856	sp_v3.0_unigene29567	184975469	Chancerel et al. 2011	Illumina	[A/C]	0.942	440	9	107.9	9	92.1
F51TW9001C9YVH	F51TW9001C9YVH-898		9k_snp7022	sp_v3.0_unigene11903	501316584	this paper	Sequenom	[T/C]	0.996	381	9	118.1	9	98.6
BX249376	BX249376-513			sp_v3.0_unigene152674	472336261	this paper	Illumina	[A/G]	0.861	439	9	127.8
BX249420	BX249420-99		9k_snp1832	sp_v3.0_unigene29422	472336258	this paper	Illumina	[T/C]	0.663	444	9	136.7	9	112.3
2_4724_01	2_4724_01_contig1-473	m102		sp_v3.0_unigene3196	325995624	Chancerel et al. 2011	Illumina	[C/G]	0.913	462	10	0
BX250550	BX250550-430		9k_snp2232	sp_v3.0_unigene127465	472336278	this paper	Illumina	[A/C]	0.971	440	10	3.6	10	8.6
Pipn0_6055_01	Pipn0_6055_01_contig1-221	m1404	9k_snp8466	sp_v3.0_unigene464	325995696	Chancerel et al. 2011	Illumina	[T/C]	0.956	457	10	7.2	10	8.6
PipnUMN_CL35Contig1_04	PipnUMN_CL35Contig1_04_contig1-233	m980	9k_snp8530	sp_v3.0_unigene208489	325995681	Chancerel et al. 2011	Illumina	[T/C]	0.787	464	10	21.3	10	16.7
BX250783	BX250783-287		9k_snp2326	sp_v3.0_unigene195935	472336272	this paper	Illumina	[A/G]	0.903	440	10	27.7
AL750169	AL750169-155		9k_snp803	sp_v3.0_unigene126660	472336271	this paper	Illumina	[A/C]	0.772	463	10	29.5	10	26.3
BX249683	BX249683-1239		9k_snp1942	sp_v3.0_unigene6433	501312108	this paper	Sequenom	[T/C]	0.935	378	10	40.8	10	34.9
BX250646	BX250646-150		9k_snp2269	sp_v3.0_unigene1975	472336269	this paper	Illumina	[A/C]	0.944	438	10	59.7	10	55.3
CT574726	CT574726-874				472336268	this paper	Illumina	[A/G]	0.958	432	10	68.8
F51TW9001A9S78	F51TW9001A9S78-645		9k_snp6198	sp_v3.0_unigene17109	528835613	this paper	Illumina	[A/C]	0.75	440	10	73.2	10	68.1
CL1847CT2129CN2285	CL1847CT2129CN2285-626	m236	9k_snp4233	sp_v3.0_unigene3023	325995458	Chancerel et al. 2011	Illumina	[T/C]	0.975	464	10	77.9	10	71.4
AL750488	AL750488-923		9k_snp1037	sp_v3.0_unigene37277	472336267	this paper	Illumina	[A/C]	0.516	430	10	80.2	10	71.4
F51TW9002FYNVG	F51TW9002FYNVG-695		9k_snp7368	sp_v3.0_unigene616	501317022	this paper	Sequenom	[T/C]	0.996	378	10	91.7	10	83.5
F51TW9001A1C30	F51TW9001A1C30-771		9k_snp5963	sp_v3.0_unigene9668	501315490	this paper	Sequenom	[A/C]	1	378	10	105.6	10	94.8
CT576508	CT576508-265		9k_snp5224	sp_v3.0_unigene2266	501314710	this paper	Sequenom	[T/C]	1	377	10	117.2	10	104.8
BX248860	BX248860-275		9k_snp1557	sp_v3.0_unigene20499	528835273	this paper	Illumina	[T/C]	0.9	440	10	148.3	10	129.9
BX682721	BX682721-488		9k_snp4081	sp_v3.0_unigene208504	528835271	this paper	Illumina	[T/C]	0.951	439	10	149	10	130.4
BX252003	BX252003-1657		9k_snp2656	sp_v3.0_unigene17334	501312654	this paper	Sequenom	[A/G]	0.935	378	10	161.9	10	152
CL1367Contig1_03	CL1367Contig1_03_contig1-103	m185		sp_v3.0_unigene184330	325995619	Chancerel et al. 2011	Illumina	[T/G]	0.926	468	11	0
CT581847	CT581847-144		9k_snp5693	sp_v3.0_unigene52826	472336168	this paper	Illumina	[A/C]	0.636	441	11	10.4
CL1701CT1284CN1379	CL1701CT1284CN1379-596	m219	9k_snp4218	sp_v3.0_unigene35737	325995467	Chancerel et al. 2011	Illumina	[A/G]	0.829	446	11	11.6	11	25.3
AL750179	AL750179-605		9k_snp814	sp_v3.0_unigene29446	501311482	this paper	Sequenom	[A/G]	0.965	352	11	19.9	11	33.1
CT577744	CT577744-231		9k_snp5353	sp_v3.0_unigene33933	472336166	this paper	Illumina	[T/C]	0.761	466	11	33.7	11	48
CL4052CT1458CN1562	CL4052CT1458CN1562-620	m561	9k_snp4489	sp_v3.0_unigene129862	325995453	Chancerel et al. 2011	Illumina	[A/G]	0.949	461	11	43.6	11	56.2
CT574971	CT574971-246		9k_snp4974	sp_v3.0_unigene29484	472336165	this paper	Illumina	[C/G]	0.837	444	11	46.7	11	58.6
FN692894	FN692894-202		9k_snp7681	sp_v3.0_unigene196491	472336164	this paper	Illumina	[C/G]	0.946	440	11	52
AL750150	AL750150-836		9k_snp779	sp_v3.0_unigene175515	472336163	this paper	Illumina	[C/G]	0.928	443	11	53.7
CL2662CT1926CN2070	CL2662CT1926CN2070-243	m334	9k_snp4318	sp_v3.0_unigene11873	325995485	Chancerel et al. 2011	Illumina	[A/G]	0.578	444	11	59.6	11	74.4
Korrigan	Korrigan-987	m734	9k_snp8331	sp_v3.0_unigene18481	184956838	Chancerel et al. 2011	Illumina	[T/C]	0.968	468	11	63.2
2_2501_01	2_2501_01_contig1-119	m86	9k_snp111	sp_v3.0_unigene8799	325995617	Chancerel et al. 2011	Illumina	[A/G]	0.961	466	11	69.4	11	80.6
BX680717	BX680717-756		9k_snp3869	sp_v3.0_unigene35675	472336162	this paper	Illumina	[C/G]	0.876	431	11	80.7	11	86.1
BX255434	BX255434-379			sp_v3.0_unigene202051	472336161	this paper	Illumina	[A/C]	0.901	444	11	94.4
0_6448_02	0_6448_02_contig1-385	m66			325995616	Chancerel et al. 2011	Illumina	[T/G]	0.903	468	11	107.9
CL2557CT859CN928	CL2557CT859CN928-870	m320	9k_snp4306	sp_v3.0_unigene145806	325995488	Chancerel et al. 2011	Illumina	[T/C]	0.656	444	11	116.6	11	123.4
0_17368_01	0_17368_01_contig1-86	m49	9k_snp54	sp_v3.0_unigene1854	325995666	Chancerel et al. 2011	Illumina	[A/G]	0.943	463	11	118.2	11	123.4
AL749766	AL749766-765		9k_snp514	sp_v3.0_unigene103731	472336185	this paper	Illumina	[T/C]	0.739	464	12	0
0_12730_01	0_12730_01_contig1-159	m21	9k_snp22	sp_v3.0_unigene53433	325995677	Chancerel et al. 2011	Illumina	[T/G]	0.709	439	12	1.6	12	15
Pipn0_13598_01	Pipn0_13598_01_contig1_m-158	m1203	9k_snp8397	sp_v3.0_unigene98434	325995656	Chancerel et al. 2011	Illumina	[T/C]	0.894	439	12	10.4	12	22.5
Myb2	Myb2-111	m753	9k_snp8347	sp_v3.0_unigene37211	184956861	Chancerel et al. 2011	Illumina	[A/G]	0.914	464	12	11.8	12	24.2
CL3385CT3915CN4205	CL3385CT3915CN4205-94	m457			325995454	Chancerel et al. 2011	Illumina	[A/T]	0.517	437	12	17.5
CR392837	CR392837-124		9k_snp4677	sp_v3.0_unigene46311	472336184	this paper	Illumina	[A/G]	0.975	462	12	18.9
CT578308	CT578308-721		9k_snp5423	sp_v3.0_unigene146788	472336186	this paper	Illumina	[A/C]	0.657	410	12	19.7
Pipn0_17091_01	Pipn0_17091_01_contig1_m-212	m1048	9k_snp8424	sp_v3.0_unigene44171	325995694	Chancerel et al. 2011	Illumina	[T/C]	0.941	449	12	25.2	12	34.7
F51TW9001CJH7E	F51TW9001CJH7E-235		9k_snp7088	sp_v3.0_unigene6239	501316664	this paper	Sequenom	[A/C]	0.996	378	12	32.7	12	43.7
BX250581	BX250581-159		9k_snp2243	sp_v3.0_unigene29658	472336183	this paper	Illumina	[A/G]	0.94	438	12	43.1	12	51.7
Pipn0_18296_01	Pipn0_18296_01_contig1-133	m859	9k_snp8435	sp_v3.0_unigene34924	325995652	Chancerel et al. 2011	Illumina	[A/T]	0.98	462	12	50.9
CT_3102	CT_3102-209	m1039	9k_snp4825	sp_v3.0_unigene36691	184975404	Chancerel et al. 2011	Illumina	[T/C]	0.95	439	12	52.3	12	58.1
BX683029	BX683029-988		9k_snp4118	sp_v3.0_unigene50931	472336179	this paper	Illumina	[C/G]	0.856	438	12	57	12	62.3
F51TW9001A8DOE	F51TW9001A8DOE-1154		9k_snp6172	sp_v3.0_unigene21259	472336180	this paper	Illumina	[T/G]	0.92	440	12	57.6	12	64.1
AL750666	AL750666-236			sp_v3.0_unigene17216	472336178	this paper	Illumina	[A/G]	0.626	439	12	67.8
CL1658CT2607CN2802	CL1658CT2607CN2802-434	m210	9k_snp4204	sp_v3.0_unigene126747	325995480	Chancerel et al. 2011	Illumina	[C/G]	0.843	464	12	74.7	12	83.5
BX255207	BX255207-354		9k_snp3334	sp_v3.0_unigene3115	501313340	this paper	Sequenom	[T/C]	1	378	12	83.2	12	86
CL1725CT3381CN3622	CL1725CT3381CN3622-307	m221	9k_snp4220	sp_v3.0_unigene17037	325995451	Chancerel et al. 2011	Illumina	[T/G]	0.945	446	12	90.8	12	90.5
BX250546	BX250546-705		9k_snp2228	sp_v3.0_unigene37744	472336175	this paper	Illumina	[T/C]	0.939	464	12	94.3	12	96.5
CL1430Contig1_06	CL1430Contig1_06_contig1-516	m187	9k_snp4178	sp_v3.0_unigene142699	325995654	Chancerel et al. 2011	Illumina	[A/G]	0.916	460	12	107.2
Pipn0_11027_01	Pipn0_11027_01_contig1-205	m777	9k_snp8377	sp_v3.0_unigene794	325995664	Chancerel et al. 2011	Illumina	[A/G]	0.721	439	12	109.7	12	113.8
BX250867	BX250867-434		9k_snp2351	sp_v3.0_unigene20418	472336170	this paper	Illumina	[A/C]	0.58	428	12	119.8	12	129.4
AL750348	AL750348-715		9k_snp934	sp_v3.0_unigene6018	472336169	this paper	Illumina	[T/C]	0.948	440	12	132.6
