# Supplementary material for: Linkage and Association Mapping for Two Major Traits Used in the Maritime Pine Breeding Program: Height Growth and Stem Straightness
Source: PLoS One. 2016 Nov 2;11(11):e0165323. doi: 10.1371/journal.pone.0165323 (PMC5091878; doi:10.1371/journal.pone.0165323)
Supplement: S5 Table — (XLSX) [file pone.0165323.s016.xlsx]

## Sheet: S5 Table
S5 Table Information obtained from MassArray assay design software
SNP_ID	1st-PCRP	2nd-PCRP	AMP_LEN	MP_CONF	Tm(NN)	PcGC	PWARN	UEP_DIR	UEP_MASS	UEP_SEQ	EXT1_CALL	EXT1_MASS	EXT1_SEQ	EXT2_CALL	EXT2_MASS	EXT2_SEQ
Name of the input sequence	Primary amplification primer	Secondary amplification primer	Amplicon length	Multiplex amplification score	Extend primer melting temperature	GC content of the extend primer (%)	Assay design warning codes	Direction of MassEXTEND ; F=Forward ; R=Reverse	Extend primer mass	Extend primer sequence	Peak name of analyte 1	Mass of analyte 1	Sequence of analyte 1	Peak name of analyte 2	Mass of analyte 2	Sequence of analyte 2
F51TW9001D58WX-948	ACGTTGGATGCAAAATCATCTCCTTCCTTTG	ACGTTGGATGCAGCTTTTGAAAGGCAACAG	100	79.1	45.2	31.8	d	F	6766.4	CAGAAGTAATTTCAATAACTGG	A	7037.6	CAGAAGTAATTTCAATAACTGGA	G	7053.6	CAGAAGTAATTTCAATAACTGGG
BX249658-812	ACGTTGGATGCTCCTCGATAACATCTAGGC	ACGTTGGATGGAAATTTGCAAGGGCTCAGG	99	79.1	51.4	58.8	ds	F	5253.4	GGGCTCAGGCAACAAAG	A	5524.6	GGGCTCAGGCAACAAAGA	G	5540.6	GGGCTCAGGCAACAAAGG
FN256668-450	ACGTTGGATGTGCATCCTTTGAGAGTTGCC	ACGTTGGATGGCTTTCTGCTTCCTTAGCTG	87	65.6	52.5	33.3		F	8257.4	TGCTTCCTTAGCTGAAAGTAATACTAA	A	8528.6	TGCTTCCTTAGCTGAAAGTAATACTAAA	G	8544.6	TGCTTCCTTAGCTGAAAGTAATACTAAG
F51TW9001AJDAL-863	ACGTTGGATGTAGCAATACACTCCGATGCC	ACGTTGGATGAAGGGACTTAGGTCTTGAGC	93	79.1	47.2	26.1		F	7405.8	gTTGAGCAGTTAGTTTCAATTAAA	A	7677.1	gTTGAGCAGTTAGTTTCAATTAAAA	DEL	7693.1	gTTGAGCAGTTAGTTTCAATTAAAG
F51TW9001AE4TW-1253	ACGTTGGATGAGCGACCACAGTAGCATTTC	ACGTTGGATGGAAATGGGATACCCAGACTC	116	79.1	47.9	22.2		F	8311.4	AACCTATAAGAGTTTTGTTGTAATTAA	A	8582.7	AACCTATAAGAGTTTTGTTGTAATTAAA	DEL	8598.7	AACCTATAAGAGTTTTGTTGTAATTAAG
F51TW9001C9YVH-898	ACGTTGGATGCTCAGAGAAGATCCAGAAGC	ACGTTGGATGCCGTTAACAGACTGAAGAGC	101	65.6	53.3	58.8	D	F	5155.4	TCATCGACAATGGCCGC	A	5426.6	TCATCGACAATGGCCGCA	G	5442.6	TCATCGACAATGGCCGCG
AL750179-605	ACGTTGGATGATATTAAGATAGCCAGTGC	ACGTTGGATGTTATGTTGGTGTGGGAGGAG	94	79.1	48.4	31.8		F	6948.5	cACTTCATGCATGCATCTTATAT	A	7219.7	cACTTCATGCATGCATCTTATATA	G	7235.8	cACTTCATGCATGCATCTTATATG
AL749591-1188	ACGTTGGATGAGGAGCAGGAATGAAACCAG	ACGTTGGATGCCCTTTCGAACTTGCAACAA	100	65.6	55.3	40	d	F	7652	CGAACTTGCAACAAATTACAGCGAA	A	7923.2	CGAACTTGCAACAAATTACAGCGAAA	T	7979.1	CGAACTTGCAACAAATTACAGCGAAT
AL749949-195	ACGTTGGATGCTGCCGTATTTTCGTCCAAG	ACGTTGGATGCAACGCCTCTGTAACTTCTG	98	79.1	69.8	70.8	d	R	7303.7	TTCTGCCGGCCGCGGTCTTGCCGT	T	7574.9	TTCTGCCGGCCGCGGTCTTGCCGTA	C	7590.9	TTCTGCCGGCCGCGGTCTTGCCGTG
AL750269-230	ACGTTGGATGTTCGCGTCATGACAATTCCC	ACGTTGGATGAGACATAGGAGACATGGCAC	118	81.1	50.6	52.9	d	R	5892.8	gaACGCACAGTTGGGATTG	C	6180.1	gaACGCACAGTTGGGATTGG	A	6219.9	gaACGCACAGTTGGGATTGT
AL750452-419	ACGTTGGATGAGCCCTTTGTTGATGTCCTC	ACGTTGGATGTGGTTTCACCTTTGGTTCCC	117	65.6	45.1	41.2		R	6283.1	ctccAGATCCACTGTTCCTTT	T	6554.3	ctccAGATCCACTGTTCCTTTA	C	6570.3	ctccAGATCCACTGTTCCTTTG
AL750692-263	ACGTTGGATGTCATGCAATTCTCCGTGCTC	ACGTTGGATGTGAGCTATAGCCGAGTTGAG	95	65.6	61.8	53.6	DH	R	8653.6	GCTATAGCCGAGTTGAGAACCACTGGGT	C	8940.8	GCTATAGCCGAGTTGAGAACCACTGGGTG	A	8980.7	GCTATAGCCGAGTTGAGAACCACTGGGTT
CR394278-811	ACGTTGGATGGTCAGCTTCAAATGCATAA	ACGTTGGATGGAAATAATAGTGCCAACTCC	118	79.1	47	47.1		F	5056.3	CCAACTCCTTTGCTCAT	C	5303.5	CCAACTCCTTTGCTCATC	A	5327.5	CCAACTCCTTTGCTCATA
CT578812-356	ACGTTGGATGTCTCACTGATTTGGGTCTGG	ACGTTGGATGTAGAACTTATGGCGGTGTGG	112	81.1	46.5	47.1	D	F	5723.7	ccTCCTCTGGATCACAGAT	C	5970.9	ccTCCTCTGGATCACAGATC	A	5994.9	ccTCCTCTGGATCACAGATA
BX249683-1239	ACGTTGGATGTCATACTAGAAATGGCCCGC	ACGTTGGATGGATTGCCATGCCATGATGTG	90	65.6	47.8	30.4		R	7168.7	TGGTGAAAACTGAGAAAATAATG	G	7415.9	TGGTGAAAACTGAGAAAATAATGC	A	7495.8	TGGTGAAAACTGAGAAAATAATGT
BX250849-1657	ACGTTGGATGTTCCTCCAGTACTACCAGAC	ACGTTGGATGGATGCAGTTAGGGCAATCTC	112	65.6	53.8	55	d	F	6062	CTTTACAACCAGCCTGGAGC	C	6309.1	CTTTACAACCAGCCTGGAGCC	T	6389.1	CTTTACAACCAGCCTGGAGCT
BX250977-410	ACGTTGGATGCTCCTTTCAGACTCTCTGAC	ACGTTGGATGCCACTTATCAGCATGTTGGG	112	65.6	52.5	57.9	d	R	5677.7	CCCTAGCGATCCAAACCTC	T	5948.9	CCCTAGCGATCCAAACCTCA	C	5964.9	CCCTAGCGATCCAAACCTCG
BX251166-313	ACGTTGGATGCAGGAGATCGAGAAAAGCAG	ACGTTGGATGTATTTCGAGCAATTGCCGCC	92	65.6	61.6	50		R	8361.4	AATTGCCGCCTCCTCCTCATCCTCTATT	G	8608.6	AATTGCCGCCTCCTCCTCATCCTCTATTC	T	8632.6	AATTGCCGCCTCCTCCTCATCCTCTATTA
BX251470-629	ACGTTGGATGCAGAATCCAATCCCAATCCC	ACGTTGGATGCACATGGCTCATTCATGTCC	100	65.6	48.8	42.1	D	F	5753.8	TTCATGTCCAGAGTTCCAT	C	6000.9	TTCATGTCCAGAGTTCCATC	T	6080.9	TTCATGTCCAGAGTTCCATT
BX251492-214	ACGTTGGATGGATACCAAGGTGATTCCCAG	ACGTTGGATGGGATTGGCTTGAAGACCTTG	94	65.6	48	50	D	F	5563.6	GAAGACCTTGGATGATGC	C	5810.8	GAAGACCTTGGATGATGCC	G	5850.8	GAAGACCTTGGATGATGCG
BX251882-550	ACGTTGGATGTGCCTCTTGTCTACAAGGTC	ACGTTGGATGGAAGTACGTACTGAACGTGG	97	79.1	49.4	38.1		F	7189.7	ggACGTGGTAGTGATGTGATTAT	C	7436.9	ggACGTGGTAGTGATGTGATTATC	T	7516.8	ggACGTGGTAGTGATGTGATTATT
BX252003-1657	ACGTTGGATGTCTGTGACCATGTTGTACGC	ACGTTGGATGGAGATCTCTAGCATTGTTATC	86	79.1	46.7	33.3	D	R	6742.4	gAGCATTGTTATCAAAGTACAC	G	6989.6	gAGCATTGTTATCAAAGTACACC	A	7069.5	gAGCATTGTTATCAAAGTACACT
BX252821-26	ACGTTGGATGGTAATTGTCGACACACAAC	ACGTTGGATGACTAGGATTTGCTTTATGCG	111	65.6	53.4	47.6	D	R	6523.2	GGTTTGGTTTAGCGAGGACTT	G	6770.4	GGTTTGGTTTAGCGAGGACTTC	C	6810.4	GGTTTGGTTTAGCGAGGACTTG
BX253707-255	ACGTTGGATGTTCAAACCAATATCCCGTT	ACGTTGGATGGAAAGCTATGGAACATGCTC	95	79.1	51.8	58.8	ds	F	5346.5	ATTGTGGGAGAGGCTGG	A	5617.7	ATTGTGGGAGAGGCTGGA	G	5633.7	ATTGTGGGAGAGGCTGGG
BX254467-915	ACGTTGGATGGGATATCTTAGAGATAAAAC	ACGTTGGATGATTAGATGCAAAGGTCCAGG	120	78	45.9	40	h	F	5999.9	CTCTTTCTCATCTGTTTCAG	A	6271.1	CTCTTTCTCATCTGTTTCAGA	G	6287.1	CTCTTTCTCATCTGTTTCAGG
BX254739-1858	ACGTTGGATGGCAACGAGATAACATGTGCC	ACGTTGGATGGTTGGCCAAAGTCTCCAAAC	99	65.6	49.9	55.6	D	R	5606.7	GAGTAGCAGAAGAGCACG	T	5877.9	GAGTAGCAGAAGAGCACGA	C	5893.9	GAGTAGCAGAAGAGCACGG
BX254970-334	ACGTTGGATGTGCCCTAGACGTTCCTTTCC	ACGTTGGATGTCTGTAGGGATCCCTAATCG	109	79.1	50.6	45.5	D	R	6605.3	TCCCTAATCGATCCTCTCATAG	G	6852.5	TCCCTAATCGATCCTCTCATAGC	A	6932.4	TCCCTAATCGATCCTCTCATAGT
BX255207-354	ACGTTGGATGCCCTAGATATGCGGACTTTG	ACGTTGGATGGCCATGTCTTCAGGAAAGTC	115	79.1	45.6	35	d	R	6060	TCTCCAAATCAAACTATGTG	G	6307.2	TCTCCAAATCAAACTATGTGC	A	6387.1	TCTCCAAATCAAACTATGTGT
BX677706-1715	ACGTTGGATGACTGAGGCATTAGTGTGCTG	ACGTTGGATGGTGTCAGAGAGTGTCAAAGC	115	79.1	51.9	50	Dh	F	7015.6	cccCTTCTTTTGGAGAAGCAGGC	C	7262.7	cccCTTCTTTTGGAGAAGCAGGCC	A	7286.8	cccCTTCTTTTGGAGAAGCAGGCA
BX678027-410	ACGTTGGATGTGTTGCCGCTGCTTCTGCTG	ACGTTGGATGCAAATACAGAACGCCACAGG	104	65.6	57.2	55	d	R	6151	AATGGCGATGGCTACCACGA	T	6422.2	AATGGCGATGGCTACCACGAA	C	6438.2	AATGGCGATGGCTACCACGAG
BX679170-864	ACGTTGGATGGGAAATGCAAAGAAGTTTGG	ACGTTGGATGTCCATCACGTGCCAATGTTC	96	65.6	47.7	44.4	D	R	5458.6	ATCACCAATGATTCTGGC	G	5705.8	ATCACCAATGATTCTGGCC	A	5785.7	ATCACCAATGATTCTGGCT
BX679619-542	ACGTTGGATGTCCTGATGACAGTCTCGTTG	ACGTTGGATGCCAGAAACTCCACCTAAAGC	105	65.6	50.7	37.5	Ds	F	7255.7	AGCTTATCAACTGAACTATCCATC	A	7527	AGCTTATCAACTGAACTATCCATCA	G	7543	AGCTTATCAACTGAACTATCCATCG
BX680745-214	ACGTTGGATGCCCATTGTGTTGTTAGCAG	ACGTTGGATGGATGGGATTCCACTACACTC	109	65.6	45.2	28	D	R	7559	ACTACACTCCTATATATAATACTTG	T	7830.2	ACTACACTCCTATATATAATACTTGA	C	7846.2	ACTACACTCCTATATATAATACTTGG
BX682418-77	ACGTTGGATGTGTCATCAGTGTGGCAGAAC	ACGTTGGATGTATCACATGAGCTTCAGATG	103	79.1	49.5	47.4	d	F	6212.1	tTGGACATATGACGATGGTG	C	6459.2	tTGGACATATGACGATGGTGC	T	6539.1	tTGGACATATGACGATGGTGT
CT583376-756	ACGTTGGATGACAGATCCGAATTGGAAGGC	ACGTTGGATGGCTGATTGCAAATGGTCAGG	96	65.6	52	47.6	D	R	6372.2	GTCAGGAGCCTTTCCATATCT	G	6619.3	GTCAGGAGCCTTTCCATATCTC	T	6643.4	GTCAGGAGCCTTTCCATATCTA
CR393866-93	ACGTTGGATGGCCAGAAGCCTGAATTGTTC	ACGTTGGATGTTGCATATTTCCCCGCTGCC	113	65.6	52.9	45.5	d	R	6743.4	GTCAAAATAAAGCGTCTGCGTC	G	6990.6	GTCAAAATAAAGCGTCTGCGTCC	A	7070.5	GTCAAAATAAAGCGTCTGCGTCT
CT576508-265	ACGTTGGATGTGCCCATCTACTCATTCAGC	ACGTTGGATGGCTGAGGAACAACTGCAAAG	103	78	48.6	40		R	6174	ACATCGTGAAGTTGAAAGAC	G	6421.2	ACATCGTGAAGTTGAAAGACC	A	6501.1	ACATCGTGAAGTTGAAAGACT
CT579871-108	ACGTTGGATGACCTGCACTGTGTAATCCTC	ACGTTGGATGATCCCTCACAATCTCAGTCG	118	79.1	47.7	47.1	D	F	5203.4	TCTCAGTCGCAAGAAGA	DEL	5474.6	TCTCAGTCGCAAGAAGAA	G	5490.6	TCTCAGTCGCAAGAAGAG
CT582973-1513	ACGTTGGATGAATGCTATCCTGCAACAGTC	ACGTTGGATGATGATCTGCCTTCTCCAATG	100	65.6	47.9	30.4	D	R	7048.6	TCCAATGATCAAGAGAATATCAA	G	7295.8	TCCAATGATCAAGAGAATATCAAC	A	7375.7	TCCAATGATCAAGAGAATATCAAT
F51TW9001A1C30-771	ACGTTGGATGTGTGTGGCATCTTCCTCATC	ACGTTGGATGCACCACTTTTTACATCTCCTG	99	79.1	47.7	35	D	F	6229.1	AATGATGATGAACATGTGGA	G	6516.3	AATGATGATGAACATGTGGAG	T	6556.2	AATGATGATGAACATGTGGAT
F51TW9001AQZUF-985	ACGTTGGATGGAACAGATTTGGTGTCCGGC	ACGTTGGATGGACACTGAGATTAGTCCTTC	102	65.6	48.3	26.9		F	7867.1	CCTTCTTTAGCTAGTTTATTTTCAAT	C	8114.3	CCTTCTTTAGCTAGTTTATTTTCAATC	T	8194.2	CCTTCTTTAGCTAGTTTATTTTCAATT
F51TW9001B2AXP-340	ACGTTGGATGGCATAATAGCATGCATTCCAC	ACGTTGGATGTGTTTGGTTCTCTGATTGAC	100	65.6	49.9	36	d	F	7671	GTTCTCTGATTGACAAGAAGTTATC	G	7958.2	GTTCTCTGATTGACAAGAAGTTATCG	T	7998.1	GTTCTCTGATTGACAAGAAGTTATCT
F51TW9001ANHGA-167	ACGTTGGATGTTAAGTCTCCCACCATTTGC	ACGTTGGATGAGAAATGGCAGTTGCAGCTC	98	65.6	53.3	52.6	D	R	5910.9	GCAGGCAGGGAATCATGAA	T	6182.1	GCAGGCAGGGAATCATGAAA	A	6238	GCAGGCAGGGAATCATGAAT
F51TW9001CJH7E-235	ACGTTGGATGTCCGGACCTCAATTACAAGC	ACGTTGGATGGTTTGCCTGTGAATGCATA	94	65.6	56.9	45.8	D	F	7398.8	TTTGCCTGTGAATGCATAACGGTG	G	7686	TTTGCCTGTGAATGCATAACGGTGG	T	7725.9	TTTGCCTGTGAATGCATAACGGTGT
F51TW9002FYNVG-695	ACGTTGGATGCTGGCCCTCTAGAAGAATAG	ACGTTGGATGCACAAGGTTAGGAGCTAAGG	118	65.6	52.5	50	Ds	F	6157	GCTAAGGCTTCCATTGGAGA	C	6404.2	GCTAAGGCTTCCATTGGAGAC	T	6484.1	GCTAAGGCTTCCATTGGAGAT
F51TW9001AFSOI-450	ACGTTGGATGAAAGGAGGCCTTGGCAATCG	ACGTTGGATGCAGTTGATCGAGACCCTAAC	103	79.1	51.2	47.4	d	F	6408.2	agTCGAGACCCTAACAGCAAT	C	6655.4	agTCGAGACCCTAACAGCAATC	G	6695.4	agTCGAGACCCTAACAGCAATG
F51TW9001CO6T8-441	ACGTTGGATGCCCAAAATTCAAGTGCTTCC	ACGTTGGATGTATTGAACAGCGATTGAGGG	113	79.1	48.1	38.1	0	R	6340.1	CGCCCTGTAACATCTAATTTA	G	6587.3	CGCCCTGTAACATCTAATTTAC	C	6627.4	CGCCCTGTAACATCTAATTTAG
F51TW9001B192R-279	ACGTTGGATGGATGGTCTGTGTCACAAATG	ACGTTGGATGGAACCATGTATCCTCTGAGC	100	65.6	54.3	41.7	0	R	7347.8	TCTGACAATCCAGAGACCAAGAAA	G	7595	TCTGACAATCCAGAGACCAAGAAAC	C	7635	TCTGACAATCCAGAGACCAAGAAAG
F51TW9001A8BQ6-84	ACGTTGGATGCGAAACCATAAGAAGCCATC	ACGTTGGATGTTCTGCTCGACGTGGATTAC	106	79.1	57.3	48	S	R	7630	CGTGGATTACCTTCTCCGGGATTTT	DEL	7877.1	CGTGGATTACCTTCTCCGGGATTTTC	A	7957	CGTGGATTACCTTCTCCGGGATTTTT
F51TW9001CTM0B-661	ACGTTGGATGAACGGCCAAGGAGCTGAAAG	ACGTTGGATGTATTCATCCGTCACTCTGCC	104	65.6	60.4	60.9	D	R	6902.5	TCTGCCTATGCCCTCCTGGACTC	C	7189.7	TCTGCCTATGCCCTCCTGGACTCG	A	7229.6	TCTGCCTATGCCCTCCTGGACTCT
F51TW9001C3TDM-690	ACGTTGGATGAGAGATATCCGGTCTCACTC	ACGTTGGATGAGAGCTCTTGAAGACATCAG	119	65.6	48.1	31.8	d	F	6837.5	ATTGAGCTGAAGTATTTGAAGA	A	7108.7	ATTGAGCTGAAGTATTTGAAGAA	G	7124.7	ATTGAGCTGAAGTATTTGAAGAG
F51TW9001DBXSZ-1463	ACGTTGGATGAACGAGAGATGCCTAAACAG	ACGTTGGATGATCAGGAGTCTCTCTTGCAC	100	65.6	45.7	25	D	R	7331.8	GGACATTTATTTTCACTTAATGTA	G	7579	GGACATTTATTTTCACTTAATGTAC	C	7619	GGACATTTATTTTCACTTAATGTAG
F51TW9002F0Z9T-2026	ACGTTGGATGTGACAGGAGAAACCTGTTAG	ACGTTGGATGGGAGGTAGCTGTGAGAAAGG	100	79.1	51.6	47.4	Dg	F	5996.9	TGTGAGAAAGGGGTGGAAT	A	6268.1	TGTGAGAAAGGGGTGGAATA	G	6284.1	TGTGAGAAAGGGGTGGAATG
F51TW9002F7N0Z-1030	ACGTTGGATGATGGTGCTAGAGCTCGAATC	ACGTTGGATGCAATGCGTACCGCCTCAAAC	106	65.6	63	60	D	R	7562.9	CGTACCGCCTCAAACTAGCCTGCGT	G	7810.1	CGTACCGCCTCAAACTAGCCTGCGTC	A	7890	CGTACCGCCTCAAACTAGCCTGCGTT
F5X2MQL01BYO0K-1290	ACGTTGGATGAGGACTTGGCTTTGCTTCAG	ACGTTGGATGCATTGCATCATGTCCTGCTC	100	79.1	46.4	30	0	R	6111	ATCAACAAAGGAACAACATT	G	6358.2	ATCAACAAAGGAACAACATTC	A	6438.1	ATCAACAAAGGAACAACATTT
F5X2MQL01EQT83-315	ACGTTGGATGGAATTGTCAGTACATTTAAGG	ACGTTGGATGGGGCATGACATATGTTAACG	95	65.6	54	38.5	D	R	8018.2	TATGTTAACGATGAGACACCAGTGTA	T	8289.4	TATGTTAACGATGAGACACCAGTGTAA	C	8305.4	TATGTTAACGATGAGACACCAGTGTAG
FN256783-257	ACGTTGGATGTGGCAGATGCTGGCAATAAC	ACGTTGGATGGAAGGACATGCCATAAGGAG	97	79.1	45.7	52.9	0	R	5572.6	tCCATAAGGAGGGAAGTC	C	5859.9	tCCATAAGGAGGGAAGTCG	A	5899.7	tCCATAAGGAGGGAAGTCT
CT578526-301	ACGTTGGATGATCACCACCGATGTACTGAG	ACGTTGGATGCGTTTGCTGAGCCTTTGTTG	100	65.6	49.2	52.9	D	F	5152.4	TTGTTGGCTGACCTACC	C	5399.5	TTGTTGGCTGACCTACCC	T	5479.5	TTGTTGGCTGACCTACCT
CT581722-219	ACGTTGGATGCTGCTTATGGTCGAAGAAGG	ACGTTGGATGACAATGCGCCTGCAGCATAG	100	65.6	47.4	52.9	d	F	5259.4	GGAAGCTGATTCCGAAG	C	5506.6	GGAAGCTGATTCCGAAGC	T	5586.5	GGAAGCTGATTCCGAAGT
384_HDZ31-2813	ACGTTGGATGTAGCTGCCACATTTTCTCGC	ACGTTGGATGTTCTGGCACCAACTCGAATC	109	79.1	46.7	42.1	d	F	5833.8	ATCTGAGATCTGTGTTGAC	C	6081	ATCTGAGATCTGTGTTGACC	T	6160.9	ATCTGAGATCTGTGTTGACT
AL750287-84	ACGTTGGATGGTTAATGTCGCTAACCGGTG	ACGTTGGATGATTCTTATTCCAACCAAAG	114	81.1	49.4	38.1	D	F	6273.1	TCACTCTGCATCCTATTCTTT	C	6520.3	TCACTCTGCATCCTATTCTTTC	T	6600.2	TCACTCTGCATCCTATTCTTTT
BX251174-154	ACGTTGGATGAAGCAATTCAAGCTGTGCGG	ACGTTGGATGATTTCCACGCCCTCTAAGCC	104	81.1	46.9	28	d	R	7599	CTGATACTCATTGATATTAATCACA	G	7846.2	CTGATACTCATTGATATTAATCACAC	A	7926.1	CTGATACTCATTGATATTAATCACAT
BX252612-850	ACGTTGGATGAGATCTACTAGACCAGGATG	ACGTTGGATGAACAACTATCTATGGTCTC	110	81.1	45.3	52.9	d	F	5112.3	CTATGGTCTCTCAGCTC	G	5399.5	CTATGGTCTCTCAGCTCG	T	5439.4	CTATGGTCTCTCAGCTCT
BX253504-108	ACGTTGGATGACCAATATTGATGCCGCCTC	ACGTTGGATGCAATGCCGTTCCAGCTGTTC	98	81.1	46.3	44.4		R	5818.8	gCAGCTGTTCAATGACTTG	C	6106	gCAGCTGTTCAATGACTTGG	A	6145.9	gCAGCTGTTCAATGACTTGT
BX253781-377	ACGTTGGATGCGTGCTGTGCAAGAATTGTG	ACGTTGGATGAGTTCATCAGGCTCCTCTGC	119	81.1	54.7	64.7	D	F	5242.4	GCGGGATCGAGTCCGTT	C	5489.6	GCGGGATCGAGTCCGTTC	T	5569.5	GCGGGATCGAGTCCGTTT
BX254530-1025	ACGTTGGATGCTTGAAACAGTCAGGTCTCG	ACGTTGGATGGAATGCCCATTGAATCAGCC	98	78	51	58.8		R	5075.3	CCCGCCAACTTGACATC	T	5346.5	CCCGCCAACTTGACATCA	A	5402.4	CCCGCCAACTTGACATCT
BX254087-700	ACGTTGGATGAGCCATCATTGTAATCAAGG	ACGTTGGATGAAGCTCTCACAGAGAGTTGC	101	81.1	45.4	36.8		R	6816.5	gagCACAGAGAGTTGCAATAAT	G	7063.7	gagCACAGAGAGTTGCAATAATC	A	7143.6	gagCACAGAGAGTTGCAATAATT
COS_F51TW9001A7SWZ-276	ACGTTGGATGAGTTTGCCCTAGTTTGTGAG	ACGTTGGATGTTGTTCTCTATATGCCCCGC	120	78	56	55	d	R	6098	ACCCCAGCGGAACAAAGAAC	T	6369.2	ACCCCAGCGGAACAAAGAACA	C	6385.2	ACCCCAGCGGAACAAAGAACG
COS_F51TW9001AJ6RO-1662	ACGTTGGATGCTGCGAGCCAAATCCTAATG	ACGTTGGATGGATACGGAGTAAAGCTGAGG	115	78	53	52.6	d	F	5812.8	AAAGCTGAGGTATTGCCCC	C	6060	AAAGCTGAGGTATTGCCCCC	DEL	6139.9	AAAGCTGAGGTATTGCCCCT
CT575893-1851	ACGTTGGATGTCCAGATCACTTGGAGAACC	ACGTTGGATGAATCCATTTGAGGTGTATC	101	81.1	45.1	30.4	D	F	6994.6	TATCTATATATGTTCCTTATGGC	C	7241.8	TATCTATATATGTTCCTTATGGCC	T	7321.7	TATCTATATATGTTCCTTATGGCT
F51TW9001B9TZM-802	ACGTTGGATGCTAGACAAAACTGATGCCAC	ACGTTGGATGGCAAGGATAGAAACCAAAGG	99	81.1	45.1	33.3	D	F	7606	atacGACTTTAGTACGTTCTTAACT	A	7877.2	atacGACTTTAGTACGTTCTTAACTA	G	7893.2	atacGACTTTAGTACGTTCTTAACTG
F51TW9001BKZIN-1533	ACGTTGGATGCGTGAGTTCTGATTTCTTTG	ACGTTGGATGGCCGACTGTATTTCATGTCC	115	78	55	44	D	R	7582.9	TCCACTTATTGACTCTAAGCCGTTG	C	7870.1	TCCACTTATTGACTCTAAGCCGTTGG	A	7910	TCCACTTATTGACTCTAAGCCGTTGT
F51TW9001EQO62-432	ACGTTGGATGCCAACAGATGAACCTTTTCC	ACGTTGGATGCACTCAATCAACTCAGACT	110	78	46.8	47.1	d	F	5194.4	AACTCAGACTGCAGTTG	G	5481.6	AACTCAGACTGCAGTTGG	T	5521.5	AACTCAGACTGCAGTTGT
F7JJN6E01BOY8E-225	ACGTTGGATGCTTCCGACGGTTATTGAAGC	ACGTTGGATGTTCAAAGCGGAGGACAACAG	119	78	51.3	40.9	D	F	6731.4	TTGGAGAGCTTTGTTTAATCCC	G	7018.6	TTGGAGAGCTTTGTTTAATCCCG	T	7058.5	TTGGAGAGCTTTGTTTAATCCCT
FN256445-1847	ACGTTGGATGCCTTGTGCATTCTACGAGTA	ACGTTGGATGAAGGTGAAAGCACAGGAATG	118	81.1	54.3	50	g	F	7446.8	ggggCATGCTTGATTTGGGTGCCT	A	7718	ggggCATGCTTGATTTGGGTGCCTA	T	7773.9	ggggCATGCTTGATTTGGGTGCCTT
FN256926-1123	ACGTTGGATGTCCACAGCATCATTGCCAAC	ACGTTGGATGGATGAGAGCTCTCTCCAAAC	110	81.1	48.4	36.4	D	F	6706.4	GTCCAGATTTGATACTCTTTGT	C	6953.6	GTCCAGATTTGATACTCTTTGTC	T	7033.5	GTCCAGATTTGATACTCTTTGTT
